# Supplementary material for: High-throughput toxicogenomic screening of chemicals in the environment using metabolically competent hepatic cell cultures
Source: NPJ Syst Biol Appl. 2021 Jan 27;7:7. doi: 10.1038/s41540-020-00166-2 (PMC7840683; doi:10.1038/s41540-020-00166-2)
Supplement: Supplementary file 2 — Supplementary Tables [file 41540_2020_166_MOESM2_ESM.xlsx]

## Sheet: Sup Tab 1 ToxCast Genes
Supplementary Material for “High-Throughput Toxicogenomic Screening of Chemicals in the Environment Using Metabolically Competent Hepatic Cell Cultures”
Supplementary Table 1: Genes Assayed as Part of ToxCast Screen
EntrezID	TaqMan Assay	Gene ID	Feature	Receptors	Rotroff et al. (2010)	Pilot Plate	Subsequent Plates	Gene Name
5243	Hs00184500_m1	ABCB1	Steatosis/NR mediated transport	CAR/PXR/VDR/AHR	Y	Y	Y	ATP-binding cassette subfamily B (MDR/TAP), member 1
8647	Hs00184824_m1	ABCB11	Steatosis/NR mediated transport	FXR/LXR	Y	Y	Y	ATP-binding cassette, sub-family B member 11
1244	Hs00166123_m1	ABCC2	Steatosis/NR mediated transport	FXR/CAR/PXR		Y	Y	ATP-binding cassette, sub-family C (CFTR/MRP), member 2
8714	Hs00978473_m1	ABCC3	NR mediated transport	AHR/PXR/CAR		Y	Y	ATP-binding cassette, sub-family C (CFTR/MRP), member 3
9429	Hs01053790_m1	ABCG2	Steatosis/NR mediated transport	EGFR/CAR/PXR/AHR	Y	Y	Y	ATP-binding cassette sub-family G member 2
47	Hs00982738_m1	ACLY	Steatosis			Y	Y	ATP citrate lyase
51	Hs01074241_m1	ACOX1	Steatosis	PPARA		Y	Y	Peroxisomal acyl-coenzyme A oxidase 1
132	Hs00417073_m1	ADK	Steatosis			Y	Y	Adenosine kinase
174	Hs00173490_m1	AFP	Undifferentiated hepatocyte			Y	Y	alpha fetoprotein
250	Hs01654626_s1	ALPP	Cell proliferation, survival, death			Y	Y	ALPP alkaline phosphatase, placental
116519	Hs00983449_g1	APOA5	Steatosis	PPARA		Y	Y	Apolipoprotein A-V
572	Hs00188930_m1	BAD	Cell proliferation, survival, death			Y	Y	BCL2-associated agonist of cell death
581	Hs00180269_m1	BAX	Cell proliferation, survival, death			Y	Y	BCL2-associated X protein
596	Hs00608023_m1	BCL2	Cell proliferation, survival, death			Y	Y	B-cell CLL/lymphoma 2
10018	Hs00708019_s1	BCL2L11	Cell proliferation, survival, death			Y	Y	BCL2-like 11
637	Hs00609632_m1	BID	Cell proliferation, survival, death			Y	Y	BH3 interacting domain death agonist
836	Hs00234387_m1	CASP3	Cell proliferation, survival, death			Y	Y	caspase 3, apoptosis-related cysteine peptidase
841	Hs01018151_m1	CASP8	Cell proliferation, survival, death			Y	Y	caspase 8, apoptosis-related cysteine peptidase
847	Hs00156308_m1	CAT	Oxidative Stress			Y	Y	Catalase
595	Hs00765553_m1	CCND1	Cell proliferation, survival, death			Y	Y	cyclin D1
894	Hs00153380_m1	CCND2	Cell proliferation, survival, death			Y	Y	cyclin D2
1026	Hs00355782_m1	CDKN1a	Cell proliferation, survival, death	AR?		Y	Y	p21 cyclin-dependent kinase inhibitor 1A (p21, Cip1)
8837	Hs00153439_m1	CFLAR	Cell proliferation, survival, death			Y	Y	CASP8 and FADD-like apoptosis regulator
1543	Hs01054797_g1	CYP1A1	NR mediated metabolism	AHR	Y	Y	Y	Cytochrome P450, family 1, subfamily A, polypeptide 1
1544	Hs00167927_m1	CYP1A2	NR mediated metabolism	AHR	Y	Y	Y	cytochrome P450, family 1, subfamily A, polypeptide 2
1591	Hs00167999_m1	CYP24A1	NR mediated metabolism	VDR		Y		cytochrome P450, family 24, subfamily A, polypeptide 1
1591	Hs00989017_m1	CYP24A1	NR mediated metabolism	VDR			Y	cytochrome P450, family 24, subfamily A, polypeptide 1
1555	Hs04183483_g1	CYP2B6	NR mediated metabolism	CAR (PXR)	Y	Y	Y	cytochrome P450, family 2, subfamily B, polypeptide 6
1557	Hs00426380_m1	CYP2C19	NR mediated metabolism	CAR (PXR)	Y	Y	Y	Cytochrome P450, family 2, subfamily C, polypeptide 19
1558	Hs00258314_m1	CYP2C8	NR mediated metabolism	CAR/PXR/GR/HNF4a		Y	Y	cytochrome P450, family 2, subfamily C, polypeptide 8
1559	Hs02383631_s1	CYP2C9	NR mediated metabolism	PXR/CAR	Y	Y	Y	Cytochrome P450, family 2, subfamily C, polypeptide 9
1571	Hs00559368_m1	CYP2E1	NR mediated metabolism	CAR/PXR		Y	Y	Cytochrome P450, family 2, subfamily E, polypeptide 1
1576	Hs00604506_m1	CYP3A4	NR mediated metabolism	PXR (CAR)	Y	Y	Y	Cytochrome P450, family 3, subfamily A, polypeptide 4
1577	Hs04273720_m1	CYP3A5	NR mediated metabolism	PXR/SXR		Y	Y	cytochrome P450, family 3, subfamily A, polypeptide 5
1551	Hs00426361_m1	CYP3A7	Undifferentiated hepatocyte			Y	Y	cytochrome P450, family 3, subfamily A, polypeptide 7
1579	Hs04194779_g1	CYP4A11	NR mediated metabolism	PPARA		Y	Y	Cytochrome P450 4A11
284541	Hs00167961_m1	CYP4A22	NR mediated metabolism	PPARa		Y	Y	CYP4A22 (cytochrome P450, family 4, subfamily A, polypeptide 22)
1581	Hs00167982_m1	CYP7A1	NR mediated metabolism	LXR/HNF4a		Y	Y	CYP7A1 cytochrome P450, family 7, subfamily A, polypeptide
1649	Hs00358796_g1	DDIT3	Oxidative Stress			Y	Y	DNA Damage-inducible transcript 3
1950	Hs01099999_m1	EGF	Cell proliferation, survival, death			Y	Y	Epidermal Growth Factor
1958	Hs00152928_m1	EGR1	Cell proliferation, survival, death			Y	Y	Early growth response 1
7430	Hs00931653_m1	EZR	Cellular remodeling	AR		Y	Y	ezrin
2168	Hs00155026_m1	FABP1	Steatosis			Y	Y	Fatty acid binding protein 1
355	Hs00236330_m1	FAS	Cell proliferation, survival, death			Y	Y	TNF receptor superfamily, member 6
2194	Hs01005622_m1	FASN	Steatosis			Y	Y	Fatty acid synthase
2328	Hs01053455_m1	FMO3	NR mediated metabolism	AHR		Y	Y	flavin containing monooxygenase 3
2308	Hs01054576_m1	FOXO1	Cell proliferation, survival, death			Y	Y	FOXO1 forkhead box O1
2309	Hs00921424_m1	FOXO3	Cell proliferation, survival, death			Y	Y	FOXO3 forkhead box O3
1647	Hs00169255_m1	GADD45A	Oxidative Stress			Y	Y	Growth arrest and DNA-damage-inducible 45 alpha
4616	Hs04188837_g1	GADD45B	Cell proliferation, survival, death			Y	Y	growth arrest and DNA-damage-inducible, beta
10912	Hs01078028_g1	GADD45G	Cell proliferation, survival, death			Y	Y	Growth arrest and DNA-damage-inducible 45 gamma
2729	Hs00155249_m1	GCLC	Oxidative Stress			Y	Y	glutamate-cysteine ligase, catalytic subunit
2730	Hs00157694_m1	GCLM	Cell proliferation, survival, death			Y	Y	glutamate-cysteine ligase, modifier subunit
2939	Hs04194780_gH	GSTA2	Oxidative Stress	CAR/PXR	Y	Y	Y	glutathione S-transferase alpha 2
2947	Hs00954695_g1	GSTM3	Oxidative Stress			Y	Y	Glutathione S-transferase, mu type 3 (Yb3)
3082	Hs00300159_m1	HGF	Cell proliferation, survival, death			Y	Y	hepatocyte growth factor (hepapoietin A; scatter factor)
3091	Hs00153153_m1	HIF1A	Cell proliferation, survival, death			Y	Y	hypoxia inducible factor 1, alpha subunit (basic helix-loop-helix transcription factor)
3158	Hs00985427_m1	HMGCS2	Steatosis	PPARA	Y	Y	Y	3-hydroxy-3-methylglutaryl-CoA synthase 2 (mitochondrial)
3303	Hs00359163_s1	HSPA1A	Oxidative Stress			Y	Y	Heat shock 70-kDa protein 1A
3383	Hs00164932_m1	ICAM1	Fibrosis			Y	Y	Intracellular adhesion molecule 1
3479	Hs01547656_m1	IGF1	Cell proliferation, survival, death	ER		Y	Y	insulin-like growth factor 1 (somatomedin C)
3484	Hs00236877_m1	IGFBP1	Cell proliferation, survival, death	ER		Y	Y	Insulin-like growth factor binding protein 1
3569	Hs00985639_m1	IL6	Inflammation			Y	Y	Interleukin 6
3570	Hs01075666_m1	IL6R	Inflammation			Y	Y	Interleukin 6 receptor
3725	Hs01103582_s1	JUN	Cell proliferation, survival, death			Y	Y	jun oncogene
3775	Hs00158428_m1	KCNK1	Hyperplasia	CAR		Y	Y	KCNK1 potassium channel, subfamily K, member 1
354	Hs03063374_m1	KLK3	Cellular remodeling	AR		Y		KLK3 kallikrein-related peptidase 3
3880	Hs01051611_gH	KRT19	Cell proliferation, survival, death			Y	Y	Keratin, type I cytoskeletal 19
3990	Hs00165106_m1	LIPC	Steatosis			Y	Y	Lipase, hepatic
4023	Hs00173425_m1	LPL	Steatosis			Y	Y	Lipoprotein lipase
406906	Hs04231489_s1	MIR122	hepatoxicity				Y	microRNA 122
4312	Hs00899658_m1	MMP1	Fibrosis			Y		matrix metalloproteinase-1
4319	Hs00233987_m1	MMP10	Fibrosis			Y	Y	matrix metalloproteinase-10
4314	Hs00968305_m1	MMP3	Fibrosis			Y	Y	matrix metalloproteinase-3
4609	Hs00153408_m1	MYC	Cell proliferation, survival, death			Y	Y	v-myc avian myeloctomatosis viral oncogene homolog
4780	Hs00232352_m1	NFE2L2	response to injury and inflammation				Y	nuclear factor, erythroid 2 like 2
4790	Hs00765730_m1	NFKB1	Cell proliferation, survival, death			Y	Y	I-kappa-B-beta - NFKBIB rodent symbol
1728	Hs02512143_s1	NQO1	Oxidative Stress			Y	Y	NAD(P)H dehydrogenase, quinone 1
5166	Hs01037712_m1	PDK4	Expression of this gene is regulated by glucocorticoids, retinoic acid and insulin				Y	pyruvate dehydrogenase kinase 4
23089	Hs00248288_s1	PEG10	NR mediated metabolism	AR		Y	Y	paternally expressed 10
5524	Hs00603515_m1	PPP2R4	Cell proliferation, survival, death			Y	Y	protein phosphatase 2A activator, regulatory subunit 4
5728	Hs02621230_s1	PTEN	Cell proliferation, survival, death			Y	Y	phosphatase and tensin homolog
6390	Hs01042482_m1	SDHB	Cell proliferation, survival, death			Y	Y	SDHB - succinate dehydrogenase
6554	Hs00161820_m1	SLC10A1	NR mediated transport	FXR		Y		solute carrier family 10 (sodium/bile acid cotransporter family), member 1
6580	Hs00427552_m1	SLC22A1	NR mediated transport	HNF4a		Y	Y	solute carrier family 22 (organic cation transporter), member 1
9356	Hs00537914_m1	SLC22A6	NR mediated transport	HNF4a		Y		solute carrier family 22 (organic anion transporter), member 6
10599	Hs00272374_m1	SLCO1B1	NR mediated transport	PXR/CAR	Y	Y	Y	solute carrier organic anion transporter family, member 1B1
6774	Hs00374280_m1	STAT3	Cell proliferation, survival, death			Y	Y	Signal transducer and activator of transcription 3
6822	Hs00234219_m1	SULT2A1	NR mediated transport	PXR/CAR	Y	Y	Y	sulfotransferase family, cytosolic, 2A, dehydroepiandrosterone (DHEA)-preferring, member 1
7039	Hs00608187_m1	TGFa	Cell proliferation, survival, death			Y	Y	transforming growth factor, alpha
7040	Hs00998133_m1	TGFB1	Cell proliferation, survival, death			Y	Y	transforming growth factor, beta 1
7069	Hs00930058_m1	THRSP	NR mediated metabolism			Y	Y	Thyroid hormone responsive protein
7076	Hs00171558_m1	TIMP1	Cell proliferation, survival, death			Y	Y	tissue inhibitor of metalloproteinase-1
7132	Hs01042313_m1	TNFRSF1a	Cell proliferation, survival, death			Y	Y	Tumor necrosis factor receptor superfamily, member 1a
7157	Hs01034249_m1	TP53	Oxidative Stress			Y	Y	Tumor protein p53
54658	Hs02511055_s1	UGT1A1	Steatosis/NR mediated metabolism	CAR/AHR/PXR	Y	Y	Y	UDP glucuronosyltransferase 1 family, polypeptide A1
54578	Hs01592477_m1	UGT1A6	NR mediated metabolism	CAR/PXR/AHR		Y	Y	glucuronosyltransferase 1 family, polypeptide A6
7494	Hs00231936_m1	XBP1	Liver injury response.	FXR			Y	X-box binding protein 1

## Sheet: Sup Tab 2 Ref. Chem-Rec. Prior
Supplementary Material for “High-Throughput Toxicogenomic Screening of Chemicals in the Environment Using Metabolically Competent Hepatic Cell Cultures”
SupplementalryTable 2: Reference Chemical-Receptor Prior
	AHR	AR	CAR	FXR	PPARA	PXR
Chenodeoxycholic acid	0	0	0.413413	0.531555	0	0
Phenobarbital sodium	0.221849	0.221849	0.542118	0.221849	0.221849	0.4698
Rifampicin	0	0	0	0	0	2.20165
o,p'-DDT	0	0	0	0	0	1.33
Pirinixic acid	0	0	0	0	1.19	0.75
17-Methyltestosterone	0	5.09691	0	0	0	0
p,p'-DDT	0	0	0.68	0	0	1.09
Omeprazole	0.950913	0	NA	0	NA	NA
Methoxychlor	0	0	0	0	0	1.99
Fenofibric Acid	0	NA	0.55649	0	1.34576	0.426098

## Sheet: Sup Tab 3 Ref. Chem-Gene Act.
Supplementary Material for “High-Throughput Toxicogenomic Screening of Chemicals in the Environment Using Metabolically Competent Hepatic Cell Cultures”
Supplementary Table 3: Reference Chemical Gene Activity
	ABCB1	ABCB11	ABCC2	ABCG2	ACLY	ACOX1	AFP	ALPP	APOA5	BCL2	BID	CAT	CYP1A1	CYP1A2	CYP2B6	CYP2C19	CYP2C8	CYP2C9	CYP2E1	CYP3A4	CYP3A5	CYP3A7	CYP4A11	CYP4A22	CYP7A1	EGR1	EZR	FABP1	FASN	GADD45B	GADD45G	GSTA2	HMGCS2	HSPA1A	IGF1	MIR122	MMP10	MMP3	MYC	PDK4	PEG10	PPP2R4	SDHB	THRSP	UGT1A1
Chenodeoxycholic acid	0	0	0	0	-3	0	0	-3	-0.5	0	0	-0.5	-2.5	-0.5	0	-0.5	0	0	0	0	-2.5	-1	0	0	0	0	0	0	-0.5	0	0	0	0	0	0	-0.5	0.5	0	0	-1.5	1	0	0	0	0
Phenobarbital sodium	0.5	0	0.5	0.5	0	0	0	-3.5	0	0	0	0	1	0	1	1	1	0	-0.5	1	0	1	0	-0.5	0	0	0	0	0	0	2	0	0	0	0	0	0	0	0	0	0	0	0	0	1
Rifampicin	2	0	2	0	0	0	-0.5	0	0	0	0	0	0	-2	2	2	2.5	0	-1.5	2.5	0	0	0	0	-1.5	0	0	-2	0	0	0	2	0	0	-1	0	0	0	0	0	-0.5	0	0	0.5	2
o,p'-DDT	0.5	0	1	1	0	0	0	-1	0	0.5	0	0	0.5	0	2.5	1.5	0	0	0	1.5	0	2	0	0	0	-0.5	0.5	0	0	0	0	0	0	0.5	0	0	0	0	0.5	0	0	0	0	0	2
Pirinixic acid	0	0	0	0	0	0.5	0	0	0	0	-2.5	0	0	0	0	0	0	0	-0.5	0.5	0	0	1	0.5	-0.5	0	0	0.5	0	0	0	0	1	0	0	0	0	0	0	0.5	0	0	0	0	0
17-Methyltestosterone	1	-2	0	0.5	0	0	0	0	0	0	0	0	0	0	0	2.5	0	0	3	0	0	0	3	0	-1.5	0	0	0	0	0	0	0	0	0	-0.5	-0.5	0	-1.5	0	0	-2	0	0.5	-2	2.5
p,p'-DDT	0	0	0	0	0	0	0	0	0	0	0	0	1	0	1.5	0	0	2.5	0	1	0	1.5	0	0	0	0	0	0	0	0	0	0	0	0	0	0	0	0	0	0	0	0.5	0	0	1.5
Omeprazole	0	0	0	0	-1.9	0	0	0	0	0	0	0	1	0.5	0.5	0	0	0	0	0.5	0	0	0	0	0	0	0	0	0	0	0	0	0	0	0	0	0	0	0	0	0	0	0	0	0.5
Methoxychlor	0	0	0.5	0	0	0	0	0	0	0	0	0	0.5	0	0.5	1	0	0	0	0.5	0	0	0	0	0	0	0	0	0	0	0	0	0	0.5	0	0	0	0	0	0	0	0	0	0	0
Fenofibric Acid	0	0	0	0	0	0.5	0	0	0	0	0	0	0	0	0	0.5	0	0	0	0	0	0.5	2	2	0	0	0	0	0	1	3	0	1.5	0	0	0	0	0	0	1	0	0	0	-0.5	1.5

## Sheet: Sup Tab 4 ToxCast Gene Act.
Supplementary Material for “High-Throughput Toxicogenomic Screening of Chemicals in the Environment Using Metabolically Competent Hepatic Cell Cultures”
Supplementary Table 4: ToxCast Chemical Gene Activity
	ABCB1	ABCB11	ABCC2	ABCG2	ACLY	AFP	ALPP	BID	CYP1A1	CYP1A2	CYP2B6	CYP2C19	CYP2C8	CYP2C9	CYP2E1	CYP3A4	CYP3A5	CYP3A7	CYP4A11	CYP4A22	CYP7A1	FABP1	GADD45B	GADD45G	GSTA2	HMGCS2	IGF1	MMP3	PDK4	PEG10	THRSP	UGT1A1
Aflatoxin B1	-1.5	-1.8	-1.5	-2	-2.5	-1	0	-0.5	-2.5	-1.5	-1.5	-1.5	-1.5	-1.5	-1.5	-1.5	-2	-1.5	-2	-1.5	-1.5	-1.5	1	-2	-1	-1	-1.5	1	-2.5	-2	-2	-1.5
Triflumizole	0	-0.5	0	0.5	0	-0.5	-0.5	0	1	0	0	-0.5	0	-0.5	-0.5	0	0	-0.5	-0.5	-0.5	0	-0.5	0	0	0	0	-0.5	0	0	-0.5	-0.5	1
4,4'-Sulfonylbis[2-(prop-2-en-1-yl)phenol]	0	0	0	0	0	0	0	0	0	-0.6	0	0	0	0	0	0	0	0	0	0	0	0	0	0	0	0	0	0	0	0	0	0
Tamoxifen	0	-0.5	0	0	0	-0.5	-0.5	0	0	0	0	0	0	0	-0.5	0	0	0	-0.5	-0.5	0	0	0	0	0	0	0	0	0	0	0	-0.5
FR167356	0	-0.5	0	0	0.5	-0.5	0	0	1	1	0	0	0	0	0	2.5	0	0	-0.5	0	0	0	0	0	0	0	0	0	-0.5	-1.5	1.5	0
Niclosamide	-1	-1	-1	0	-1	0	0	0	2.4	2.2	-1	-1	-1	-1	-1	-1	-0.5	-1	-1.1	-0.6	0	-1	1	0	-0.5	-1	-0.5	1	1	-1	0	0
Phenylmercuric acetate	-0.5	-1.5	0	0	-0.5	-1	0	2.5	0	-1	-1.2	-1	-1	-2	-0.5	-1	-0.6	-1	-1.5	-1	-1	-1	0	0	0	0	0	0.5	0	0	-1.5	-0.5
Benzo(b)fluoranthene	-0.5	-0.5	-0.5	0	-1	-0.5	0	0	2	1.5	0	-0.5	-0.5	-0.5	-0.5	-1	-1	-0.5	-0.5	0	-0.5	-0.5	-0.5	-0.5	-0.5	-0.5	-0.5	0	-1	-1	-0.5	0
Fabesetron hydrochloride	0	-0.5	0	0	0	-0.5	0	0	1	1	0	0	-0.5	0	-0.5	0	0	-0.5	-0.5	-0.5	-0.5	-0.5	0.5	0	0	-0.5	-0.5	0	0	-0.5	0	0
Abamectin	0	0	0	0.5	0	0	0	0	-2	-0.5	-0.5	-0.5	-0.5	-0.5	-0.5	-0.5	-1.5	0	-0.5	-0.5	-0.5	-0.5	0	0	-0.5	-0.5	-0.5	0	0.5	0	0	-0.5
PFOSA	-1	-1	-0.5	-1	-0.5	-0.5	0	0	-0.5	-1	-1	-1	-0.5	-1	-1	-0.5	-0.5	-1	-0.5	-0.5	-0.6	-1	0.5	0	-0.5	-0.5	-0.5	0	-1	-1	-1	-0.5
Haloperidol	0	0	0	0	0.5	0	0	0	0	0	0	0	0	0	0	1	0	0	0	0	0	0	0	0	0	0	0	0	0	0	0	0
Tributyltin chloride	0	-1.5	-1	0	0	-2	0	0	1.4	0	0	-1.5	-1.5	0	-2	-1.5	0	0	0	2.5	-2	-1.5	0	1	-1.5	-1.5	-1.8	1.5	0	-1.5	0	0
Imidacloprid	-0.5	-0.5	-0.5	0	0	0	0	0	0	-0.5	0.5	0	0	0	0	0	0	0	0	0	0	0	0	-0.5	0	0	0	0	0	-0.5	0	0
Triclocarban	-0.5	-0.5	0	0	-0.5	0	-0.5	0	0	-0.5	-0.5	-0.5	0	-0.5	-0.5	-0.5	0	-0.5	-0.5	-0.5	-0.5	-0.5	0.5	0.5	-0.5	-0.5	-0.5	0.5	0.5	-0.5	0	-0.5
Mancozeb	-1.5	-1.5	-1.5	-1.9	-1.9	-1.4	-1.4	-1	-2.9	-1.9	-1.5	-1	-1.5	-1.5	-1.5	-1.5	-1.5	-1.5	-1.5	-1.5	-1	-1.5	1	1	-1.5	-1	-1	-0.9	0	-2.4	-2	-1.5
SB236057A	-0.5	0	-0.5	0	0	0	0	0	0.6	0	-0.5	-0.5	0	-0.5	-0.5	-0.5	-0.5	0	-0.6	0	0	-0.5	0	0	0	-0.5	-0.5	0	-0.5	-0.5	0	0
Progesterone	0	0	0	0	0	-0.5	-0.5	0	0	-0.5	-0.5	0	0	0	-0.5	0	0	-0.5	-0.5	-0.5	-0.5	0	0.5	0.5	0	-0.5	0	0	-0.5	-1	0	0
Sodium dodecyl sulfate	0	0	0	0	0	0	0	0	0	0	0	0	0	0	0	0	0	0	1	0	0	0	0	0	0	0	-0.5	0	0	0	0	0
Pentamidine isethionate	-1	-1	0	-1	0	-1	0	0	0	-1	-1	-1	-1	-1	-1	-1	0	-1	-1	-1	-1	-1	1	1	-1	-1	-1	0	0.5	-0.5	-1	-1
C.I. Solvent Yellow 14	-1	-1	0	0	0	0	0	0	2.5	2.5	0	0	-0.5	-1	-0.5	-2	-1	-1.5	0	0	-0.5	-0.5	-0.5	-1.5	-1	-0.5	0	0	-1	-0.5	-1.5	1.5
Colchicine	-2.5	-3	-2.5	0	0	-2.5	-2.5	-3.5	-3	0	-2.5	-3	-2.8	-3	-2.5	-2.5	-2.5	-3	-3	-2.9	-2.5	-2.5	-0.5	-2.5	-2.5	-2	-2.5	-2.5	-3	-2.5	-2.9	-2.5
FR150011	0	0	0	0.5	0	-0.5	-0.5	0	0.5	0	-0.5	0	0	0	-0.5	0	0	0	-0.5	-0.5	-0.5	0	0	0	-0.5	0	0	0	0.5	0	0	0
TNP-470	-2	-1.5	0	0	0	0	0	0	0	0	-2.5	0	0	0	0	0	0	0	-2.5	0	0	-1.5	-0.5	0	0	0	0	0	0	0	0	0
Emamectin benzoate	-0.5	0	-0.5	0.5	0	-1	-1	0	0	0	-0.5	0	0	0	-1	0	-0.5	0	0	-1	0	0	0	0.6	0	-0.5	0	0	-0.5	0	0	0
4-Chloro-1,2-diaminobenzene	-0.5	-0.5	0	0	0	-0.5	0	0	1.5	2	-0.5	-0.5	-0.5	-0.5	-0.5	-0.5	-0.5	-0.5	-0.5	-0.5	-0.5	-0.5	-0.5	0	0	-0.5	-0.5	0.5	-1	-0.5	-0.5	0
PFDA	0	0	0	0	0	0	0	0	0	0	0	0	0	0	0	0	0	0	0	0	0	0	0	0	0	0	-0.5	0	0.5	0	-0.5	0
Chlorpromazine hydrochloride	0	-0.5	0	0	0	-0.5	0	-2.5	0.5	0.5	1.5	0.5	0	0	0	0	0	0	0	-0.5	0	0	0	0	0	0	0	-1	0	0	0.5	0
Maneb	-1	-1.5	-1.5	0	-1.5	-1.2	0	0	0	-2	-1.5	-1	-1.5	-1.5	-1	-1.5	-1	-1.5	-1.5	-1	-1.2	-1	1	1	-1	-1	-1	0	0	-2.5	-1.5	-1
Ziram	-0.5	0	-0.5	-0.5	-0.5	0	0	-0.5	-0.5	-0.5	-0.5	-0.5	0	-0.5	-0.5	-0.5	-0.5	0	0	0	-0.5	-0.5	0.5	0	-0.5	-0.5	0	0	-0.5	0	0	-0.5
Gentian Violet	-0.5	-1.2	-0.5	0	-2	-1.4	-1	0	1	-1.5	0	-1.2	-1	-1.2	-1.5	-1.5	-0.5	-1.2	-1.2	-1	-1	-1.5	1.5	1	-1	-1	-1.5	0	0	-1	-1.5	-0.5
Cladribine	-1.5	-2	-1.5	0	0	-1.5	0	0	-2	-2	-1.5	-1.5	-1.5	-1.5	-2	-2	-2	-2	-1.5	-1	-1.5	-1.5	-2	-1	-1.5	-1.5	-1.5	1	-2	-2	-2	-1.5
Diethylstilbestrol	0	0	0	0	0	0	0	0	0	0	0	0	0	0	0	0	0	0	0	0	0	0	0	0	0	0	0	0	0	0	-0.5	0
Cyclanilide	0	0	0	0	0	0	0	0	0	0	0	0	0	0	0	0	0	0	0	0	0	0	0	0	0	0	0	0	0.5	0	0	0
Chlorpyrifos oxon	0	0	0	0	0	0	0	0	0	0	0	0	0	0	0	0	0	0	0	0	0	0	0	0	0	0	0	0	0	0	0	0
Diniconazole	0	-0.5	0	0	0	-0.5	0	0	1	0	2	0	0	0	-0.5	0	0	0	-0.5	-0.5	0	-0.5	0	0.5	-0.5	-0.5	-0.5	-1	-0.5	0	0	0
meso-Hexestrol	0	0	0	0	0	0	0	0	0	0	0	0	0	0	0	0	0	0	0	0	0	0	0	0	0	0	0	0	0	0	0	0
Oryzalin	0	0	0	0.5	0	-0.5	0	0	0.5	0	1	1	0	0	-0.5	1	0	1	0	-0.5	-0.5	0	0	0	0	0	0	0	0	-0.5	0	1.5
7,12-Dimethylbenz(a)anthracene	0	-0.5	0	0	0	0	0	0	0.5	0	0	0	0	0	-0.5	2	-0.5	-0.5	0	0	0	0	0	0	0	0	-0.5	0	0	-0.5	0	2
CP-122721	1.5	0	0	0	0	-0.5	0	0	0.5	0.5	2	1.5	0	0	-0.5	1.5	0	0	-0.5	-0.5	0	0	0	0	1	0	0	0	0	0	0	1.5
Benz(a)anthracene	-1	-0.5	0	0	0	-0.5	0	0	1.5	1.5	1	-0.5	-0.5	-0.5	-0.5	0	-1	-0.5	0	0	-0.5	-0.5	-0.5	-0.5	-1	-0.5	-0.5	0	-0.5	-0.5	-1	1
2-Amino-5-azotoluene	-1	-1	-1	0	-2.5	-1	0	0	1.5	0	-1	-1	-1	-1	-1	-1.5	-1.5	-1	-1	-1	-1	-1	-1	-1	-1	-1	-1	0	-1	-1	-1.5	0
SR271425	-1.5	-0.5	0	-0.5	0	-0.5	0	0	1.5	0	-1	-0.5	0	-0.5	-0.5	0	0	1	-0.5	-0.5	-0.5	-0.5	0	0	0	0	0	0	-0.5	0	-0.5	0
1,2-Phenylenediamine	0	0	0	0	0	0	0	0	1	1.5	0	0	0	0	0	0	0	0	0	0	0	0	0	0	0	0	0	0	0	0	0	0
PD 0343701	0	0	0	0.5	0	0	0	0	1	1	0	0.5	0	0	0	0	0	0	0	0	0	0	0	0	0	0	0	0	1	0	0	0
SSR69071	0	0	0	0	0	0	0	0	0	0	0	0	0	0	0	0	0	0	0	0	0	0	0	0	0	0	0	0	0	0	0	0
Forchlorfenuron	0	-0.5	0	0	0	-0.5	-1	0	0	0	0	0	0	0	-0.5	0	0	0	0	-0.5	0	0	0	0	-0.5	-0.5	-0.5	0	0	-0.5	0	0
UK-373911	0	-0.5	0	0	0	-0.5	-0.5	0	0	0	0	0	0	-0.5	-0.5	0	0	0	-0.5	-0.5	0	0	0	0	0	-0.5	0	0	0	0	0	-0.5
CP-100829	-0.5	-0.5	-0.5	0	0	-1	0	0	1	1	-0.5	-0.5	0	-0.5	-0.5	-0.5	-1	-0.5	-0.5	-0.5	-0.5	-0.5	0.5	0	-0.5	-0.5	-0.5	0	0.5	-0.5	-0.5	0
2,4-Dinitrophenol	-0.5	-0.5	-0.5	-1	-1	-0.5	0	0	0	-0.5	-0.5	-0.5	0	-0.5	-0.5	-0.5	-0.5	-0.5	-0.5	-0.5	-0.5	-0.5	0	0	-0.5	-0.5	-0.5	0	0	-0.5	-0.5	-0.5
2-Methyl-4,6-dinitrophenol	-1	-1	-1	-1	-1	-1	0	0	0	-1	-1	-1	-0.5	-1	-1	-1	-1.5	-1	-0.5	-0.5	-1	-1	0.5	0	-1	-0.5	-0.5	1	0	-1	-1	-1
Tamoxifen citrate	0	-0.5	0	0	0	-0.5	-0.5	0	0.5	0.5	0	0	0	0	-0.5	0	0	0	-0.5	-0.5	0	0	0	0	0	0	0	0	0	0	0	0
Docusate sodium	0	0	0	0	0	0	0	0	0.5	0.5	0.5	0.5	0.5	0	0	1	0	0.5	0	0	0	0	0	0	0	0	0	0	0	0	0	0.5
4,4',4"-Ethane-1,1,1-triyltriphenol	0	-0.5	0	0	0	-0.5	0	0	-0.5	-0.5	0	-0.5	0	0	0	-0.5	0	-0.5	-0.5	0	0	0	0	0	0	0	0	0	0	-0.5	-0.5	0
Ketoconazole	0	-0.5	0	0	1.5	-0.5	-0.5	0	2	2	-0.5	-0.5	-0.5	-1	-1	-0.5	0	-0.5	-0.5	-0.5	-0.5	0	0	0	-0.5	-0.5	-1	0.5	-0.5	0	1.5	-0.5
Pentachlorophenol	-1	-1	-1	-1	-1.5	-1.1	-0.6	-0.6	0.5	-0.9	-1.1	-1	-0.6	-1	-1	-1	-0.5	-1	-1	-1	-0.9	-1	0	0	-1	-0.6	-1	0	-1	-0.5	-1	-1
CJ-013610	-0.5	-1	-0.5	0	0	-0.5	-1	0	0	-0.5	0	-0.5	-0.5	-0.5	-1	-0.5	-0.5	-0.5	-1	-1	-0.5	-0.5	0	1	-0.5	-0.5	-1	0	0	0	0	-0.5
Dinoseb	-1.5	-1	-1	-2	0	-1.5	0	-1.5	0	-1.5	-1.5	-1.5	-1.5	-1.5	-1.5	-1.5	-0.5	-1.5	-1.1	-1.2	-1.5	-1.5	0.5	0	-1.5	-1.5	-1.5	-1.5	0	-1.5	-1.5	-1.5
Bromoxynil	-0.5	0	-0.5	-1	0	-0.4	-0.5	-1	0	-0.5	-0.5	-0.5	0	-0.5	-0.5	-0.5	-0.5	-0.5	0	0	-0.5	-0.5	0	0	0	0	-0.5	1	0	-1	0	-0.5
6-Thioguanine	-0.5	-1	-0.5	-1	-0.5	-1	0	0	0	-1.5	-0.5	-1	-0.5	-1	-1	-0.5	0	-0.5	-1	-1	-0.5	-0.5	0	0	-1	-1	-0.5	0	0	-1	-1	0
Fulvestrant	0	0	-0.5	0	0	0	3	3	0	3	0	0	0	-0.5	-0.5	-0.5	-0.5	0	0	0	-0.5	-0.5	0	0	-0.5	0	3	2.5	-0.5	-1	0	-0.5
4-Aminoazobenzene	-0.5	-0.5	-0.5	-0.5	-0.5	-0.5	0	0	0	0	-1	-0.5	-0.5	-0.5	-0.5	-0.5	-0.5	-0.5	-0.5	-0.5	-0.5	-0.5	0	-0.5	-0.5	-0.5	-0.5	0	-0.5	-0.5	-0.5	-0.5
Farglitazar	-0.5	-0.5	-0.5	-0.5	0	0	-0.5	0	0.5	-0.5	-0.5	0	0	-0.5	-0.5	0	-0.5	0	2.5	2.5	0	0	0	3.5	-0.5	0	0	0	2	-0.5	-0.5	0
HMR1426	0	-0.5	0	0.5	-2.5	0	0	0	1.5	1.5	1	0	0	0	-0.5	0	-0.5	0	0	0	-0.5	0	-1	-1.5	0	-0.5	-0.5	0	-1	-0.5	-0.5	1.5
Triphenyltin hydroxide	0	-2	0	0	0	0	0	0	0	0	-1.2	-2	-2	-1.8	0	-2	-1.5	0	0	0	0	0	0	0	0	-1.8	0	1.8	-1.5	-1.5	0	0
SAR377142	-0.5	0	0	0	0	0	0	0	1.5	1.5	0	0	0	0	0	0	0	0	0	0	0	0	0	0	0	0	0	0	0	0	0	0
Celecoxib	0	0	0	0	0	0	0	0	0	0.5	0	0.5	0	0	-0.5	0	0	0.5	-0.5	0	0	0	0	0	0	0	0	0	0	0	-1	0
MK-968	0	0	0	0	0	-0.5	0	0	0	-0.5	-0.5	0	-0.5	0	-0.5	0	0	0	0	-0.5	0	0	0	0.5	0	0	0	0	0	0	0	0
Zoxamide	0	0	0	0	0	0	0	0	0	0	1	0	0	0	0	1	0	0	0	0	0	0	0	0	0	0	0	0	0	0	0	1
Bensulide	1	0	1	0	0	-0.5	0	0	0.5	0.5	1	1	0	0	-0.5	1.5	0	0	0	-0.5	0	0	0	0	0	0	0	0	0	0	0.5	1
Dicloran	0	0	0	0	0	0	0	0	1	1	1	0	0	0	0	0	0	0	0	0	0	0	0	0	0	0	0	0	0	0	0	1.5
4-Butyrolactone	0	0	0	0	0	0	0	0	0	0	0	0	0	0	0	0	-3	0	-3	0	0	0	0	0	0	0	0	0	0	0	0	0
PharmaGSID_48519	0	0	0	0	0	-0.5	-1.5	0	0.5	0.5	0	0	0	0	0	0	0	0	-0.5	0	0	0	0	0.5	0	0	0	0	0	0	0	0
Raloxifene hydrochloride	0	-0.5	0	0	0	0	0	0	0	0	0	0	0	0	0	0	0	0	0	0	-1	0	0	0	0	-2	0	0	-0.5	0	0	0
PharmaGSID_48509	0	0	0	0	0	0	0	0	0	0	0	0	0	0	0	0	0	0	0	0	0	0	0	0	0	0	0	0	0	0	0	0
Aplaviroc hydrochloride	-1.5	-2	-1.5	-1.5	-2.5	-1.2	-1	0	-1.5	-1.2	-1.5	-1.5	-1.5	-1.5	-1	-1.5	-1.5	-1.5	-1.5	-1.5	-1.5	-1.5	-0.5	-1	-1.5	-1	-1	2.5	-1.5	-1.5	-1.5	-1.5
SAR102779	0	-0.4	0	0	0	-0.4	-0.4	0	0.4	0	0	0	0	0	-0.5	0.9	0	0	-0.4	0	0	0	0	0	0	0	-0.4	0	0	0	0.4	0
PharmaGSID_47315	-0.5	-1	-1	1	0	-1	-1	0	-1	0	-1	-1	0	-1	-1	-1	-0.5	-1	0	3.5	-1	0	0	0	-1	-1	0	0	0	-1	0	-1
SR146131	0	-1	-1	0	-0.5	0	-1.9	-1.1	0	0	-1	-1	-1	-1	-1	0	-0.5	0	-1	-1	-1	0	1	1	0	-0.9	-1	0	0	-0.5	-1	-1
Propargite	0	-0.5	-0.5	0	-0.5	-0.5	0	-0.5	0	0	0	-0.5	-0.5	-0.5	-0.5	-0.5	-0.5	-0.5	-0.5	0	-0.5	-0.5	0.5	0.5	-0.5	-0.5	-0.5	0	-0.5	-0.5	0	-0.5
Cycloheximide	0	-1	-0.5	-0.5	-1	-0.5	0	0	1	-0.5	-0.5	-0.5	-0.5	-0.5	-0.5	-0.5	-0.5	-1	-0.5	-0.5	-0.5	-0.5	0.5	-1.5	-0.5	0	-1	0	0	-1.5	-1	0
AVE5638	0	0	0	0	0	0	0	0	0.5	0	0	0	0	0	0	0	0	0	0	0	0	0	0	0	0	0	0	0	0	0	0	0
UK-337312	0	-0.5	0	0	0	-0.5	0	0	-0.5	-0.5	-0.5	-0.5	-0.5	-0.5	-0.5	-0.5	0	-0.5	-0.5	-0.5	-0.5	0	0	0	-0.5	0	0.5	0	0	0	0	-0.5
PharmaGSID_48511	-1	-1	-0.5	-1	0	0	-1	-1	1.5	1	-2.5	-1	0	-1	-0.5	0	-1	-1	-1	-1	-1	-1	0.5	-2	-0.5	-0.5	-1	0	0	0	-2	-0.5
SSR241586	-0.5	-0.5	-0.5	0	0	0	-1	0	-0.5	-0.5	-0.5	0	-0.5	0	-0.5	0	0	-0.5	-0.5	0	0	-0.5	0	0	-0.5	-0.6	0	0	0	0	-0.5	-0.5
Octhilinone	0	0	0	0	0	0	0	0	0	0	0	0	0	0	0	0	0	0	0	0	0	0	0	0	0	0	0	0	0	0	0	0
Difenzoquat metilsulfate	0	-0.5	0	0	0	0	0	0	0	-1	-0.5	0	-0.6	-0.5	-0.5	0	0	0	-0.5	0	0	-0.5	0	0	0	0	-0.5	0	0	-0.5	0	-0.5
PharmaGSID_47337	0	0	0	0	0	0	-0.5	0	1	0	0	-0.5	0	-0.5	-0.5	-0.5	0	0	-0.5	-0.5	0	-0.5	0	0.5	-0.5	0	-0.5	0	0	0	-0.5	0
Tributyltin methacrylate	-1.2	-1.5	-1.2	1.5	0	-1.5	-1.5	0	0	-2	-1.5	-1.5	-1.5	0	0	-1.5	-1.1	0	0	0	-1.5	0	0	0	0	-1.5	0	0	2	0	0	0
2,5-Di-tert-butylbenzene-1,4-diol	0	0	0	0	0	0	0	0	0.5	0	0	0	0	0	0	0	0	0	0	0	0	0	0	0	0	0	0	0	0	-0.5	0	0
Zamifenacin	0	0	0	0	0	0	0	0	0.5	0	0	0	0	0	0	0	0	0	0	-0.5	0	0	0	0	0	0	0	0	0	0	0	0
Diclofenac sodium	1	0	0.5	0	0	-0.5	0	0	0	-1.5	1.5	1	0	0	-0.5	1.5	0	0	0	-0.5	0	0	0	0.5	0	0	-0.5	0	0	0	0	1
Clomazone	0.5	0	0.5	0	0	0	0	0	0	0	1.5	1	1.5	0	0	1	0	1.5	0	0	0	0	0	0	0	0	-0.5	0	0	0	0	0
Buprofezin	0.5	0	0	0	0	0	0	0	0	0	0.5	0	0	0	0	0	0	0	0	0	0	0	0	0	0	0	0	-0.5	0	0	0	0
Perfluoroheptanoic acid	2.5	0	0	0	0	0	0	0	0	0	1	2	0	0	0	0	0	0.5	0.5	0.5	0	0.5	0	0	0	0	0	0	0	0	0	0
Triethylene glycol	3	0	0	0	0	0	0	0	0	0	0	0	0	0	0	0	0	0	0	0	0	0	0	0	0	0	0	0	0	0	0	0
PD-0333941	0	0	0	0	0	0	0	0	0	0	0	0	0	0	0	0	0	1.5	2.5	2.5	0	1	0	0	0	1.5	0	0	1.5	0	0	1.5
Estrone	0.5	0	0	0.5	0	0	0	0	0	0	1.5	0	0	0	0	0	0	0	0	0	0	0	0	0	0	0	0	0	0	0	0	1
Benzidine	0	-1.5	0	0	0	-1	0	0	0	0	0	0	0	0	0	0	0	0	0	-0.5	-2	0	0	0	0	0	0	0	0	-1.5	0	0
Sulfentrazone	1	-0.5	0.5	0	0	0	0	0	0	0	0.5	1	0.5	0	-0.5	1.5	0	1	0	0	0	0	0	0	0	0	0	0	0	0	0	0.5
Flumetsulam	0.5	0	0	0	0	0	0	0	0	0	0	0	0	0	0	0	0	0	0	0	0	0	0	0	0	0	0	0	0	0	0	0
S-Bioallethrin	2.5	0	0	0	0	0	0	0	0	0	0	0	0	0	0	0	0	0	0	0	0	0	0	0	0	0	0	0	0	0	0	0
Atrazine	0.5	0	0.5	0	0	0	0	0	0	0.5	1.5	0.5	0	0	-0.5	0.5	0	0	0	0	0	0	0	0	0	0	0	0	0	0	0	0.5
Disulfoton	2.6	0	0	0	0	0	0	0	0	0	0.5	0	0	0	0	0	0	0	0	0	0	0	0	0	0	0	0	0	0	0	0	0
beta-Hexachlorocyclohexane	1.5	0	1.5	0	0	0	0	0	0	0	2	2	2	1.5	-0.5	2	0	2.5	0	-1	0	0	0	2	0	0	0	0	0	-1	0	2
Heptachlor epoxide	0.5	0	0	0	0	0	0	0	0.5	0	2	1.5	0	0	-0.5	2	0	1.5	0	-0.5	-1	0	0	0	0	-0.5	-1	0	0	0	0	2
Bifenthrin	0.5	0	0	0	0	0	0	0	0	0	1	0.5	0	0	0	0.5	0	1	0	0	-0.5	0	0	0	0	0	0	0	0	0	0	0.5
Fenoxycarb	0	0	0	0	0	0	0	0	0	0	0	0	0	0	0	0	0	0	0	0	0	0	0	0	0	0	0	0	0	0	0	0
Procymidone	1	-1	0	0	0	-0.5	0	0	0	-1.5	1	1	0	0	-0.5	1	0	0	-0.5	-1	-0.5	-0.5	0	0	0	-0.5	-0.5	0	-0.5	-0.5	0	0.5
Isoxaben	2	0	1	0	0	0	0	0	0.5	0.5	1.5	1.5	1	0	-0.5	2	0	0	0	0	0	-1	0	0	0	0	-2	0	0	-0.5	0	1.5
MEHP	0	0	0	0	0	0	0	0	0	0	0.5	0	0	0	0	0	0	0	0	0	0	0	0	0	0	0	0	0	0	0	0	0
Flumioxazin	1	0	0.5	0	0	0	0	0	0	0	2	1	0	0	0	1.5	0.5	1.5	0	-0.5	0	0	0	0	0	0	0	0	0	0	0	1.5
Fenpyroximate (Z,E)	0	-1.5	0	1	0	-1	-1.5	0	0.5	-1.5	-1.5	0	0	-0.5	-1.5	-1.5	1	-1.5	-1.5	-1.5	-0.5	-1	0	1.5	0	-0.5	-1.5	0	0	-1.5	-1	-1.5
Norgestrel	2.5	-2	0	0	0	0	0	0	0	0	0	1	0	0	3.5	0	0	-3.5	0	0	-3	-1.5	0	0	0	0	0	0	-2	-1.5	-3.5	2.5
Cyproconazole	0.5	0	0	0	0.5	0	0	0	0.5	0	1.5	1	2.5	0	0	1	0	0	0	0	-0.5	0	0	0	0	0	0	0	0	0	0.5	0
Nilutamide	0	0	0	0	0	0	0	0	0	0	0	0	0	0	0	0	0.5	0	0	0	0	0	0	0	0	0	0	0	0	-0.5	0	0
Oxadiazon	1.5	0	1.5	0	0	0	0	0	1	0	1.5	1.5	0	0	0	1.5	0	0	0	0	0	-0.5	0	0	0	0	-0.5	0	-0.5	-1	0	1.5
Etoxazole	0.5	0	0.5	0.5	0	0	0	0	0	0	1	1	0	0	-0.5	1	0.5	0	0	0	0	-0.5	0	0	0	0	-0.5	0	0	0	0	0.5
Flutolanil	0	0	0	0	0	0	-0.5	0	0	0	0.5	0	0.5	0	0	0	0	0	0	0	0	0	0	0	0	0	0	0	0	0	0	0.5
HMR1171 trifluoroacetate (1:1)	0.6	0	0	0	0	0	0	0	0.6	0.6	0.6	0.6	0.6	0	0	1.1	0	0	0	0	0	0	0	0	0	0	0	0	0	0	0.6	0
Ethofumesate	0	0	0	0.5	0	0	0	0	0	0	1	1	0	0	0	1	0	0	0	0	0	0	0	0	0	0	0	0	0	-0.5	0	1
Vinclozolin	0.5	0	0	0.5	0	0	0	0	0.5	0.5	1	0.5	0.5	0	0	0.5	0	0.5	0	0	0	0	0	0	0	0	0	0	0	-0.5	0	0.5
Propyl gallate	1	0	1	1	0	-0.5	0	0	0	0	2	2	0	0	-0.5	1.5	0	0	-1.5	-1	-0.5	-0.5	0	0	0	-0.5	0	0	0	0	0	1.5
Cyfluthrin	0.5	0	0	0.5	0	0	0	0	0	0.5	0.5	0.5	0.5	0.5	0	1	0	1	0	0	0	0	0	0	0	0	0	0	0	0	0	1
Lindane	1	0	1.5	1.5	0	0	0	0	0.5	0	2.5	2	0	0	-1	2	0	0	-0.5	-0.5	-1.5	-0.5	0	0	0	0	-0.5	0	0	-0.5	0	1
Fenarimol	0.5	0	1.5	0	0.5	0	0	0	0.5	0	2	1	1	0	0	1.5	0	1.5	0	0	0	0	0	0	0	0	0	0	0	-1	0.5	0
Norethindrone	0.5	-2.5	0	0	0	0	-1	0	0	0	1	0.5	0.5	0	3	0	0	-3	0	0	-3	0	0	0	0.5	0	0	-1	0	-2.5	-3	0.5
Heptachlor	1.5	0.5	1	1	0	-0.5	0	0	0.5	0	2	1.5	0	0	-1	2	0	0	-0.5	-0.5	-0.5	-0.5	0	0	0	0	-1	-0.5	0	0	0	1
Prometryn	1.5	0	0	0	0	0	0	0	0.5	0	1.5	1.5	0	0	0	1.5	0	2	0	0	0	0	0	0	0	0	-0.5	0	0	-0.5	0	1.5
Myclobutanil	0.5	0	0	0	0	0	0	0	0.5	0.5	1.5	1	1	0	0	1	0	1	0	0	0	0.5	0	0	0	0	0	0	0	0	0.5	1.5
Isazofos	1	-1.5	0	0	0	0	0	0	0.5	0.5	1.5	1	0	0	-0.5	1	0	0	-0.5	0	-1.5	0	0	0	0	-0.5	-0.5	0	-1.5	0	0.5	1
Butralin	0.5	0	0.5	0.5	0	0	0	0	0.5	0	1	1	0	0	0	1	0	0	0	0	0	0	0	0	0	0	0	0	0	-0.5	0	1
PK 11195	0.5	0	0.5	1	0	0	0	0	0	0	1.5	1	1	0	-0.5	1	0	1.5	0	-0.5	0	-0.5	0	0	0	0	-0.5	0	0	-0.5	0	1
Tebupirimfos	0.5	-1.5	0	0	0	0	0	0	0	0	1	0.5	0	0	0	1	0	0	0	0	-1.5	-1.5	0	0	0	-0.5	0	0	-1.5	0	0	0.5
5HPP-33	0.5	0	0.5	0	0	0	0	0	0	0.5	0.5	0	0	0	0	0.5	0	0	0	0	0	0	0	0	0	0	0	0	0	0	0	0.5
Piperonyl butoxide	1	0	1	0.5	0	0	0	3	0.5	0.5	1.5	1	1	1	-0.5	1.5	0.5	1	0	0	0	0	0	1	0	0	0	0	0.5	0	0.5	1.5
Tributyl phosphate	1	0	0.5	0.5	0	0	0	0	0.5	0	2	1.5	1.5	0	0	1	0	1.5	0	0	0	0	0	0	2	0	-0.5	-0.5	0	0	0.5	1
all-trans-Retinoic acid	2	0	0	1.5	0	0	0	0	0	-2	1	0	0	0	-0.5	1.5	0	-0.5	-1	-1	0	-0.5	0	0	1	-0.5	-0.5	-0.5	0	-1	0	0.5
Prometon	1	0	0	0	0	0	0	0	0	0	1	0.5	0	0	0	1	0	0	0	0	0	0	0	0	0	0	0	0	0	0	0	0
CI-1029	1.5	0	1.5	0	0	0	0	0	0	-2	1.5	1.5	1	0	-1	2.5	0	0	-1.5	-1.5	-0.5	-1.5	0	0	0	-0.5	-1	0	-0.5	0	0	1.5
p,p'-DDD	0.5	0	0.5	0	0	-0.5	0	0	0.5	0	1.5	1	0	0	0	0.5	0.5	1	0	0	0	0	0	0	0	0	0	0	0	0	0	1
Chlorobenzilate	0	0	0	0	0	0	0	0	0	0	0	0	0.5	0	0	0	0	0	0.5	0	0	0	0	0	0	0	0	0	0	0	0	0
Octrizole	0	0	0	0	0	0	0	0	0	0.5	1	0	0	0	0	0.5	0	0	0	0	0	0	0	0	0	0	0	0	0	0	0	0.5
Fipronil	0.5	-0.5	0	0.5	0	-0.5	-0.5	0	0.5	0	0	0	0	0	-1	0	0	-0.5	-0.5	-0.5	0	-0.5	0	0.5	-0.5	0	-0.5	0	-0.5	-0.5	-0.5	0
17beta-Estradiol	1	0	0	1.5	0	0	0	0	0	0	1.5	1	1	0	0	0	0	1.5	0	0	0	0	0	0	0	0	0	0	0	-0.5	0	0.5
Pyraflufen-ethyl	0	0	0	0	0	0	0	0	0	0	0	0	0	0	-0.5	0.5	0	0.5	0	0	0	0	0	0	0	0	0	0	0	0	0	0
Hexythiazox	0	0	0	0	0	0	0	0	0.5	0	0	0	0	0	-0.5	0	0	0	0	0	0	0	0	0	0	0	0	0	0	0	0	0
Dimethomorph	0.5	0	0.5	0	0	0	0	0	0	0	3.5	0.5	0.5	0	-0.5	1	0	0	0	0	0	0	0	0	0	0	-0.5	0	0	0	0	0.5
PFNA	0	0	0	0	0	0	0	0	0	0	0	1	0	0	0	0	0	0	1	0	0	1	0	0	0	1	0	0	0	0	0	0
Prodiamine	0.5	-0.5	0.5	0	0	0	0	0	0.5	0	1.5	1	0	0	-0.5	1	0	0	0	-0.5	-0.5	-0.5	0	0	0	-0.5	-0.5	0	0	-0.5	-0.5	1
Carfentrazone-ethyl	0.5	0	0	0	0	0	0	0	0	0	0	0	0.5	0	0	0.5	0	0	0	0	0	0	0	0	0	0	0	0	0	0	0	0
Etofenprox	1	0	0.5	1.5	0	0	0	0	0	0.5	2	1	1.5	0	-0.5	1	0	1.5	0	0	0	0	0	0	0	0	0	0	0	0	0	1
Aldrin	0.5	0	0.5	0.5	0	-0.5	0	0	0	0	1.5	1	1	0	-0.5	1	0	0.5	0	0	-0.5	-1	0	0	0	0	-0.5	0	0	0	0	1
AVE2865	0	-1	0	0	0	0	0	0	0	0	0	0	0	0	0	0	0	0	0	-0.5	-0.5	0	0	0	0	0	0	0	0	0	0	0
Penoxsulam	0.5	0	0.5	0	0	0	0	0	0	0	1	0.5	0	0	0	1	0	0	-0.5	-1	-0.5	0	0	0	0	0	-0.5	0	0	0	0	0.5
Resmethrin	0.5	0	0	0	0	0	0	0	0	0	0.5	0.5	0	0	0	0.5	0	0.5	0	0	0	0	0	0	0	0	0	0	0	0	0	0
Triticonazole	1	0	0	0	0	0	0	0	0.5	0.5	1.5	1	1	0	0	1	0	1	0	-0.5	-1	1	0	0	0	0	0	0	0	0	0.5	1
Esfenvalerate	0.5	0	0	0.5	0	0	0	0	0	0	0.5	0	0	0	0	0.5	0	0	0	0	0	0	0	0	0	0	0	0	0	0	0	0.5
Pioglitazone hydrochloride	0.5	0	0	0	0	0	0	0	0	0	0	1.5	0	0	0	1	0	1	2	2.5	0	2	0	0.5	0	1.5	0	0	0.5	-0.5	0	1
3,9-Epoxy-3H-azirino[2,3-c][1]benzazocine-5-carboxaldehyde, 1-acetyl-9-(acetyloxy)-8-[[(aminocarbonyl)oxy]methyl]-1,1a,2,8,9,9a-hexahydro-7-methoxy-, (1aS,8R,9S,9aS)-	0	0	-1.5	0	0	0	0	0	0	0	0	-1.7	-2	-2	0	0	0	0	-2	-2.9	-2	-2	0	0.5	-1.5	-1.5	0	1.7	0	0	0	0
Mifepristone	0.5	-0.5	1.5	0.5	0	-0.5	-0.5	1	0	-0.5	0	0	0	0	-0.5	0	0	2	-0.5	-0.5	0	0	-1	0	0	0	0	0	2	0	-0.5	0
Thiophanate-methyl	0.5	0	0	0	0	0	0	0	0	0	1	0.5	0	0	0	1	0	0	0	0	0	0	0	0	0	0	-0.5	0	0	0	0	0.5
Methoxyfenozide	1	0.5	0	0.5	0	-1	0	0	0	0	1.5	1.5	1	0	0	1.5	0	1	0	0	-1.5	0	0	0	0	0	0	0	0	0	0	1.5
Simvastatin	0.5	0	0	0	0.5	0	0	0	0.5	1	0	0	0	0	0	0	0	0.5	0	0	0	1	0	0	0	0	0	0	0	0	0	0
3,3'-Dimethoxybenzidine dihydrochloride	0	0	0.5	0.5	0	0	0	0	0.5	0.5	1	0	0	0	0	0.5	0	0	0	0	0	0	0	0	0	0	0	0	0	0	0	0.5
Rotenone	0.5	-1	0	1.5	0	-1.5	-2	0	1	-2	-2	-1.5	-1.5	-1	-2	-1	0	0	-2	-2	-1	-1.5	0.5	1.5	-1.5	-1.5	-1.5	0.5	0	-2.5	-1.5	-0.5
2,4-Bis(1-methyl-1-phenylethyl)phenol	0.5	0	0	0	0	0	0	0	0	0	1	0	0	0	0	1	0	0	0	0	0	0	0	0	0	0	0	0	0	0	0	0
FR130739	0	0	0	0	0	0	-0.5	0	0	0	0.5	0	0	0	-0.5	0.5	0	0.5	0	0	0	0	0	0	0	0	0	0	0	0	0	0.5
Propetamphos	1	0	0.5	0.5	0	0	0	0	0.5	0.5	1	1	1	0	0	1	0	0	0	0	0	0	0	0.5	0	-0.5	0	0	0	0	0.5	1
Hexaconazole	1	0	0	0	0.5	0	0	0	1	1	2	1.5	0	0	0	1	0	1	0	0	0	1	0	0.5	0	0	0	0	0	0	0.5	0
Fomesafen	2	0	1	0	0	0	0	0	0	0	1	1.5	1.5	0	0	1.5	0	1	1.5	0	0	0	0	0	0	1	0	0	0.5	0	0	1
Corticosterone	0	0	0	0	0	0	0	0	0	0	0	0	0	0	0	0	0	0	0	0	0	0	0	0	0	0	0	0	0	0	0	0
Besonprodil	0	0	0	0	0	0	0	0	0	0	0	0	0	0	0	0	0	1	0	0	0	0	0	0	0	0	0	0	0.5	0	0	0
Triadimefon	0.5	0	0.5	0	0	0	0	0	0	0	1	0.5	0.5	0	-0.5	1	0	0.5	0	0	0	0	0	0	0	0	-0.5	0	0	0	0	1
Carbosulfan	0	-0.5	0.5	0	0	0	0	0	0	0	1	0	0	0	0	0	0	0	0	0	0	0	0	0	0	0	0	0	0	0	0	0
PharmaGSID_48513	1	-0.4	0	0.4	0	-0.4	-0.9	0	0	-0.4	1.4	0	-0.4	0	-0.5	1.9	0	0	-0.4	-0.4	-0.4	-0.5	0	0.4	0	-0.4	-0.4	0	0	0	-0.4	0
Butam	0.5	0	0.5	0	0	0	0	0	0	0	1.5	0.5	0.5	0	-0.5	1	0	0.5	0	0	-1	-1	0	0	0	0	0	0	0	-0.5	0	1
Tebufenozide	0.5	0	0	0	0	0	0	0	0	0	1.5	1.5	0	0	0	1	0	0	0	0	-1	0	0	0	0	0	0	0	0	0	0	1
Zenarestat	0.5	-0.5	0	0	0	0	0	0	0	0	0	0.5	0.5	0	-0.5	0.5	0	1	0	0	0	0	0	0	0	0	0	0	0	0	0.5	0.5
Tebuconazole	1	0	0	0.5	1	0	0	0	1	1.5	1.5	1	0	0	0	1	0	1.5	0	0	0	1.5	0	0	0	0	0	0	0	0	1	2
CP-612372	0.5	0	0	0	0	0	0	0	0	0	2	0.5	0.5	0	0	1	0	1	0	0	0	0	0	0	0	0	0	0	0	0	0	1
PharmaGSID_47263	0	0	0	0	0	0	0	0	0	0	0.5	0	0	0	0	0	0	0	0	0	0	0	0	0	0	0	0	0	0	0	0	0
Tribufos	0	0	0.5	0	0	0	0	0	0.5	0	0.5	0	0	0	0	0.5	0	0	0	0	0	0	0	0	0	0	0	0	0	0	0	0.5
Piragliatin	1.5	0.5	0.5	1.5	0	2	1.5	1.5	0.5	1.5	1.5	1.5	1.5	0	0	0	0	0	0	1.5	0	0	0	0	0	0	1.5	1.5	2	0	0	0
GSK232420A	0	-2	0	0	0	0	0	0	0	0	-3	0.5	0	0	2.5	0	0	0	0	0	-2	-1.5	0	0	0	0	0	0	0	-0.5	-2.5	0.5
CP-465394	1	0	1.5	0	0	0	0	0	0	0	1	1	0	0	0	1	0	0	0	-0.5	0	0	0	0	0	0	0	0	0	0	0	0
Trelanserin	0.5	0	1	0	0	0	0	0	0.5	0	0	1	0	0	0	1	0	1	0	0	0	-0.5	0	0	0	0	0	0	0	0	0	0
Retinol	0	0	0	0	0	0	0	0	0	0	0.5	0	0	0	0	0.5	0	0	-0.5	0	-0.5	0	0	0	0	0	0	0	0	0	0	0
Pyridaben	1	-1.5	0	1.5	1.5	-1.5	-1.5	0	0.5	0	-1.5	-0.5	-0.5	-0.5	-1.5	-1.5	1.5	-2	-1.5	-1.5	0	-1	0	1.5	0	-1	-1.5	0	1	-2	-0.5	0
Fluthiacet-methyl	0	0	0	0	0	0	0	0	0	0	0	0.5	0	0	0	0.5	0	0.5	0	0	0	0	0	0	0	0	0	0	0	0	0	0
Terbuthylazine	1	0	1	0	0	0	-0.5	0	0.5	0	2	1.5	1.5	0	0	1.5	0	0	-0.5	-0.5	0	-0.5	0	0	0	0	-0.5	0	0	-0.5	0	1
PharmaGSID_48510	0	0	0	0	0	0	0	0	0	-3.5	0	0	0	0	-1	0	0	0	0	0	0	0	0	0	0	0	0	0	0.5	0	0	0.5
CI-1018	1	0	0	0.5	0	0	-0.5	0	0.5	0.5	0	1	0	0	-0.5	1	0	1	0	0	0	0	0	0	0	0	0	0	0	0	0.5	1
Pentane-1,5-diyl dibenzoate	2.5	2	0	2	0	2	1.5	1.5	1.5	1.5	2	1.5	2	0	0	0	0.5	1.5	1.5	1.5	0	0	0	0	0	0	1.5	1.2	2	0	0	2
Etridiazole	1.5	1.5	0	1.5	0.5	1.5	1.5	1.5	1.5	2	1.5	0.5	1.5	0	0	0	0	1.5	1.5	1.5	0	0	1.5	0	0	0	1.5	1.5	1.5	0	1.5	0
Ro 23-7637	0.5	-0.5	0	0.5	0	-0.5	-0.5	0	0.5	-0.5	-0.5	0	-0.5	-0.5	-0.5	-0.5	0	0	-0.5	-0.5	-0.5	-0.5	0	0.5	0	-0.5	-0.5	0	0	0	-0.5	0
SB281832	0.5	0	0.5	0.5	0	0	0	0	0	0	0.5	0.5	0	0	-0.5	1	0	1	-0.5	0	0	-0.5	0	0	0	0	0	-0.5	0	0	0	0.5
Enadoline	0	0	0	0	0	0	0	0	0	0	0.5	0.5	0	0	0	0.5	0	0	0	0	0	0	0	0	0	0	0	0	0	0	0	0.5
Cariporide mesylate	0	2	0	2	0	2	2	2	2	2	2	0.5	2	0	0	0.5	0	1.5	2	0.5	0	0	0	2	0	0	2	1.5	2	0	0	0.5
Paclobutrazol	1	0	1	0	0	0	0	0	0	0	1.5	1	1.5	0	0	1	0	1	0	-0.5	0	0	0	0	0	0	0	0	0	0	0	1
Bis(2-methoxyethyl) ether	0.5	1.5	0	1.5	0	2	0	2	1.5	2	1.5	1	2	0	0	0	0	1.5	0	0	0	0	0	0	1	0	3	0	2	0	0	0
Triphenyl phosphate	1	0	1	0	0	-0.5	0	0	0.5	0.5	2	1.5	1	0	-0.5	1	0	0	0	0	0	0	0	0	0	0	-1	0	0	0	0	1.5
Fandosentan potassium salt	1.5	0	1.5	0.5	0	0	0	0	0	0	1.5	2	2	0	0	2	0	2	0	-1	0	0	0	0	0	0	0	0	0	0	0	1.5
Chlordane	1	0	1	0.5	0	0	0	0	0	0	2	1.5	1.5	0	0	1	0	0	0	0	-0.5	-1	0	0	0	0	-0.5	-0.5	0	-1.5	0	1.5
PharmaGSID_47330	0	0.5	2.5	0	0	0	0	0	0.5	0.5	2	0	0	2.5	-1	2.5	0	0	-1.5	-1.5	-1	-1.5	0	0	0	-0.5	-1.5	0	0	0	0	2
Ethoxyquin	1	0	0	0	0	0	0	0	0.5	0.5	2	1.5	0	0	0	1.5	0	1.5	0	0	0	-0.5	0	0	0	0	0	0	0	-0.5	0	1.5
Dimethipin	0	0	0	0	0	0	0	0	0	0	0	0	0	0	0	0	0	0	0	0	0	0	0	0	0	0	0	0	0	0	0	0
Triadimenol	1	-0.5	1.5	0	0	-1	0	0	0.5	0.5	1.5	1.5	1.5	0	-0.5	2	0	1.5	-1	-0.5	-1.5	0.5	0	0	0	-0.5	-0.5	0	0	0	0	1.5
Isopropalin	0	0	0.5	0.5	0	0	0	3	0.5	0.5	1	1	1	0	0	1	0	0	0	0	0	-0.5	0	0	1	0	0	0	0.5	0	0	1.5
Cypermethrin	0	0	0	1	0	0	0	0	0.5	0.5	1	0.5	0.5	0	0	0.5	0	0	0	0	-0.5	0	0	0	0	0	0	0	0	0	0	0.5
UK-343664	1	0.5	1	0	0	-0.5	0	0	0	0	1	0.5	1	0	-1	1.5	0	2	0	0	-1	0	0	0	0	0	-0.5	0	0	0	0	1
C10-21 sulfonic acids phenyl esters	0	0	0.5	0	0	0	0	0	0	0	1	0.5	0.5	0	0	0.5	0	0.5	0	-0.5	0	0	0	0	0	0	0	0	0	0	0	0.5
Propyzamide	0	0	0	0	0	-0.5	-0.5	0	0.5	0	1	0.5	0	0	-0.5	1	0	1	-0.5	0	0	0	0	0	0	0	-0.5	0	0	-0.5	0	1
Surinabant	0	0	0	0	0	-0.5	0	0	1	1.5	-0.5	0	-0.5	-0.5	-0.5	-0.5	0	-0.5	-0.5	-0.5	0	0	0	0	-0.5	-0.5	0	0	0.5	-0.5	-0.5	0
Tralkoxydim	0	0	0	0	0	0	0	0	0	0	0.5	0.5	0.5	0	0	0.5	0	0.5	0	0	0	0	0	0	0	0	-0.5	0	0	0	0	0.5
Tolazamide	0	0	0	0	0	0	-3	0	0	0	0	0	0	0	0	0	0	0	0	0	0	0	0	0	0	0	0	0	0	0	0	0
Fluridone	0.5	0	1	0	0	0	0	0	0.5	0	2	1	1	2	-1.5	1.5	0	1.5	0	0	0	0	0	0	0	0	0	0	0	-0.5	0	0.5
Trifloxystrobin	0	0	0	0	0	0	0	0	0	0	0	0	0	0	0	0.5	0	0.5	0	0	0	0	0	0	0	0	-0.5	0	0	0	0	1
Lovastatin	0	0	0	0	0.5	0	0	0	0.5	1	0	0	0	0	0	0	0	0.5	0	0	0	0.5	0	0	0	0	0	0	0.5	0	0.5	0
Propazine	0.5	0	0.5	0	0	-0.5	0	0	0	0	1.5	1	0	0	0	1	0	1.5	0	0	0	0	0	0	0	-0.5	0	0	0	0	0	0.5
EPN	1	0.5	0.5	0.5	0	-0.5	-0.5	0	0.5	0.5	2	1	1.5	0	0	1	0	1	0	-0.5	0	0	0	0	0	0	0	0	0	0	0	0
CI-1044	0.5	0	0	0	0	0	0	0	0	0	1.5	1	0	0	-0.5	1	0	0	0	0	0	0	0	0	0	-0.5	-0.5	0	0	0	0	0
Kepone	0	0	0	0.5	0	-0.5	-0.5	0	0	0	0	-0.5	-0.5	0	-0.5	0	0	0	-0.5	-0.5	-0.5	-0.5	0	0	-0.5	-0.5	-0.5	0	0	0	-0.5	-0.5
2,4,7,9-Tetramethyl-5-decyne-4,7-diol	0.5	0	0	0	0	0	0	0	0	0	0.5	0.5	0	0	0	0.5	0	0	0	0	0	0	0	0	0	0	0	0	0	0	0	0
Norflurazon	0	-0.5	0	0.5	0	-0.5	0	0	1	1	1	0.5	0	0	0	0	0	0	0	0	0	0	-0.5	0	0	-0.5	-0.5	0	0	0	0	0.5
AVE3295	1.5	0	0	0	0	0	0	0	0	0	1	2	0	0	-0.5	2	0	0	0	-0.5	0	0	0	0	0	0	-1	0	0	-0.5	0	0
SAR102608	1.5	0	1.5	0	0	0	0	0	0.6	0	2.5	2	0	0	-0.5	1.5	0	2	0	0	0	-1	0	0	0	0	0	0.5	0	0	0	2
p,p'-DDE	0	0	1	1	0	0	0	0	0	0	1.5	1	1.5	0	0	1	0	1	0	0	0	0	0	0	0	0	0	0	0	0	0	1
CP-532623	2	0	2	0	0	0	0	0	0.5	0.5	2	2	2	0	-1	2.5	0	2	-0.5	-0.5	0	-1.5	0	0	0	0	-1	0	0	-0.5	0	2
FR145237	0.5	0	0.5	0.5	0	0	0	0	0.5	0.5	0	0	0	0	0	1	0	0	0	0	-0.5	-0.5	0	0	0	0	0	0	0	0	0	0
Clomiphene citrate (1:1)	0	0	0	0	0	-0.4	-0.4	0	0	0	0	0	0	0	0	0	0	0	0	-0.4	0	0	0	0	0	0	0	0	0	0	0	0
Tris(2-ethylhexyl) phosphate	1	0	0	0	0	0	0	0	0.5	0.5	1	1	0	0	-0.5	1	0	1	0	0	0	0	0	0	0	0	0	0	0	0	0	0
Carbofuran	0	-0.5	0	0	0	-0.5	0	0	0	0	1	0.5	0	0	-0.5	1	0	1	0	0	-0.5	-1	0	0	0	0	0	0	-1	0	0	1.5
PharmaGSID_48505	2.5	-1	0	0	0	-1	-1.5	-0.5	0	0	-1	-1	-1	-1	0	0	-0.5	-1.5	-1	-1	-0.5	0	-1	0	0	-0.5	-1.5	1	2.5	-1	0	0
4,4'-Methylenebis(2-methylaniline)	0	-0.5	0	0	0	0	0	0	0	0	2	0.5	0	0	-0.5	1	0	0.5	0	0	-1	0	0	0	0	0	0	0	0	0	0	0
Butachlor	0	0	0	0	0	0	0	0	0	0	0	0	0	0	0	0.5	0	0	0	0	0	0	0	0	0	0	0	0	0	0	0	0.5
Quinoxyfen	0	0	0	0	0	0	0	0	0.5	0.5	0.5	0	0	0	0	0	0	0	0	0	0	0	0	0	0	0	0	0	0	0	0	0.5
3,5,3'-Triiodothyronine	3.4	-2	0	0	0	0	0	0	-3.4	0	0	0	0	0	-3.4	0	0	-1	0	-3.4	0	-3.4	0.5	0	0	-3.4	-3.4	0	-3.4	-0.5	0	0
Bisphenol A	0	0	0	0	0	0	0	0	0	0	0	0	0	0	0	0	0	0	0	0	0	0	0	0	0	0	0	0	0	0	0	0
Trifloxysulfuron-sodium	0	0	0	0	0	0	0	0	0.6	0	0	0.6	0	1.2	0	0.6	0	0.6	0	-0.6	0	0	0	0	0	0	0	0	0	0	0	0
PharmaGSID_48506	0.5	0	0	0	0	0	0	0	0.5	0	1	0	0	0	0	0	0	0	0	0	0	0	0	0	0	0	0	0	0	0	0	1
4-Androstene-3,17-dione	0.5	-1.5	0	0.5	0	-0.5	0	0	0	-0.5	0	0.5	0	0	1.5	0.5	0	0	0	0	-1	0	0	0	0	0	0	-1	0	-1	-1.5	1
PharmaGSID_48518	1	0	1	1	0	0	0	0	0	0	0	1	0	0	-0.5	1	0	1	-0.5	0	0	0	0	0	0	0	0	0	0	0	0	0
Ingliforib	0	0	0	0	0	0	0	0	0	0	2	0	0	0	0	0	0	0	0	0	0	0	0	0	0	0	0	0	0	0	0	0
Carabersat	2	0	0.5	0	0	0	0	0	0	0	0	0.5	0	0	0	0.5	0	0.5	0	0	0	0	0	0	0	0	0	0	0	0	0	0
AVE9423	0.5	0	0.5	0	0	0	0	-3.5	0.5	0	0.5	1	1	0	-0.5	1.5	0	0	0	0	0	0	0	0	0	0	0	0	0	-0.5	0	0
Clotrimazole	0.5	-0.5	0	0	1	-0.5	-0.5	0	1	1	0	0	-0.5	0	-0.5	0	0	0	-0.5	-0.5	-0.5	0	0	0.5	-0.5	-0.5	-0.5	0	0	0	0	0
Pirimicarb	0	0	0	0	0	0	0	0	0	0	1	0.5	1	0	0	0	0	0.5	0	0	0	0	0	0	0	0	0	0	0	0	0	0.5
Warfarin	0	0	0	0	0	0	0	0	0	0	0.5	0	0	0	0	0	0	0	0	0	0	0	0	0	0	0	0	0	0	0	0	0
Prednisone	0	0	0	0	0	0	0	0	0	0	0.5	0	0.5	0	0	0.5	0	1	0	0	0	0	0	0	0	0	0	0	0	0	0	0
Acifluorfen	0.5	0	0	1.5	0	0	0	0	0	0	0.5	0.5	1	0	0	0	0	0	0.5	0	0	0.5	0	0	0	0	0	0	0	0	0	0.5
Milbemectin (mixture of 70% Milbemcin A4, 30% Milbemycin A3)	1	-1	2	0.5	0	-0.5	-0.5	0	0.5	-1	1	1.5	0	0	-0.5	2	0	0	-0.5	-1	0	-0.5	0	0	0	-0.5	-1	0	0	0	-0.5	2
Cinmethylin	0	0	0	0	0	0	0	0	0	0	0.5	0	0	0	0	0.5	0	0	0	0	0	0	0	0	0	0	0	0	0	0	0	0.5
PharmaGSID_48507	0.5	0.5	0	0.5	0	0	-0.5	0	0.5	0.5	1	0.5	0	0	0	0	0	0.5	0	0	0	0	0	1	0	0	0	0	0	0	0	0
Fluometuron	0	0	0	0	0	0	0	0	0.5	0	1.5	0	0.5	0	0	0.5	0	0.5	0	0	0	0	0	0	0	0	0	0	0	0	0	1.5
TDCPP	0	0	0	0	0	-0.5	-2.5	-2.5	0.5	0	1.5	1	0	0	0	0	0	0	0	0	0	0	0	0	0	0	0	-0.5	0	0	0	0
SR144190	1.5	-1.5	0	0	0	0	0	0	0	0	0	1.5	0	0	-0.5	1.5	0	1.5	0	0	0	0	0	0	0	0	-0.5	0	0	-1	0	0
Tetraconazole	0	0	0	0.5	1	-0.5	0	0	1	0	0	0	-0.5	0	-0.5	0	0	0	0	-0.5	0	0	0	0.5	0	0	0	0	0	0	0	0
Clorophene	0	0	0	0	0	0	0	0	0	0	0	0	0	0	0	0	0	0	0	-0.5	0	0	0	0	0	0	0	0	0	0	0	0
Thidiazuron	0	0	0	0	0	0	0	0	0	0	0	0	0	0	0	0	0	0	0	0	0	0	0	0	0	0	0	0	0	0	0	0
Picoxystrobin	0	-1	0	1.5	0	-1	-1	0	0.5	-1	0	-1	-1	-1	-1	-1	0	-1	-1	-1	-1	-1	0.5	1	-1	-1	-1	1	0	-1.5	-1	-0.5
MGK-264	0	0	0	0.5	0	0	0	0	1.5	0	1	0	0	0	0	0	0	0	0	0	0	0	0	0	0	0	0	0	0	-1.5	0.5	0
Mevinphos	0	0	0	0	0	0	0	0	0	0	0	0	0	0	0	0	0	0	0	0	-0.5	0	0	0	0	0	0	0	0	0	0	0
Methylene bis(thiocyanate)	0	0	0	0	0	0	1	0	0	0	0	0	0	0	0	0	0	0	0	0	0	0	0	0	0	0	0	0	0	0	0	0
Azoxystrobin	0	0	0	0.5	0	-0.5	0	0	0.5	0	0	0	0	0	0	1	0	-0.5	0	0	0	0	0	0	0	0	0	0	0.5	-0.5	0	0
4-Hexylresorcinol	0	0	0	0	0	0	0	0	0	0	0	0	0	0	0	0	0	0	0	0	0	0	0	0	0	0	0	0	0	0	0	0
Mepanipyrim	0	-0.5	0	0.5	0	-0.5	0	0	0	1	0.5	0	0	-0.5	-0.5	0	-0.5	0	2	2	-0.5	-0.5	-0.5	0	0	-0.5	0	-0.5	0.5	-1	-1	1
1,5-Naphthalenediamine	0	0	0	0	0	0	0	0	0.5	0.5	1.5	0	0	0	0	0	0	0	0	0	-0.5	0	0	0	0	0	0	0	0	-1	-0.5	0
9-Phenanthrol	0	0	0	0	0	0	0	0	0.5	0.5	0	0	0	0	0	0	0	0	0	0	0	0	0	0	0	0	0	0	0	0	0	0
4-Aminofolic acid	0	-3	0	0	0	-3	0	0	0	-3	0	0	0	0	-3	0	0	0	0	0	-2.5	0	0	0	-3	0	0	0	0	0	0	0
Flutamide	0	-0.5	0	0	-0.5	0	0	0	0.5	0	0	0	-0.5	0	0	0	0	-0.5	0	0	0	0	0	0	0	0	0	0	-1	-0.5	-0.5	0.5
3-Hydroxyfluorene	0	0	0	0	0	0	0	0	0.5	0.5	0	0	0	0	0	0	0	0	0	0	-1	0	0	0	0	0	0	0	-0.5	0	-0.5	0.5
Fenoxaprop-ethyl	0	-1	0	0	0	0	0	0	0	0	1.5	0	0	0	0	0	0	0	0	0	0	0	0	-1	0	0	-0.5	0	0	0	0	0
Tetrac	0	0	0	0	0	0	0	0	0	-2.5	0	0	0	0	0	0	0	0	0	0	0	0	0	0	0	0	0	0	0	-2	0	0
Fluazifop-P-butyl	0	-1	0	0	0	0	0	0	0	0	0	0	0	0	0	0	0	0	0	0	0	0	0	0	0	0	0	0	0	-1	0	0
3,3',5,5'-Tetrabromobisphenol A	0	-0.5	0	0	0	0	0	0	0	0	0	0	0	0	0	0	0	-0.5	0	0	0	0	0	0	0	0	0	0	0	0	0	0
SSR126768	0	-0.5	0	1	0.5	-0.5	-0.5	0	0	0	0	0	-0.5	-0.5	-0.5	-0.5	0	0	-0.5	-0.5	-0.5	-0.5	0	0	-0.5	-0.5	-0.5	0	-0.5	-0.5	0	-0.5
2-tert-Butyl-4-methoxyphenol	0	0	0	0	0	0	0	0	0	0	0	0	0	0	0	0	0	0	0	0	0	0	0	0	0	0	0	0	0	0	0	0
Endosulfan	0	0	0	0	0	0	0	0	0	0	0.5	0	0	0	0	0	0	0	0	0	0	0	0	0	0	0	0	0	0	0	0	0
Triclopyr	0	0	0	0	0	0	0	0	0.5	0	0	0	0	0	0	0	0	0	0	0	0	0	0	0	0	0	0	0	0	-1.5	0	0
5-Amino-2-methylphenol	0	0	0	0	0	0	0	0	0.5	0.5	0	0	0	0	0	0	0	0	0	0	-0.5	-0.5	0	0	0	0	0	0	0	0	0	0
Fenamidone	0	-0.5	0	1	0	0	-0.5	0	0	-0.5	0	0	0	0	-0.5	0	0	-0.5	-0.5	-0.5	0	0	0	0.5	0	0	-0.5	0	-0.5	-0.5	0	-0.5
CJ-013790	0	0	0	0	0.5	-0.5	-1	0	-0.5	-0.5	0	0	-0.5	0	-0.5	0	0	0	-0.5	-0.5	0	0	0	0	0	0	0	0	0	-1	0	0
2,2-Bis(4-hydroxyphenyl)-1,1,1-trichloroethane	0	0	0	0	0	0	0	0	0	0	0	0	0	0	0	0	0	0	0	0	0	0	0	0	0	0	0	0	0	0	0	0
Methomyl	0	-0.5	0	0	0	0	0	0	0	0	0	0	0	0	0	0	0	0	0	0	0	0	0	0	0	0	0	0	0	0	0	0
Napropamide	0	0	0	0	0	0	0	0	0	0.5	0	0	0	0	0	1.5	0	0	0	0	0	0	0	0	0	0	0	0	0	0	0	0.5
Ametryn	0	0	0	0	0	0	0	0	0.5	0	2	1.5	0	0	0	1.5	0	0	0	0	0	0	0	0	0	0	0	0	0	-0.5	0	1.5
Methamidophos	0	0	0	0	0	0	0	0	0	0	0	0	0	0	0	0	0	0	0	0	0	0	0	0	0	0	0	0	0	0	0	0
Allethrin	0	0	0	0.5	0	0	0	0	0.5	0	0.5	0	0	0	0	0	0	0	0	0	-1	0	0	0	0	0	0	0	0.5	0	0	0
Isoproterenol hydrochloride	0	-2.5	0	-2.5	-2.5	-2.5	-3	0	-2.5	-2.5	-2.5	-2.5	-0.5	-2.5	-2	-2.5	-2.5	-2.5	0	0	-2.5	-2	0	0	-2.5	-2.5	0	0	0	-2.5	-2.5	-2.5
Propiconazole	0	0	0	0.5	1	-0.5	0	0	0	0	0	0	0	0	-0.5	0	0	0	-0.5	0	0	0	0	0	0	0	-0.5	0	0	-0.5	1	0
Malaoxon	0	-0.5	0	0	0	0	0	0	0.5	0	0	0	0	0	0	0	0	0	0	0	-0.5	-0.5	0	0	0	0	0	0	0	0	0	0
Perfluoroundecanoic acid	0	-0.5	0	0	0	0	0	0	0	-0.5	0	0	0	0	0	0	0	0	0.5	0	0	-0.5	0	0	0	0	0	0	0	0	0	0
Diuron	0	0	0	0	0	0	0	3	0	0.5	0.5	0	0	0	0	0.5	0	0	0	0	-0.5	0	0	0	0	-0.5	0	0	0	0	0	0.5
Mirex	0	-0.5	0	0	1	0	0	0	0.5	0.5	2	0	0	0	-0.5	1.5	0	1	-1	-1	0	1.5	0	0	-0.5	0	0	0	0	0	0	0
17alpha-Estradiol	0	0	1	0	0	0	0	0	0	0	1.5	1.5	1.5	0	0	1.5	0	1.5	0	0	0	0	0	0	0	0	0	0	0	0	0	2
Chlorothalonil	0	-0.5	0	0	0	-0.5	-2	0	1	1	0	0	-0.5	0	0	-0.5	0	0	-0.5	0	0	0	0	0	0	0	0	0	0	0	0	0
2-(Thiocyanomethylthio)benzothiazole	0	0	0	0	0	0	0	0	0	0	0	0	0	0	0	0	0	0	0	0	0	0	0	0	0	0	0	0	0	0	0	0
YM218	0	0	0	0	0	0	0	0	0.5	0.5	0	0	0	0	0	0	0	0	0	0	0	0	0	0	0	0	-0.5	0	0	0	0	0
17beta-Trenbolone	0	0	0	0	0	0	0	0	0.5	0	-1.5	0	0	0	2.5	0	0	-1.5	0	0	-0.5	0	0	0	0	0	0	-0.5	0	-2	-0.5	1.5
Prochloraz	0	-0.5	0	0.5	0	-0.5	-0.5	0	1.5	0	0	0	0	-0.5	-0.5	0	0	0	-0.5	-0.5	-0.5	0	-0.5	0	-0.5	-0.5	-0.5	0	-0.5	0	0	0
Bromacil	0	0	0	0	0	0	0	0	1	1	1.5	2	0	0	-0.5	0	0	0	-1.5	-1	0	-0.5	0	0	0	0	-1	0	0	-0.5	-0.5	1
Anthracene	0	0	0	0	0	0	0	0	1	0.5	1	1	0	0	0	0	0	0.5	0	0	0	0	0	0	0	0	0	0	0	0	-0.5	1
Captan	0	0	0	0	0	0	-0.5	0	0	0	0	0	0	0	0	0	0	0	0	0	0	0	0	0	0	0	0	0	0	0	0	0
Sulfluramid	0	-0.5	0	0	0	0	0	0	0	0	0	0	0	0	0	0	0	0	0	0	0	0	0	0	0	0	0	0	0.5	-0.5	0	0
1-Benzylquinolinium chloride	0	-0.5	0	0	0	0	-0.5	0	0	0	2.5	0	0	-0.5	-0.5	0	0	0	-0.5	-0.5	0	-0.5	0	0	0	-0.5	-0.5	0	-0.5	0	-0.5	0
Bisphenol AF	0	0	0	0	0	0	0	0	0	0	1	0	0	0	0	0	0	0	0	0	0	0	0	0	0	0	0	0	0	0	0	0
Linuron	0	0	0	0	0	0	0	0	0	0	0.5	0	0	0	0	0	0	0	0	0	-0.5	0	-0.5	0	0	0	0	0	0	0	-0.5	0.5
Spironolactone	0	0	0	0	0	0	0	0	0	0	0	0	0	0	0	0	0	0	0	0	0	0	0	-0.5	0	0	0	0	-0.5	0	0	0
Nitrofurantoin	0	0	0	0	0	0	0	0	0	0	0	0	0	0	0	0	0	0	0	0	0	0	0	0	0	0	0	0	0	0	-1	0
Quercetin	0	0	0	0	0	0	0	0	-2	-2	0	0	0	0	0	0	0	0	0	0	0	0	0	0	0	0	0	0	0	0	0	0
Triglycidyl isocyanurate	0	0	0	0	0	0	0	0	0	0	0	0	0	0	0	0	0	0	0	0	0	0	0	0	0	0	0	0	0	0	0	0
Diethanolamine	0	0	0	0	0	0	0	0	0	0	0	0	0	0	0	0	0	0	0	0	0	0	0	0	0	0	0	0	0	0	0	0
Famoxadone	0	-1	0	1	1	-0.5	-0.5	0	0.5	0	-1	-0.5	-0.5	-0.5	-1	-0.5	0	0	-1	-1	-0.5	-0.5	0	1	-0.5	-0.5	-1	0.5	0.5	-1	-0.5	0
Fludioxonil	0	0	0	0	0	0	-0.5	0	0	0	0.5	0	0	0	0	0	0	0	0	0	0	0	-0.5	0	0	0	0	0	0	0	0	0
2,4,5-Trichlorophenol	0	0	0	0	0	0	0	0	0	0	0	0	0	0	0	0	0	0	0	0	0	0	0	0	0	0	0	0	0	0	0	0
Diclofop-methyl	0	0	0	0	0	0	0	0	0	0	0	0.5	0	0	0	0	0	0.5	0	0	0	0.5	0	0	0	0.5	0	0	0.5	-0.5	0	0.5
Sodium dodecylbenzenesulfonate	0	0	0.5	0	0	0	0	0	0	0	0	0.5	0	0	0	0.5	0	0	0	0	0	0	0	0	0	0	0	-0.5	0.5	0	-0.5	0
Acetochlor	0	0	0	0	0	0	0	0	0	0	0	0	0	0	0	0	-2	0	0	0	0	0	0	0	0	0	0	0	0	0	-0.5	0
Elzasonan	0	-0.5	0	0	0	0	-0.5	0	1	1	0	0	0	0	-0.5	0	0	0	-0.5	-0.5	0	0	0	0	0	0	-1.5	0	0	-0.5	0	0
UK-416244	0	0	0	0	0	0	0	0	0	0	1.5	0	0	0	0	0.5	0	0	0	0	0	0	0	0	0	0	0	0	0	0	0	0
Fluoxastrobin	0	-0.5	0	1	0	-0.5	-1	0	0	-0.5	-0.5	-0.5	-0.5	-0.5	-1	0	0.5	0	-0.5	-0.5	-0.5	-0.5	0	0.5	-0.5	-0.5	-0.5	0	0	-1	0	0
2,3-Diaminotoluene	0	0	0	0	0	0	0	0	1	0.5	0	0	0	0	0	0	-0.5	0	0	0	0	0	0	0	0	0	0	0	0	0	0	0.5
Dicrotophos	0	-0.5	0	0	0	0	0	0	0	0	0	0	0	0	0	0	0	0	0	0	0	0	0	0	0	0	0	0	0	0	0	0
SR125047	0	0	0	0	0	0	0	0	0	0	0	0	0	0	0	0	0.5	0	0	0	0	0	0	0	0	0	0	0	0	0	0	0
Spirodiclofen	0	0	0.5	0	0	0	0	0	0	0	0	0	0	0	0	0.5	0	0.5	0	0	0	0	-0.5	0	0	0	0	0	0	0	0	0
Fluazinam	0	-0.5	0	0	0	-0.5	-0.5	-0.5	0.5	0.5	-0.5	-0.5	-0.5	-0.5	-0.5	-0.5	0	-0.5	-0.5	-0.5	-0.5	-0.5	0	0	-0.5	-0.5	0	0.5	0	0	-0.5	0
CP-634384	0	-3.5	0	0	0	0	0	0	-3.5	-3.5	-1	-2	0	0	-1.5	0	0	-1	-3.5	-3.5	-2.5	-1.5	0	0	0	-2.5	-3.5	0	-3.5	0	0	0
CP-863187	0	0	0	2.5	0	0	0	0	0.5	0	2	1.5	0	0	0	2	0	0	0	0	-0.5	0	0	3.5	0	0	0	-1	0	0	0	2
SAR115740	0	0	0	0	0	-0.5	-0.5	0	0	0	0	0	-0.5	0	-0.5	0	0	0	-0.5	-0.5	-0.5	-0.5	0	0	-0.5	-0.5	0	0	0	0	-0.5	0
Dodecyltrimethylammonium chloride	0	0	0	0	0	0	0	0	0	0	0	0	0	0	0	0	0	0	0	0	0	0	0	0	0	0	0	0	0	0	0	0
SSR504734	0	-0.5	0	0	0	-0.5	-0.5	0	0	0	0	0	0	0	-0.5	1.5	0	0	-0.5	-0.5	-0.5	0	0	0	0	0	0	0	0	0	0	0
4-Cumylphenol	0	0	0	0	0	0	0	0	0	0	0	0	0	0	0	0	0	0	0	0	0	0	0	0	0	0	0	0	0	0	0	0
Fenbuconazole	0	0	0	0	0.5	-0.5	0	0	1	0	0	0	0	0	0	0	0	1	0	0	0	0	0	0	0	0	0	0	0	-0.5	0.5	0
2-Aminoanthraquinone	0	-1	0	0	0	-0.5	0	0	1	1	0.5	0	-1	-1.5	-0.5	0	-1.5	0	-0.5	-0.5	-0.5	-1	-1	-1.5	-0.5	-0.5	0	0	-1	-0.5	-1	1
5-Fluorouracil	0	0	0	0	0	0	0	0	0	0	0	0	0	0	0	0	0	0	0	0	0	0	0	0	0	0	-0.5	0	0	0	0	0
Reserpine	0	0	0	0	0	0	0	0	0.5	1.5	0	0	0	0	0	1.5	0	1.5	0	0	0	0	0	-0.5	0	0	0	0	0	0	0	0
Clodinafop-propargyl	0	-1	0	0	0	0	0	0	0	0	0	0	0	0	0	0	0	0	0.5	0.5	0	0	0	0	0	0.5	0	0	0	0	0	0
CP-401387	0	1	0	0.5	0.5	0	0	0	0.5	0	0	0	0	0	0	0	0	0	0	0	0	0	0	0	0	0	0	0	0	0	0	1
N,N'-Methylenebisacrylamide	0	-0.5	0	0	0	0	0	0	0	0	0	0	0	0	-0.5	0	0	0	0	0	0	-0.5	0	0	0	0	0	0	0	0	0	0
Fenamiphos	0	-0.5	0	0	0	-0.5	0	0	0	0	0.5	0	0	0	0	0.5	0	0	0	0	-1.5	-0.5	0	0	0	0	0	0	0	0	0	0
PFOS	0	0	0	1	0	0	0	0	0.5	-0.5	1	1	1	0	-0.5	1	0	1	1	1	0	0	0	-1	0	0	0	0	0.5	0	0	0
Tiratricol	0	0	0	0	0	0	0	0	0	-1.5	0	0	0	0	0	0	-3	-3.5	0	-3	0	0	0	0	0	0	0	0	-3.5	-2.5	0	0
Pyrimethamine	0	0	0	0	0	0	0	0	0	-0.5	0	0	0	0	-0.5	0	0	0	0	0	0	0	0	0	0	0	-0.5	0	0	0	0	0
Phenolphthalein	0	0	0	0	0	0	0	0	0	0	0	0	0	0	0	0	0	0	0	0	0	0	0	0	0	0	0	0	0	0	0	0
Imazalil	0	-0.5	0	1.5	0	-0.5	0	0	1	1.5	0	0	0	0	-0.5	0	0	0	-0.5	-0.5	0	-0.5	0	0	0	-0.5	-0.5	0	-0.5	0	0	0
CP-456773	0	0	0	0	0	0	0	0	0	0	1.5	0	0	0	0	0.5	0	0.5	0	0	-0.5	0	0	0	0	0	0	0	0	0	0	0
Triclosan	0	0	0	0	0	0	0	-1.5	0	0	0.5	0	0	0	0	0	0	0	0	0	0	0	0	0	0	0	0	0	0	0	0	0
Methotrexate	0	-2.5	0	0	0	-2.5	0	0	0	-3	-2.5	0	0	-2.5	-2.5	0	0	0	0	0	-2.5	0	0	0	-2.5	0	0	0	-2	0	-2.5	0
Didecyldimethylammonium chloride	0	-0.5	0	0	0	0	0	0	0.5	0	0	0	0	0	0	0	0	0	-0.5	-0.5	0	0	0	0	0	0	0	0	0	0	-0.5	0
SSR161421	0	-0.5	0	0.5	0.5	-0.5	0	0	1.5	1.5	0.5	-0.5	-0.5	-0.5	-0.5	0	-1	-0.5	-0.5	-0.5	-0.5	-0.5	-0.5	-0.5	-0.5	0	-0.5	-0.5	0	-0.5	-0.5	1
CP-544439	0	0	0	0	0	0	0	0	0	0	1.5	0	0	0	0	1	0	0	0	0	0	0	0	0	0	0	0	0	0	0	0	0
Terbufos	0	-0.5	0	0	0	0	0	0	0	0	0	0	0	0	0	0	0	-0.5	0	0	-0.5	0	0	0	0	-0.5	0	0	-0.5	0	0	0
Fenaminosulf	0	0	0	0	0	0	0	0	0.5	0.5	0	0	-1.5	0	-0.5	0	0	0	-0.5	-0.5	-1.5	0	-0.5	0	0	0	-0.5	0	0	0	-0.5	0
Isophorone diisocyanate	0	0	0	0	0	0	0	0	0	0	0	0	0	0	0	0	0	0	0	0	0	-0.5	0	0	0	0	0	0	0	0	0	0
3,3'-Dimethylbenzidine	0	-0.5	0	0	0	0	0	0	0.5	0	1	0	0	0	0	0	0	0	0	0	-0.5	0	0	0	0	-0.5	0	0	-0.5	0	0	0
Thiodicarb	0	0	0	0	0	-0.5	-0.5	0	0	0	0	0	0	0	0	0	0	0	0	0	0	0	0	0	0	0	0	0	0	0	0	0.5
Cyazofamid	0	-0.5	-1	0	0	0	0	0	1	0	-1	-0.5	-0.6	-1	-1	-0.5	0	0	-0.5	-0.5	-1	-1	1	0	-1	-0.5	0	1.5	0	-1	-1	0
Difenoconazole	0	-0.5	0	1	1	-0.5	-0.5	0	1	0	0	-0.5	-1	-0.5	-1	-0.5	0	0	-0.5	-0.5	-0.5	-0.5	1	0.5	-0.5	-0.5	-0.5	0.5	0	-0.5	1	0
Amiodarone hydrochloride	0	0	0	0	0	-0.6	0	0	0.5	0	0	0	0	0	0	0.5	0	0	0	0	0	0	0	0	0	0	0	0	0	-0.5	0	0
Tannic acid	0	0	-0.5	-0.5	0	0	0.5	0.5	0	0	0	0	0	0	-0.5	0	-0.5	0	0	0	0	0	0	0	0	0	0	0	0	0	-0.5	-0.5
2,4-Di-tert-butylphenol	0	-1	0	0	0	-2.5	0	0	0	-2.5	0	0	0	0	0	0	0	0	0	0	0	0	0	0	0	0	0	0	-1	0	0	0
SSR150106	0	0	0	0	0	0	0	0	0.5	0.5	0	0	0	0	0	0	0	0	0	0	0	0	0	0	0	0	0	0	0	0	-1	0
Azathioprine	0	-0.5	0	0	0	-1	0	0	0	0	-1	-0.5	-1	-0.5	0	-0.5	0	-0.5	-2.5	0	-1	-0.5	0	-1.5	-1.5	-1	0	0	1	-1.5	-0.5	-2
Flufenacet	0	0	0	0	0	0	0	0	0	0	0	0	0	0	0	0	0	0	0	0	0	0	0	0	0	0	0	0	0	0	-0.5	0
Cyprodinil	0	0	0	0	0	0	0	0	-2	-1.5	0.5	0	0	0	0	0	0	0	0	0	0	0	0	0	0	0	0	0	0	0	0	0
Diclosulam	0	0	1	0	0	0	0	0	0	0	0.5	1	0	0	-0.5	1.5	0	1	0	0	0	0	0	0	0	0	-0.5	-0.5	0	0	0	0
PharmaGSID_48516	0	0	1	0	0	-0.5	0	0	0	0	2	0	0	0	-0.5	0.5	0	0.5	0	0	-0.5	-1.5	0	0	0	0	-1	0	0	-0.5	0	0
Indoxacarb	0	0	0	0	0	0	0	0	1	1	2	1.5	0	0	0	0	0	0	0	0	0	0	0	0	0	0	-1	0	0	0	0	1
Tebufenpyrad	0	-2	-0.5	2	2	-2	-2	0	0	-2	-2	-0.5	-2	-1	-2	-0.5	0	-2	-2	-2	-0.5	-1	0	2	0	-1	-2	0	0	-2	0	0
3,3'-Dimethoxybenzidine	0	0	0	0	0	0	0	0	0.5	0.5	1	0	0	0	0	0	0	0	0	0	0	0	0	0	0	0	0	-1.5	0	0	0	0.5
Quizalofop-ethyl	0	-1.5	0	0	0	0	0	0	0.5	0.5	0	0	0	0	-0.5	0	-2	0	0	0.5	-0.5	0	0	0	-0.5	0	-1.5	-1.5	0	0	0	0
Toluene-2,4-diisocyanate	0	-0.5	0	0	0	-0.5	0	0	0	0	0	0	0	-0.5	0	0	0	0	0	0	-0.5	-0.5	0	0	0	0	0	0	-0.5	-0.5	-0.5	0
Sodium hexyldecyl sulfate	0	0	0	0	0	0	0	0	0	0	0	0	0	0	0	0	0	0	0	0	0	0	0	0	0	0	0	0	0	0	0	0
Benodanil	0	-0.5	0	0	0	0	0	0	0	0.5	0.5	0	0	0	-0.5	1.5	0	0	0	0	0	-0.5	-0.5	-0.5	0	0	-0.5	0	0	-0.5	0	0.5
1,2,4-Trichlorobenzene	0	0	0	0	0	0	-1.5	0	0	0	0	0	0	0	0	0	-0.5	0	0	0	0	0	0	0	0	0	0	0	0	0	0	0
Oxyfluorfen	0	-0.5	0	1	0	0	0	0	0.5	1	0	0	0	0	-0.5	0	0	0	0	0	0	0	0	0	0	0	0	0	0	-0.5	-0.5	1
Chlorpyrifos-methyl	0	0	0	0	0	0	0	0	0	0	0	0	0	0	0	0	0	0	0	0	0	0	0	0	0	0	0	0	0	0	0	0
Azamethiphos	0	0	-0.5	0	0	0	0	-3.5	0	0	0	0	0	0	0	0	0	0	0	0	0	0	0	0	0	0	0	-1	0	0	0	-0.5
Genistein	0	0	0	0	0	0	0	0	0	0	0	0	0	0	0	0	0	0	0	0	0	0	0	0	0	0	0	0	0	0	0	0
N-Phenyl-1,4-benzenediamine	0	0	0	0	0	0	0	0	0.5	1	0	0	0	0	0	0	0	0	0	0	0	0	0	0	0	0	0	0	0	0	0	0
Dimethenamid	0	0	0	0	0	0	0	0	0	0	1.5	0	0	0	0	0.5	0	0	0	0	0	0	0	0	0	0	0	0	0	0	0	0.5
GSK163929B	0	-0.5	0	0.5	0.5	-0.5	-0.5	0	0	-0.5	-0.5	0	-0.5	-0.5	-0.5	0	0	0	-0.5	-0.5	-0.5	-0.5	0	0	-0.5	-0.5	-0.5	0	-0.5	-0.5	0	0
Darbufelone mesylate	0	-0.5	0	0.5	0	0	0	-0.5	0	0	0	1.5	1.5	0	-0.5	0	0	0	-0.5	0	-0.5	0	0	0.5	0	0	0	-0.5	0.5	0	0	0
MCPA	0	0	0	0	0	0	0	0	0	0	0.5	0.5	0.5	0	0	0	0	0.5	0.5	0	0.5	0	0	0	0	0	0	0	0	-1	0	0.5
Bisphenol B	0	0	0	0	0	0	0	0	0	0	0	0	0	0	0	0	0	0	0	0	0	0	0	0	0	0	0	0	0	0	0	0
Mercuric chloride	0	0	0	0	0	0	0	0	0	0	0	0	0	0	0	0	0	0	0	0	0	0	0	-0.5	0	0	0	0	0	0	-0.5	0
Carboxin	0	0	0	0	0	0	0	0	0	0	0	0	0	0	0	0	0	0	0	0	0	0	0	0	0	0	0	0	0	0	-0.5	0
5alpha-Dihydrotestosterone	0	0	0	0	0	0	0	0	0	0	0	0.5	0	0	0	0	0	0	0.5	0.5	0	0	0	0	0	0	0	0	0	0	0	0
GW473178E methyl benzene sulphonic acid	0	0	0	0	0	0	-0.5	-1.5	0.5	0.5	1.5	1	0	0	0	1	0	0	0	0	0	1.5	0	0	0	0	0	0	0	0	1	0
Flusilazole	0	0	0	0.5	1	-0.5	0	0	1	0	2.5	0	0	0	-0.5	0	0	2.5	-0.5	-0.5	0	0	0	0	0	0	0	0	0	0	1	0
Testosterone propionate	0	-0.5	0	0	0	0	0	0	0	0	0	1.5	0	0	1.5	0	0	0	2	3.5	-0.5	-0.5	0	0	0	0	0	0	0	-0.5	0	1
Dicofol	0	0	0	0	0	-0.5	0	0	0	0	1	0	0	0	0	0	0	0	0	0	0	0	0	0	0	0	0	0	0	0	0	0
Nelivaptan	0	-0.5	-0.5	0	0	0	0	0	0	-0.5	0	0	-0.5	-0.5	0	0	-0.5	0	0	-0.5	-0.5	-0.5	0	-0.5	-0.5	-0.5	0	0	-0.5	-0.5	-0.5	0
Troglitazone	0	0	0	0	0	-0.5	0	0	0.5	-0.5	0	1.5	0	0	-0.5	0	-0.5	0	0	-0.5	0	0	0	0	-0.5	0	0	0	0	0	0	0
Captafol	0	0	0	0	0	0	-1.5	0	0	0	1.5	0	0	0	0	0	0	0	0	0	-0.5	-0.5	0	0	0	0	-0.5	0	0	0	0	0
Endothal	0	0	0	0.5	0	0	0	0	0	0	0	0	0	0	0	0	0	0	0	0	0	0	0	0	0	0	0	-0.5	0	0	0	0
2,4-Dichlorophenoxyacetic acid	0	-0.5	0	0	0	0	0	0	0	0.5	0.5	0.5	0.5	0	0	0	0	0	0	0	0	0	0	0	0	0	0	0	0	-0.5	0	0
PharmaGSID_48514	0	0	0	0	0	0	0	0	0	0	0	0	0	0	0	0	0	0.5	0	0	0	0	0	0	0	0	0	0	1	0	0	0
Pyraclostrobin	0	0	0	0	0	-0.5	0	0	0.5	0.5	0	0	0	0	0	0	0	0	-0.5	-0.5	0	0	0	0	0	0	0	-0.5	0.5	-0.5	-1	0
CP-085958	0	0	0	0	0	0	0	0	0	0	1	0	0	0	0	0	0	0	0	0	0	0	0	0	0	0	0	0	0	0	0	0
4,4'-Bipyridine	0	-0.5	0	0	0	0	0	0	0	0.5	0	0	0	0	0	0	0	0	0	0	0	0	0	0	0	0	0	0.5	0	0	0	0
Dithiopyr	0	0	1	0	0	0	0	0	0.5	0	1	1	0	0	0	1.5	0	1	0	0	0	0	0	0	0	0	0	0	0	0	0	0
Hexaflumuron	0	0	0	0	0	0	0	0	1	1	1	0	0	0	-0.5	0	0	0	0	0	-0.5	-0.5	0	0	0	0	0	0	0	0	0	1.5
SSR146977	0	0	0	0	0	0	0	0	0	0	0	0	0	0	0	0	0	0	0	0	0	0	0	0	0	0	0	0	0	0	0	0
Tefluthrin	0	0	0	0	0	0	0	0	0	0	0	0	0	0	0	0	0	0	0	0	0	0	0	0	0	0	0	0	0	0	-1	0
CP-642931	0	0	0	0	0	0	0	0	0	0	0	0	0	0	0	0	0	0	0	-1.5	0	0	0	0	0	0	0	0	0	0	0	0
Boscalid	0	-2	0	0	0	-0.5	0	0	0	0	1.5	1	0	0	0	0.5	0	0	-0.5	0	0	0	0	0	0	0	-0.5	0	0	0	0	0
AVE8488	0	0	0	0	0	0	0	0	0	0	0	0	0	0	0	0	0	0	0	0	0	0	0	0	0	0	0	0	0	0	0	0
FR140423	0	0.5	0.5	0	0	0	0	0	0	0	0.5	0.5	0	0	-0.5	0.5	0	0.5	0	0	0	0	0	0	0	0	0	0	0	0	0	0
CI-959	0	1	0	0	0.5	0	0	0	0	0.5	0	0	0	0	0	0	0	0	0	-1.5	0	0	0	0	0	0	0	0.5	0.5	0	0	0.5
Fluconazole	0	0	0	0	0	0	0	0	0	0	0	0	0	0	0	0	0	0	0	0	0	0	0	0	0	0	0	0	0	0	0	0
Volinanserin	0	0	0	0	0	0	-0.5	0	0	0	0.5	0	0	0	-0.5	0	0	0	0	0	0	0	0	0	0	0	0	0	0	-1	0	0
Endrin	0	1	1.5	1	0	0	0	0	0	0	2	1.5	0	0	-0.5	1.5	0	1	-0.5	0	-0.5	-1.5	0	0	-0.5	0	-1	0	0	0	0	1.5
SB243213A	0	1	0	0	0	-0.5	-0.5	0	-1.2	-1.2	-0.5	0	0	0	-0.5	1.5	0	0	-0.5	0	0	0	0	0	-0.5	0	0	0	0	0	0	0
3-Iodo-2-propynyl-N-butylcarbamate	0	0	0	0.5	0	0	-0.5	0	0	0	0.5	0	0	0.5	0	0	0	0	0	0	0	0	0	0	0	0	0	0	0	0	0	0.5
CP-607366	0	0	0	0	0	0	0	0	0	0	0	0	0	0	0	0	0	0	0	0	0	0	0	0	0	0	0	0	0	-2	0	0
Cyproterone acetate	0	0	0	0	0	0	0	0	0	0	0	0	0	0	0	0	0	0	0	0	0	0	0	0.5	-0.5	-0.5	0	0	0	0	0	0
Lactofen	0	0	0.5	0.5	0	0	0	0.5	0.5	0	0.5	1	1	0	0	1	0.5	1	2	2	0	0.5	0	1.5	0	1.5	-0.5	0	0.5	-0.5	0.5	1
PFHS-K	0	0	0	0	0	0	0	0	0	0	0	0	0	1	0	0	0	0.5	0.5	0.5	0	1	0	1.5	0	0	0	0	0	0	0	0
DEET	0	0	0.5	0	0	0	0	0	0	0	1	0.5	1	1.5	-0.5	0.5	0	0	0	0	0	0	0	0	0	0	0	0	0	0	0	0.5
Propanil	0	0	0	0.5	0	0	0	0	0	0	0.5	0.5	0	0	0	0	0	0	0	0	0	-0.5	0	0	0	0	0	0	0	0	0	0.5
Fosthiazate	0	0	0.5	0	0	-0.5	0	0	0	0	1.5	0	0	0	-0.5	0.5	0	0	0	0	0	-0.5	0	0	0	0	0	0	0	0	0	0
Pyriproxyfen	0	0	0	0.5	0	-0.5	0	0	0	-0.5	1	0	0	0	0	0.5	0	0	1	0	-0.5	0	-0.5	0	0	0	-0.5	0	0.5	0	-0.5	1
4-Nitrotoluene	0	0	0.5	0	0	0	0	0	0	0	2	1.5	0	0	-1	1.5	0	2	-1.5	0	-1.5	-1	0	0	0	0	-1	0	0	0	0	1
Coumaphos	0	0	0.5	0.5	0	0	-0.5	0	1	1.5	1.5	1	0	0	0	1	0	0	0	0	-0.5	-1.5	0	0	0	0	-0.5	0	-2	-0.5	0.5	1
2,4,6-Tris(tert-butyl)phenol	0	0	0	0.5	0	-0.5	0	0	0	-1	1	0	0	0	-0.5	1	0	1	0	0	-1	0.5	0	0	0	-1	-0.5	0	0.5	0	0.5	1
Dodecylbenzenesulfonic acid	0	0	0.5	0	0	0	-2.5	0	0	0.5	1	0	0	0	0	0	0	0	0	0.5	0	0	0	0	0	0	0	0	0	0	-0.5	0
2,4,6-Trimethylphenol	0	0	0	0	0	0	0	0	0	0	1	1	1	0	-0.5	0.5	0	1	0	0	0	0	0	0	0	0	0	0	0	0	0	0.5
Sethoxydim	0	0	0	0	0	0	0	0	0	0	0	0.5	0	0	0	0.5	0	0	0	0	0	0	0	0	0	0	0	0	0	0	0	0
Dicumyl peroxide	0	0	0	0	0	0	0	0	0	0	0.5	0.5	0.5	0	0	0.5	0	0	0	0	0	0	0	0	0	0	0	0	0	0	0	0.5
Isoxaflutole	0	0	0	0	0	0	0	0	0	0	0	0	0	0	0	0	0	0	0	0	0	0	0	0	0	0	0	0	0	0	0	0
CP-457677	0	0	0.5	0	0	0	0	0	0	0	2	0.5	0	0	0	0.5	0	0.5	-0.5	-0.5	0	0	0	0	0	0	0	0	0	0	0	1
Ethoprop	0	0	0.5	0	0	0	0	0	0	0	1.5	0	1	0	-0.5	0.5	0	0	-0.5	0	-0.5	-0.5	0	0	0	0	-0.5	0	0	0	0	0
Ethion	0	0	0	0	0	-0.5	0	0	0	0	0	0.5	0	0	0	0	-3	0	-1.5	-3	0	0	0	0	0	-0.5	0	0	-0.5	0	0	0
4-Hydroxytamoxifen	0	0	0	0	0	0	0	0	0	0	1.5	0	1.5	0	0	0	0	1.5	0	0	0	0	0	0	0	0	0	0	0	0	0	0
Chlorpyrifos	0	0	0	0	0	0	0	0	0	0	0.5	0	0	0	0	0.5	0	0	0	0	0	0	0	0	0	0	0	0	0	0	0	0
Clofentezine	0	0	0.5	1	0	0	0	0	0.5	0.5	1	0.5	0	0	-0.5	1	0	0	0	0	-0.5	-0.5	0	0	0	0	0	0	0	-0.5	0	0.5
Carbamazepine	0	0	0.5	0	0	0	0	0	0	0	1	0.5	0.5	0	0	0.5	0	0.5	0	0	0	0	0	0	0	0	0	0	0	0	0	0.5
Dodecylbenzene sulfonate triethanolamine(1:1)	0	0	0.5	0	0	0	0	0	0	0	0	0.5	0	0	0	0.5	0	0.5	0.5	0.5	0	0	0	0	0	0	0	0	0	0	0	0.5
Nitrofurazone	0	0	0	0	0	0	2	2	0	2	0	0	0	0	-0.5	0	0	0	0	0	-0.5	-0.5	0	0	0	-0.5	2	2.5	0	0	-0.5	0
Michler's ketone	0	0	0.5	0	0	0	-1.5	0	0.5	0.5	1	0	0	0	0	0.5	0	0	0	0	0	0	0	0	0	0	0	0	0.5	-0.5	0	1
SSR162369	0	0	0	0	0	0	0	0	0	0	0	0	0	0	0	0	0	0	0	0	0	0	0	0	0	0	0	0	0	0	0	0
Flumetralin	0	0	0.5	0.5	0	0	0	0	0.5	0.5	1.5	1	0	0	0	1	0	0	0	-0.5	0	0	0	0	0	0	0	0	0	-0.5	0	1
CP-728663	0	0	0	0	0	0	0	0	0	0	0.5	0.5	1	0	0	0.5	0.5	1	0	0	0	0	0	0	0	0	0	0	0	0	0.5	0.5
UK-156819	0	0	0	0	0	0	0	0	0	0	0	0	0	0	0	0	0	0	0	0	0	0	0	0	0	0	0	0	0.5	0	0	0.5
Prallethrin	0	0	0.5	0.5	0	0	0	0	0	0	0	0	0	0	0	0	0	0	0	0	0	0	0	0	0	0	0	0	0	0	0	0
Cloprop	0	0	0.5	1	0	0	0	0	0	0	1.5	1	0.5	0	0	0.5	0	0.5	0	0	0	0	0	0	0	0	0	0	0	0	0	0.5
Phenanthrene	0	0	0.5	1	0	0	0	0	0	0	1	0.5	1	1	-0.5	1	0	1	0	0	0	0	0	0	0	0	0	0	0	0	0	1
Dieldrin	0	0	1	0	0	-2.5	0	0	0	0	1.5	0	0	0	-0.5	1.5	0	1.5	0	0	-3.5	-3.5	0	0	0	0	-0.5	0	-3.5	0	0	1.5
17alpha-Hydroxyprogesterone	0	0	0.5	0	0.5	-0.5	0	0	0.5	1	1	0.5	0	0	0	0.5	0	0	0	0	0	0	0	0	0	0	0	0	0	-1	0	0
Cyanazine	0	0	1	0	0	-3	0	0	0.5	0.5	1.5	1	0	0	0	1	0	1.5	0	-1	0	0	0	0	0	0	0	0	0	0	0	1
Pirimiphos-methyl	0	0	0.5	0	0	0	0	0	0	0	1.5	0.5	0	0	0	0.5	0	0.5	0	0	0	0	0	0	0	0	0	0	0	0	0	0.5
PFOA	0	0	0	0	0	0	0	0	0	0	0.5	0.5	0.5	0	0.5	0	0	0	0.5	0	0	0.5	0	0	0	1	0	0	0.5	0	0	1.5
5,5-Diphenylhydantoin	0	0	0	0	0	0	0	0	0	0	1.5	0.5	0.5	0	-0.5	0.5	0	1.5	-0.5	-0.5	0	-0.5	0	0	0.5	0	0	0	0	0	0	0.5
Thiazopyr	0	0	0	0	0	-1	0	0	0	0	0.5	0.5	0	0	-0.5	1	0	0	0	0	0	0	0	0	0	0	0	0	0	0	0	1
Pentachloronitrobenzene	0	0	0	0.5	0	0	0	0	0	0	1	0	0	0	0	0	0	0	0	0	0	0	0	0	0	0	-0.5	0	0	0	0	0
Iprodione	0	0	0	0.5	0	-0.5	0	0	1	1	1	0	0	0	-0.5	1.5	0	0	-0.5	-1	-1	-0.5	-0.5	-0.5	-0.5	-0.5	-1	0	-1	0	0	1
Cyclopamine	0	0	0	0	0	0	0	0	0	0	0	0	0	0	0	0	0	0	0	0	0	0	0	0	0	0	0	0	0	0	0	0
2,4-DB	0	0	0	0	0.5	0	0	0	0	0	0.5	0.5	0.5	0	0	0	0	0	1	0	0	0	0	0	0	0	0	0	0	-0.5	0	0
Sodium azide	0	0	0	0	0	0	0	0	0	0	0	0	0	0	0	0	0	0	0	0	0	0	0	0	0	0	0	0	0	0	0	0
Fenthion	0	0	0	0.5	0	-0.5	0	0	0	0	1	0.5	0.5	0	-0.5	0.5	0	0.5	0	0	0	0	0	0	0	0	0	0	0	-0.5	0	0.5
Azinphos-methyl	0	0	0	0.5	0	0	0	0	0	0	1	0	0	0	0	0.5	0	0	0	0	0	0	0	0	0	0	0	0	0	0	0	0
Pendimethalin	0	0	0	0	0	0	0	0	0	0	0.5	0.5	0	0	0	0.5	0	0.5	0	0	0	0	0	0	0	0	0	0	0	0	0	0.5
Nitrofen	0	0	0	1	0	0	0	0	0.5	0.5	1	0.5	0	0	0	0.5	0	1.5	0	0	0	0	0	0	0	0	0	0	0.5	-0.5	0	0.5
Hexanoic acid	0	0	0	0	0	0	0	0	0	0	0	0	0	0	0	0	0	0	0	0	0	0	0	0	0	0	0	0	0	0	0	0
MK-578	0	0	0	0	0	0	0	0	0	0	0	-0.5	0	0	-0.5	0	0	0	0	0	-0.5	0	0	0	0	0	0	0	0	0	0	0
MK-274	0	0	0	0.5	0	0	-1	0	0.5	0.5	0	0	0	0	-0.5	0	0	0	-1	-0.5	0	0	0	0	0	0	0	-0.5	0	0	0	0.5
PFHxA	0	0	0	1	0	0	0	0	0	0	0.5	1	1	1	0	0	0	0.5	0	0	0	0.5	0	0	0	1	0	0	0.5	0	0	0.5
1-Hydroxypyrene	0	0	0	0.5	0	0	0	0	0.5	0	0	0	0	0	0	0	0	0	0	0	0	0	0	0	0	0	0	0	0	0	0	0
Thiabendazole	0	0	0	0.5	0	0	0	0	0.5	0	0.5	0.5	0	0	0	0	0	0	0	0	0	0	0	0	0	0	0	0	0.5	0	0	0.5
Clothianidin	0	0	0	0.5	0	0	0	0	0	0	0.5	0	0	0	0	0	0	0	0	0	0	0	0	0	0	0	0	0	0	0	0	0.5
Alachlor	0	0	0	0	0	0	0	0	0	0.5	0	0	0	0	0	0	0	0	0	0	0	0	0	0	0	0	0	0	0	0	0	0
SSR180711	0	0	0	0	0	0	0	0	0	0	1	0.5	0	0	0	0	0	0	0	0	0	0.5	0	0	0	0	0	0	0	0	0	0
Novaluron	0	0	0	0	0	0	0	0	0	0.5	0	0	0	0	-0.5	0	0	0	0	0	0	0	0	0	0	0	0	0	0	0	0.5	0
Diphenhydramine hydrochloride	0	0	0	0	0	0	0	0	0	0	1	0	0	0	-0.5	0	0	0.5	0	0	0	0	0	0	0	0	0	0	0	0	0	0
Dichlorprop	0	0	0	0	0	0	0	0	0	0	0	0	0	0	0	0	0	0	0	0	0	0	0	0	0	0	0	0	0	0	0	0
Pravastatin sodium	0	0	0	0	0.5	0	0	0	0.5	1	0	0	0	0	0	0	0	0	0	0	0	1	0	0	0	0	0	0	0	0	0.5	0
Thiobencarb	0	0	0	0	0	-0.5	0	0	0	0	1	0.5	0	0	0	0.5	0	0	0	0	0	0	0	0	0	0	0	0	0	0	0	0
Parathion	0	0	0	0	0	-1	0	0	0	0	1.5	0.5	0	0	-0.5	0.5	0	0.5	0	0	-1	0	0	0	0	0	0	0	0	-1	0	0
PFOS-K	0	0	0	0	0	0	0	0	0	0	1.5	1	0	0	0	2	0	1.5	0	0	0	0	0	0	0	0	0	0	0.5	0	0	0
Metolachlor	0	0	0	0	0	0	0	0	0	0	0.5	0.5	0	0	0	0.5	0	0	0	0	0	0	0	0	0.5	0	0	0	0	0	0	0.5
Sodium myristyl sulfate	0	0	0	0	0	0	0	0	0	0	0	0	0	0	0	0	0	0	1	1	0	0	0	0	0	0	0	0	0	0	0	0
PharmaGSID_47259	0	0	0	0	0	0	0	0	1.5	1	1	0	0	0	0	0	0	1	0	0	0	0	0	0	0	0	1	0	0	0	0	0
1,3-Diphenylguanidine	0	0	0	0	0	0	0	0	0	0	0	0	0	0	0	0	0	0	0	0	0	0	0	1.5	0	0	0	0	0	-0.5	0	0
Phenothiazine	0	0	0	0	0	0	0	0	0	0	0	0	0	0	0	0	0	0	0	0	0	0	0	0	0	0	0	0	0	0	0	0
4-(1,1,3,3-Tetramethylbutyl)phenol	0	0	0	0	0	0	0	0	0	0	1	0	0	0	0	0	0	0	0	0	0	0	0	0	0	0	0	0	0	0	0	0
CP-457920	0	0	0	0	0	0	0	0	0	0.5	0	0	0	0	0	0.5	0	0	0	0	0	0	0	0	0	0	-0.5	0	0	-0.5	0	0
Cymoxanil	0	0	0	0	0	0	0	-2.5	0	0	1.5	0	0	0	0	0	0	0	0	0	0	0	0	0	0	0	0	0	0	0	0	0
Dimethyl malonate	0	0	0	0	0	0	0	0	0	0	1.5	1.5	0	0	0	0	0	0	0	0	0	0	0	0	0	0	0	0	0	-0.5	0	0
Methadone hydrochloride	0	0	0	0	0	0	0	0	0	0.5	1.5	0.5	0	0	0	0.5	0	0.5	0	0	0	0	0	0	0	0	0	0	0	0	0	0
4,4'-Methylenebis(N,N-dimethylaniline)	0	0	0	0	0	0	0	0	0.5	1.2	1.5	0	0	0	0	1.5	0	0	0	0	0	0	0	0	0	0	0	0	0	0	0.5	0
1H-1,2,4-Triazole	0	0	0	0	0	0.5	2.5	3	2.5	2.5	0	0	0	0	0	0	0	2.5	0	0	0	0	0	0	0	0	3	3	0	0	0	0
Octyl gallate	0	0	0	0	0	0	0	0	0	0.5	0	0	0	0	0	0	0	0	0	0	0	0	0	0	0	0	0	0	0	0	0	0
CP-114271	0	0	0	0	0	0	-3	0	-3.5	-3.5	0	0	0	0	0	0	0	0	0	0	0	0	0	0	0	0	0	0	0	0	0	0
AVE6324	0	0	0	0	0	0	0	0	0	0	0	0	0	0	0	0	0	0	0	0	0	0	0	0	0	0	0	0	0	0	0	0
N-Nitrosodiphenylamine	0	0	0	0	0	0	0	0	0	0	0.6	0.6	0	0	0	0	0	0	0	0	0	0	0	0	0	0	0	0	0	0	0	0
Trichlorfon	0	0	0	0	0	0	-3	-2.5	0	0	0	0	0	0	0	0	0	0	0	0	0	0	0	0	0	0	0	0	0	0	0	0
SR58611	0	0	0	0	0	0	-0.5	0	0	0	2	0	0	0	0	0	0	0	0	0	0	0	0	0	0	0	0	0	0.5	0	0	0
Diisononyl cyclohexane-1,2-dicarboxylate	0	0	0	0	0	0	-3.5	-3.5	0	0	0	0	0	0	0	0	0	0	0	0	0	0	0	0	0	-0.5	0	0	0	0	0	0
Clopyralid-olamine	0	0	0	0	0	0	0.5	0	0	0	0	0	0	0	-0.5	0	0	0	0	0	0	0	0	0	0	0	0	0	0	0	0	0
Ethanolamine	0	0	0	0	0	0	0	0	0	0	0	0	0	0	0	0	0	0	0	0	0	0	0	0	0	0	0	0	0	0	0	0
N,N-Diethylethanolamine	0	0	0	0	0	0	0	-2.5	0	0	0	0	0	0	0	0	0	0	0	0	0	0	0	0	0	-1	0	0	0	0	0	0
Valproic acid	0	0	0	0	0	0	0	-2	0	0	0	0	0	0	0	0	0	0	0	0	-0.5	0	0	0	0	0	0	0	0	0	0	0
AVE8923	0	0	0	0	0	0	0	-2	0	0	0.5	0	0	0	0	0	0	0	0	0	0	0	0	0	0	0	0	0	0	0	0	0
Chlorpropham	0	0	0	0	0	0	0	-1	0	0	0	0	0	0	0	0	0	0	0	0	0	0	0	0	0	0	0	0	0	0	0	0
Theophylline	0	0	0	0	0	0	0	-2.5	0	0	0	0	0	0	0	0	0	0	0	0	0	0	0	0	0	0	0	0	0	0	0	0
Methyleugenol	0	0	0	0	0	0	0	-3.5	0	0	1.5	0	0	0	0	0	0	0	0	0	0	0	0	0	0	0	0	0	0	0	0	0
Hydroxyflutamide	0	0	0	0	0	0	0	2.9	2.9	2.9	0	0	0	0	0	0	0	0	0	0	0	0	0	0	0	0	2.9	2.9	0	0	0	0
Acetamide	0	0	0	0	0	0	0	0	0	0	0	0	0	0	0	0	0	0	0	0	0	0	0	0	0	0	0	0	0	0	0	0
Pyrimethanil	0	0	0	0	0	0	0	0	-2	0	1	0	0	0	0	0	0	0	0	0.5	0	0	0	0	0	0	0	0	0	0	0	0
Clove leaf oil	0	0	0	0	0	0	0	0	-0.5	-0.5	0	0	0	0	0	0	0	0	0	0	0	0	0	0	0	0	0	0	0	0	0	0
2-Ethylhexanoic acid	0	0	0	0	0	0	0	0	0	0	0	0	0	0	0	0	0	0	0	0	0	0	0	0	0	0	0	0	0	0	0	0
Monobenzyl phthalate	0	0	0	0	0	0	0	0	0.5	0	0	0	0	0	0	0	0	0	0	0.5	0	0	0	0.5	0	0	0	0	0	0	0	0.5
N-Ethylaniline	0	0	0	0	0	0	0	0	0.5	0.5	0.5	0	0	0	0	0	0	0	0	0	0	0	0	0	0	0	0	0	0	0	0	0
1,2-Benzisothiazolin-3-one	0	0	0	0	0	0	0	0	0	0	0	0	0	0	0	0	0	0	0	0	0	0	0	0	0	0	0	0	0	0	0	0
Profenofos	0	0	0	0	0	0	0	0	0	0	0.5	0	0	0	0	0	0	0	0	0	0	0	0	0	0	0	0	0	0	0	0	0
Sodium (2-pyridylthio)-N-oxide	0	0	0	0	0	0	0	0	0	0	0	0	0	0	0	0	0	0	0	0	0	0	0	0	0	0	0	0	0	0	0	0
Piperazine	0	0	0	0	0	0	0	0	0	0	0	0	0	0	0	0	0	0	0	0	0	0	0	0	0	0	0	0	0	0	0	0
Tetramethrin	0	0	0	0	0	0	0	0	0	0	0	0	0	0	0	0	0	0	0	0	0	0	0	0	0	0	0	0	0	0	0	0
Butafenacil	0	0	0	0	0	0	0	0	0	0	1	0	0	0	-1	0.5	0	0.5	0	0	0	0	0	0	0	0	0	0	0	0	0	0.5
Pentyl acetate	0	0	0	0	0	0	0	0	0	0	0	0	0	0	0	0	0	0	0	0	0	0	0	0	0	0	0	0	0	0	0	0
Diphenyl isophthalate	0	0	0	0	0	0	0	0	0	0	0.5	0	0	0	0	0	0	0	0	0	0	0	0	0	0	0	0	0	0	0	0	0
Molinate	0	0	0	0	0	0	0	0	0	0	1.5	0	0	0	0	0.5	0	0	0	0	0	0	0	0	0	0	0	0	0	0	0	0
1,3-Dichlorobenzene	0	0	0	0	0	0	0	0	0	0	0	0	0	0	0	0	0	0	0	0	0	0	0	0	0	0	0	0	0	0	0	0
Bis(2-ethylhexyl) decanedioate	0	0	0	0	0	0	0	0	0	0	0	0	0	0	0	0	0	0	0	0	0	0	0	0	0	0	0	0	0	0	0	0
1,3-Benzenedicarboxylic acid	0	0	0	0	0	0	0	0	0	0	0	0	0	0	0	0	0	0	0	0	0	0	0	0	0	0	0	0	0	0	0	0
Carbendazim	0	0	0	0	0	0	0	0	0.5	0	1	0	0	0	0	0	0	0	0	0	0	0	0	0	0	0	0	0	0	0	0	0
1,3-Dinitrobenzene	0	0	0	0	0	0	0	0	0	0	0	0	0	0	0	0	0	0	0	0	0	0	0	0	0	0	0	0	0	0	0	0
Dodecylbenzene	0	0	0	0	0	0	0	0	0	0	0	0	0	0	0	0	0	0	0	0	0	0	0	0	0	0	0	0	0	0	0	0
Dalapon	0	0	0	0	0	0	0	0	0	0	0	0	0	0	0	0	0	0	0	0	0	0	0	0	0	0	0	0	0	0	0	0
Formetanate hydrochloride	0	0	0	0	0	0	0	0	0	0	0	0	0	0	0	0	0	0	0	0	0	0	0	0	0	0	0	0	0	0	0	0
1-(Hydroxymethyl)-5,5-dimethylhydantoin	0	0	0	0	0	0	0	0	0	0	0	0	0	0	0	0	0	0	0	0	0	0	0	0	0	0	0	0	0	0	0	0
Tris(2-ethylhexyl) trimellitate	0	0	0	0	0	0	0	0	0	0	0	0	0	0	0	0	0	0	0	0	0	0	0	0	0	0	0	0	0	0	0	0
Phorate	0	0	0	0	0	0	0	0	0	0	1	0.5	0	0	0	0	0	0	0	0	0	0	0	0	0	0	0	0	0	0	0	0
Busulfan	0	0	0	0	0	0	0	0	0	0	0	0	0	0	0	0	0	0	0	0	0	0	0	0	0	0	0	0	0	0	0	0
Tebuthiuron	0	0	0	0	0	0	0	0	0	0	0.5	0	0	0	0	0	0	0	0	0	0	0	0	0	0	0	0	0	0	0	0	0
Cyclohexylphenylketone	0	0	0	0	0	0	0	0	0	0	0.5	0	0	0	0	0	0	0	0	0	0	0	0	0	0	0	0	0	0	0	0	0
Diisodecyl hexanedioate	0	0	0	0	0	0	0	0	0	0	0	0	0	0	0	0	0	0	0	0	0	0	0	0	0	0	0	0	0	0	0	0
p-Cymene	0	0	0	0	0	0	0	0	0	0	0	0	0	0	0	0	0	0	0	0	0	0	0	0	0	0	0	0	0	0	0	0
Pymetrozine	0	0	0	0	0	0	0	0	0.5	0	0	0	0	0	0	0	0	0	0	0	0	0	0	0	0	0	0	0	0	0	0.5	0
Decanoic acid	0	0	0	0	0	0	0	0	0	0	0	0	0	0	0	0	0	0	0	0	0	0	0	0	0	0	0	0	0	0	0	0
SB202235	0	0	0	0	0	0	0	0	0	0	0.5	0	0	0	0	0	0	0	0	0	0	0	0	0	0	0	0	0	0	0	0	0
Cyromazine	0	0	0	0	0	0	0	0	0	0.5	0	0	0	0	0	0	0	0	0	0	0	0	0	0	0	0	0	0	0	0	0	0
Sodium xylenesulfonate	0	0	0	0	0	0	0	0	0	0	0	0	0	0	0	0	0	0	0	0	0	0	0	0	0	0	0	0	0	0	0	0
Icaridin	0	0	0	0	0	0	0	0	0	0	0	0	0	1	0	0	0	0	0	0	0	0	0	0	0	0	0	0	0	0	0	0
2-Nitrotoluene	0	0	0	0	0	0	0	0	0	0	0.5	0	0	0	0	0	0	0	0	0	0	0	0	0	0	0	0	0	0	0	0	0
Pentachloropyridine	0	0	0	0	0	0	0	0	0	0	0	0	0	0	0	0	0	0	0	0	0	0	0	0	0	0	0	0	0	0	0	0
4-Chloroaniline	0	0	0	0	0	0	0	0	0.5	0	0.5	0	0	0	0	0	0	0	0	0	0	0	0	0	0	0	0	0	0	0	0	0
4-Nitroaniline	0	0	0	0	0	0	0	0	0	0	0	0	0	0	0	0	0	0	0	0	0	0	0	0	0	0	0	0	0	0	0	0
Malic acid	0	0	0	0	0	0	0	0	0	0	0	0	0	0	0	0	0	0	0	0	0	0	0	0	0	0	0	0	0	0	0	0
2-Benzylideneoctanal	0	0	0	0	0	0	0	0	0	0	0.5	0	0	0	0	0	0	0	0	0	0	0	0	0	0	0	0	0	0	0	0	0
N,N,N',N'-Tetrakis(2-Hydroxypropyl)ethylenediamine	0	0	0	0	0	0	0	0	0	0	0	0	0	0	0	0	0	0	0	0	0	0	0	0	0	0	0	0	0	0	0	0
1-Chloro-4-nitrobenzene	0	0	0	0	0	0	0	0	0	0	0	0	0	0	0	0	0	0	0	0	0	0	0	0	0	0	0	0	0	0	0	0
Diallyl phthalate	0	0	0	0	0	0	0	0	0	0	0	0	0	0	0	0	0	0	0	0	0	0	0	0	0	0	0	0	0	0	0	0
3-Bromo-1-propanol	0	0	0	0	0	0	0	0	0	0	0	0	0	0	0	0	0	0	0	0	0	0	0	0	0	0	0	0	0	0	0	0
Pyridoxine	0	0	0	0	0	0	0	0	0	0	0	0	0	0	0	0	0	0	0	0	0	0	0	0	0	0	0	0	0	0	0	0
Di(propylene glycol) dibenzoate	0	0	0	0	0	0	0	0	0	0	0	0	0	0	0	0	0	0	0	0	0	0	0	0	0	0	0	0	0	0	0	0
Isoeugenol	0	0	0	0	0	0	0	0	0	0	0	0	0	0	0	0	0	0	0	0	0	0	0	0	0	0	0	0	0	0	0	0
Erythromycin	0	0	0	0	0	0	0	0	0	0	1	0.5	0	0	-0.5	0.5	0	0.5	0	0	0	0	0	0	0	0	0	0	0	0	0	0.5
Phosalone	0	0	0	0	0	0	0	0	0	0	0.5	0	0	0	0	0	0	0	0	0	0	0	0	0	0	0	0	0	0	0	0	0
Myrcene	0	0	0	0	0	0	0	0	0	0	0	0	0	0	0	0	0	0	0	0	0	0	0	0	0	0	0	0	0	0	0	0
Undecane	0	0	0	0	0	0	0	0	0	0	0	0	0	0	0	0	0	0	0	0	0	0	0	0	0	0	0	0	0	0	0	0
Triisononyl trimellitate	0	0	0	0	0	0	0	0	0	0.5	0	0	0	0	0	0	0	0	0	0	0	0	0	0	0	0	0	0	0	0	0	0
Picloram	0	0	0	0	0	0	0	0	0	0	0	0	0	0	0	0	0	0	0	0	0	0	0	0	0	0	0	0	0	0	0	0
2-Ethyl-1-hexanol	0	0	0	0	0	0	0	0	0	0	0	0	0	0	0	0	0	0	0	0	0	0	0	0	0	0	0	0	0	0	0	0
N,N-Dimethyldecylamine oxide	0	0	0	0	0	0	0	0	0	0	0	0	0	0	0	0	0	0	0	0	0	0	0	0	0	0	0	0	0	0	0	0
Dimethyl sulfate	0	0	0	0	0	0	0	0	0.5	0	0	0	0	0	0	0	0	0	0	0	0	0	0	0	0	0	0	0	0	0	0	0
3-Phenoxybenzoic acid	0	0	0	0	0	0	0	0	0	0.5	0	0	0	0	0	0	0	0	0	0.5	0	0	0	0	0	0	0	-2.5	0	0	0	0.5
N-Methyl-2-pyrrolidone	0	0	0	0	0	0	0	0	0	0.5	0	0	0	0	0	0	0	0	0	0	0	0	0	0	0	0	0	0	0	0	0	0
Tridecafluorohexylethyl methacrylate	0	0	0	0	0	0	0	0	0.5	0	1	0	0	0	0	0	0	0	0	0	0	0	0	0	0	0	0	0	0	0	0	0
Terbacil	0	0	0	0	0	0	0	0	0.5	0	0.5	0.5	0	0	0	0	0	0	0	0	-0.5	0	0	0	0	0	0	0	0	0	0	0
Monuron	0	0	0	0	0	0	0	0	0	0	0.5	0.5	0	0	0	0.5	0	0.5	0	0	0	0	0	0	0	0	0	0	0	0	0	0.5
Trifluralin	0	0	0	0	0	0	0	0	0	0	0.5	0	0	0	0	0	0	0	0	0	0	0	0	0	0	0	0	0	0	0	0	0.5
Fenhexamid	0	0	0	0	0	0	0	0	0	0	0	0	0	0	0	0	0	0	0	0	0	0	0	0	0	0	0	0	0	0	0	0
Dicyclohexyl disulfide	0	0	0	0	0	0	0	0	0	0	0	0	0	0	0	0	0	0	0	0	0	0	0	0	0	0	0	0	0	0	0	0
Dazomet	0	0	0	0	0	0	0	0	0	0	0	0	0	0	0	0	0	0	0	0	0	0	0	0	0	0	0	0	0	0	0	0
Bronopol	0	0	0	0	0	0	0	0	0	0	0	0	0	0	0	0	0	0	0	0	0	0	0	0	0	0	0	0	0	0	0	0
Hexachlorocyclopentadiene	0	0	0	0	0	0	0	0	0	0	0	0	0	0	0	0	0	0	0	0	0	0	0	0	0	0	0	0	0	0	0	0
PharmaGSID_48172	0	0	0	0	0	0	0	0	1	1	0	0	0	0	0	0	0	0	0	0	0	0	0	0	0	0	0	0	0	0	0	0
Acenaphthylene	0	0	0	0	0	0	0	0	0.5	0.5	0.5	0	0	0	0	0	0	0	0	0	0	0	0	0	0	0	0	0	0	0	0	0
Diisobutyl phthalate	0	0	0	0	0	0	0	0	0	0.5	0	0	0	0	0	0	0	0	0	0	0	0	0	0	0	0	0	0	0	0	0	0
Diethylene glycol dibenzoate	0	0	0	0	0	0	0	0	0	0	0	0	0	0	0	0	0	0	0	0	0	0	0	0	0	0	0	0	0	0	0	0
Tributylamine	0	0	0	0	0	0	0	0	0	0	0	0	0	0	0	0	0	0	0	0	0	0	0	0	0	0	0	0	0	0	0	0
Benfluralin	0	0	0	0	0	0	0	0	0	0.5	0.5	0.5	0	0	0	0.5	0	0	0	0	0	0	0	0	0	0	0	0	0	0	0	0
Di-tert-butyl peroxide	0	0	0	0	0	0	0	0	0	0	0	0	0	0	0	0	0	0	0	0	0	0	0	0	0	0	0	0	0	0	0	0
Pentanal	0	0	0	0	0	0	0	0	0	0	0	0	0	0	0	0	0	0	0	0	0	0	0	0	0	0	0	0	0	0	0	0
1,4-Dichlorobenzene	0	0	0	0	0	0	0	0	0.5	0	0	0	0	0	0	0	0	0	0	0	0	0	0	0	0	0	0	0	0	0	0	0
4-Hydroxy-3-methoxybenzaldehyde	0	0	0	0	0	0	0	0	0	0	0	0	0	0	0	0	0	0	0	0	0	0	0	0	0	0	0	0	0	0	0	0
Folpet	0	0	0	0	0	0	0	0	0	0	0.5	0	0	0	0	0	0	0	0	0	0	0	0	0	0	0	0	0	0	0	0	0
1,2-Benzenedicarboxylic acid, di-C9-11-branched alkyl esters, C10-rich	0	0	0	0	0	0	0	0	0	0	0	0	0	0	0	0	0	0	0	0	0	0	0	0	0	0	0	0	0	0	0	0
2,4-Bis(2-methylbutan-2-yl)phenol	0	0	0	0	0	0	0	0	0	0	0	0	0	0	0	0	0	0	0	0	0	0	0	0	0	0	0	0	0	0	0	0
Spiroxamine	0	0	0	0	0	0	0	0	0.5	0	0	0	0	0	0	0	0	0	0	0	0	0	0	0	0	0	0	0	0	0	0	0
Urea	0	0	0	0	0	0	0	0	0	0	0	0	0	0	0	0	0	0	0	0	0	0	0	0	0	0	0	0	0	0	0	0
Acetaminophen	0	0	0	0	0	0	0	0	0	0	0	0	0	0	0	0	0	0	0	0	0	0	0	0	0	0	0	0	0	0	0	0
Hexanedioic acid	0	0	0	0	0	0	0	0	0	0	0	0	0	0	0	0	0	0	0	0	0	0	0	0	0	0	0	0	0	0	0	0
Nitrilotriacetic acid	0	0	0	0	0	0	0	0	0	0	0	0	0	0	0	0	0	0	0	0	0	0	0	0	0	0	0	0	0	0	0	0
CP-283097	0	0	0	0	0	0	0	0	0	0	0	0	0	0	0	0	0	0	0	0	0	0	0	0	0	0	0	0	0	0	0	0
Monobutyl phthalate	0	0	0	0	0	0	0	0	0	0	0.5	0	0	0	0	0	0	0.5	0.5	0	0	0	0	0	0	0	0	0	0	0	0	0.5
3,3,4,4,5,5,6,6,7,7,8,8,8-Tridecafluorooctan-1-ol	0	0	0	0	0	0	0	0	0	0	0	0	0	0	0	0	0	0	0	0	0	0	0	0	0	0	0	0	0	0	0	0
2-Phenoxyethanol	0	0	0	0	0	0	0	0	0	0	0	0	0	0	0	0	0	0	0	0	0	0	0	0	0	0	0	0	0	0	0	0
Bis(2-ethylhexyl) nonanedioate	0	0	0	0	0	0	0	0	0	0	0.5	0	0	0	0	0	0	0	0	0	0	0	0	0	0	0	0	0	0	0	0	0
Dioctyl succinate	0	0	0	0	0	0	0	0	0.5	0	0	0	0	0	0	0	0	0	0	0	0	0	0	0	0	0	0	0	0	0	0	0
2,3-Dinitrotoluene	0	0	0	0	0	0	0	0	0	0	0.5	0	0	0	0	0	0	0	0	0	0	0	0	0	0	0	0	0	0	0	0	0
Dimethyl succinate	0	0	0	0	0	0	0	0	0	0	0	0	0	0	0	0	0	0	0	0	0	0	0	0	0	0	0	0	0	0	0	0
Diazoxon	0	0	0	0	0	0	0	0	0	0	0	0	0	0	0	0	0	0	0	0	0	0	0	0	0	0	0	0	0	0	0	0
Bis(2-ethylhexyl) terephthalate	0	0	0	0	0	0	0	0	0	0	0	0	0	0	0	0	0	0	0	0	0	0	0	0	0	0	0	0	0	0	0	0
Dibenzofuran	0	0	0	0	0	0	0	0	0	0	-3	0	0	0	0	0	0	0	0	0	0	0	0	0	0	0	0	0	0	0	0	0
Nitrobenzene	0	0	0	0	0	0	0	0	0	0	0	0	0	0	0	0	0	0	0	0	0	0	0	0	0	0	0	0	0	0	0	0
2,2-Dibromo-3-nitrilopropionamide	0	0	0	0	0	0	0	0	0	0	0	0	0	0	0	0	0	0	0	0	0	0	0	0	0	0	0	0	0	0	0	0
4-Nonylphenol, branched	0	0	0	0	0	0	0	0	0	0	0	0	0	0	0	0	0	0	0	0	0	0	0	0	0	0	0	0	0	0	0	0
Heptanoic acid	0	0	0	0	0	0	0	0	0	0	0	0	0	0	0	0	0	0	0	0	0	0	0	0	0	0	0	0	0	0	0	0
Dimethoate	0	0	0	0	0	0	0	0	0.5	0.5	0.5	0	0	0	0	0	0	0	0	0	0	0	0	0	0	0	0	0	0	0	0	0
Coumarin	0	0	0	0	0	0	0	0	0	0	0	0	0	0	0	0	0	0	0	0	0	0	0	0	0	0	0	0	0	0	0	0
1,3-Diisopropylbenzene	0	0	0	0	0	0	0	0	0	0	0	0	0	0	0	0	0	0	0	0	0	0	0	0	0	0	0	0	0	0	0	0
l-Tryptophan	0	0	0	0	0	0	0	0	0.5	0.5	0	0	0	0	0	0	0	0	0	0	0	0	0	0	0	0	0	0	0	0	0	0
N,N-Dimethylaniline	0	0	0	0	0	0	0	0	0	0	0.5	0	0	0	0	0	0	0	0	0	0	0	0	0	0	0	0	0	0	0	0	0
Diquat dibromide monohydrate	0	0	0	0	0	0	0	0	0	0.5	0.5	0	0	0	0	0	0	0	0	0	0	0	0	0	0	0	0	0	0	0	0	0
1-Dodecyl-2-pyrrolidinone	0	0	0	0	0	0	0	0	0	0	0	0	0	0	0	0	0	0	0	0	0	0	0	0	0	0	0	0	0	0	0	0
tert-Butyl perbenzoate	0	0	0	0	0	0	0	0	0	0	0	0	0	0	0	0	0	0	0	0	0	0	0	0	0	0	0	0	0	0	0	0
(E)-Anethole	0	0	0	0	0	0	0	0	0	0	0	0	0	0	0	0	0	0	0	0	0	0	0	0	0	0	0	0	0	0	0	0
4,4'-Oxydianiline	0	0	0	0	0	0	0	0	0	0	0	0	0	0	0	0	0	0	0	0	0	0	0	0	0	0	0	0	0	0	0	0
2,6-Dimethylphenol	0	0	0	0	0	0	0	0	0	0	0	0	0	0	0	0	0	0	0	0	0	0	0	0	0	0	0	0	0	0	0	0
1,2-Dimethyl-4-nitrobenzene	0	0	0	0	0	0	0	0	0	0	0	0	0	0	0	0	0	0	0	0	0	0	0	0	0	0	0	0	0	0	0	0
1,3-Dibromo-5,5-dimethylhydantoin	0	0	0	0	0	0	0	0	0	0	1	0	0	0	0	0	0	0	0	0	0	0	0	0	0	0	0	0	0	0	0	0.5
Dimethoxane	0	0	0	0	0	0	0	0	0	0	0	0	0	0	0	0	0	0	0	0	0	0	0	0	0	0	0	0	0	0	0	0
Methacrylamide	0	0	0	0	0	0	0	0	0	0	0	0	0	0	0	0	0	0	0	0	0	0	0	0	0	0	0	0	0	0	0	0
Citronellol	0	0	0	0	0	0	0	0	0	0	0.5	0	0	0	0	0	0	0	0	0	0	0	0	0	0	0	0	0	0	0	0	0
Imazaquin	0	0	0	0	0	0	0	0	0	0	1	0	0	0	0	0.5	0	0	0	0	0	0	0	0	0	0	0	0	0	0	0	0
Naphthalene	0	0	0	0	0	0	0	0	0	0	0.5	0.5	0	0	0	0.5	0	0	0	0	0	0	0	0	0	0	0	0	0	0	0	0.5
Citric acid	0	0	0	0	0	0	0	0	0	0	0	0	0	0	0	0	0	0	0	0	0	0	0	0	0	0	0	0	0	0	0	0
N,N,4-Trimethylaniline	0	0	0	0	0	0	0	0	0.5	0.5	0	0	0	0	-0.5	0	0	0	0	0	0	0	0	0	0	0	0	0	0	0	0	0.5
Allura Red C.I.16035	0	0	0	0	0	0	0	0	0	0	0	0	0	0	0	0	0	0	0	0	0	0	0	0	0	0	0	0	0	0	0	0
Chlorthal-dimethyl	0	0	0	0	0	0	0	0	0	0	0	0	0	0	0	0	0	0	0	0	0	0	0	0	0	0	0	0	0	0	0	0
Fenpropathrin	0	0	0	0	0	0	0	0	0	0	0	0	0	0	0	0	0	0	0	0	0	0	0	0	0	0	0	0	0	0	0	0
Dihexyl phthalate	0	0	0	0	0	0	0	0	0	0	0	0	0	0	0	0	0	0	0	0	0	0	0	0	0	0	0	0	0	0	0	0
Hydroquinone	0	0	0	0	0	0	0	0	0	0	0	0	0	0	0	0	0	0	0	0	0	0	0	0	0	0	0	0	0	0	0	0
2,5-Dimethyl-2,5-di-(tert-butylperoxy)hexane	0	0	0	0	0	0	0	0	0	0	0	0	0	0	0	0	0	0	0	0	0	0	0	0	0	0	0	0	0	0	0	0
2-Mercaptobenzothiazole	0	0	0	0	0	0	0	0	1	0.5	0	0	0	0	0	0	0	0	0	0	0	0	0	0	0	0	0	0	0	0	0	0
Acenaphthene	0	0	0	0	0	0	0	0	0	0	0	0	0	0	0	0	0	0	0	0	0	0	0	0	0	0	0	0	0	0	0	0
Triamcinolone	0	0	0	0	0	0	0	0	0	0.5	0	0	0	0	0	0	0	0	0	0	0	0	0	0	0	0	0	0	0	0	0	0
2-Methoxy-5-nitroaniline	0	0	0	0	0	0	0	0	0	0	0.5	0	0	0	0	0	0	0	0	0	0	0	0	0	0	0	0	0	0	0	-0.5	0
4,4'-Methylenedianiline	0	0	0	0	0	0	0	0	0	0	0.5	0.5	0.5	0	0	0	0	0.5	0	0	0	0	0	0	0	0	0	0	0	0	0	0.5
Vernolate	0	0	0	0	0	0	0	0	0	0	0	0	0	0	0	0	0	0	0	0	0	0	0	0	0	0	0	0	0	0	0	0
Dimethylcarbamoyl chloride	0	0	0	0	0	0	0	0	0	0	0	0	0	0	0	0	0	0	0	0	0	0	0	0	0	0	0	0	0	0	0	0
Sodium saccharin hydrate	0	0	0	0	0	0	0	0	0	0	0	0	0	0	0	0	0	0	0	0	0	0	0	0	0	0	0	0	0	0	0	0
Triphenyl phosphite	0	0	0	0	0	0	0	0	0	0	0	0	0	0	0	0	0	0	0	0	0	0	0	0	0	0	0	0	0	0	0	0
Furfural	0	0	0	0	0	0	0	0	0	0.5	0.5	0	0	0	0	0	0	0	0	0	0	0	0	0	0	0	0	0	0	0	0	0
2-[2-(2-Ethoxyethoxy)ethoxy]ethanol	0	0	0	0	0	0	0	0	0	0	0	0	0	0	0	0	0	0	0	0	0	0	0	0	0	0	0	0	0	0	0	0
2-Methoxy-5-methylaniline	0	0	0	0	0	0	0	0	0	0	0.5	0	0	0	0	0	0	0	0	0	0	0	0	0	0	0	0	0	0	0	0	0
Propamocarb hydrochloride	0	0	0	0	0	0	0	0	0	0	0	0	0	0	0	0	0	0	0	0	0	0	0	0	0	0	0	0	0	0	0	0
Dimethyl terephthalate	0	0	0	0	0	0	0	0	0	0	0	0	0	0	0	0	0	0	0	0	0	0	0	0	0	0	0	0	0	0	0	0
2,4-Diaminotoluene	0	0	0	0	0	0	0	0	0.5	0.5	1	0	0	0	-0.5	0	0	0	0	0	-0.5	0	0	0	0	0	0	0	0	0	-1	0.5
Dibutyl hexanedioate	0	0	0	0	0	0	0	0	0	0	0	0	0	0	0	0	0	0	0	0	0	0	0	0	0	0	0	0	0	0	0	0
Methyl parathion	0	0	0	0	0	0	0	0	0	0	0.5	0	0	0	0	0	0	0	0	0	0	0	0	0	0	0	0	0	0	0	0	0
Cycloate	0	0	0	0	0	0	0	0	0	0	0	0	0	0	0	0	0	0	0	0	0	0	0	0	0	0	0	0	0	0	0	0
2-Methyl-5-nitroaniline	0	0	0	0	0	0	0	0	0	0	0.5	0	0	0	0	0	0	0	0	0	0	0	0	0	0	0	0	0	0	0	-0.5	0
Silica	0	0	0	0	0	0	0	0	0	0	0	0	0	0	0	0	0	0	0	0	0	0	0	0	0	0	0	0	0	0	0	0
Benzoic acid	0	0	0	0	0	0	0	0	0	0	0	0	0	0	0	0	0	0	0	0	0	0	0	0	0	0	0	0	0	0	0	0
3-Nitrotoluene	0	0	0	0	0	0	0	0	0	0	1	0	0	0	0	0	0	0	0	0	0	0	0	0	0	0	0	0	0	0	0	0
Diazinon	0	0	0	0	0	0	0	0	0	0	1.5	0.5	0	0	-0.5	0.5	0	0	0	0	0	0	0	0	0	0	0	0	0	0	0	0.5
Ethyl heptanoate	0	0	0	0	0	0	0	0	0	0	1	1	0	0	0	0	0	0	0	0	0	0	0	0	0	0	0	0	0	0	0	0
1,6-Diisocyanatohexane	0	0	0	0	0	0	0	0	0	0	0	0	0	0	0	0	0	0	0	0	0	0	0	0	0	0	0	0	0	0	0	0
Isopentyl butyrate	0	0	0	0	0	0	0	0	0	0	0	0	0	0	0	0	0	0	0	0	0	0	0	0	0	0	0	0	0	0	0	0
4-Methylaniline	0	0	0	0	0	0	0	0	0	0	0.5	0	0	0	0	0	0	0	0	0	0	0	0	0	0	0	0	0	0	0	0	0
2-Chlorotoluene	0	0	0	0	0	0	0	0	0	0	0	0	0	0	0	0	0	0	0	0	0	0	0	0	0	0	0	0	0	0	0	0
Sodium L-ascorbate	0	0	0	0	0	0	0	0	0	0	0	0	0	0	0	0	0	0	0	0	0	0	0	0	0	0	0	0	0	0	0	0
Disulfiram	0	0	0	0	0	0	0	0	0	0	0.5	0	0	0	0	0	0	0	0	0	0	0	0	0	0	0	0	0	0	0	0	0
Tri-allate	0	0	0	0	0	0	0	0	0	0	0	0	0	0	0	0	0	0	0	0	0	0	0	0	0	0	0	0	0	0	0	0
Sodium dimethyldithiocarbamate	0	0	0	0	0	0	0	0	0	0	0	0	0	0	0	0	0	0	0	0	0	0	0	0	0	0	0	0	0	0	0	0
4-Aminobenzoic acid	0	0	0	0	0	0	0	0	0	0	0	0	0	0	0	0	0	0	0	0	0	0	0	0	0	0	0	0	0	0	0	0
Hydroxyurea	0	0	0	0	0	0	0	0	0	0	0	0	0	0	0	0	0	0	0	0	0	0	0	0	0	0	0	0	0	0	0	0
Clopyralid	0	0	0	0	0	0	0	0	0.5	0	0	0	0	0	0	0	0	0	0	0	0	0	0	0	0	0	0	0	0	0	0	0
2-(Hydroxymethyl)-2-nitro-1,3-propanediol	0	0	0	0	0	0	0	0	0.5	0	0	0	0	0	0	0	0	0	0	0	0	0	0	0	0	0	0	0	0	0	0	0
6-Methyl-2-thiouracil	0	0	0	0	0	0	0	0	0	0.5	0	0	0	0	0	0	0	0	0	0	0	0	0	0	0	0	0	0	0	0	0	0
2-(Hexyloxy)ethanol	0	0	0	0	0	0	0	0	0	0	0	0	0	0	0	0	0	0	0	0	0	0	0	0	0	0	0	0	0	0	0	0
FD&C Yellow 5	0	0	0	0	0	0	0	0	0	0	0.5	0	0	0	0	0	0	0	0	0	0	0	0	0	0	0	0	0	0	0	0	0
Cyclophosphamide monohydrate	0	0	0	0	0	0	0	0	0	0	0	0	0	0	0	0	0	0	0	0	0	0	0	0	0	0	0	0	0	0	0	0
Cotinine	0	0	0	0	0	0	0	0	0	0	0	0	0	0	0	0	0	0	0	0	0	0	0	0	0	0	0	0	0	0	0	0
1-Pentadecanol	0	0	0	0	0	0	0	0	0	0	0	0	0	0	0	0	0	0	0	0	0	0	0	0	0	0	0	0	0	0	0	0
1,3-Dichloro-2-propanol	0	0	0	0	0	0	0	0	0	0	0	0	0	0	0	0	0	0	0	0	0	0	0	0	0	0	0	0	0	0	0	0
1,2-Dinitrobenzene	0	0	0	0	0	0	0	0	0	0	1	0	0	0	0	0	0	0	0	0	0	0	0	0	0	0	0	0	0	0	0	0
Hexazinone	0	0	0	0	0	0	0	0	0	0	0	0	0	0	0	0	0	0	0	0	0	0	0	0	0	0	0	0	0	0	0	0
Decane	0	0	0	0	0	0	0	0	0	0	0	0	0	0	0	0	0	0	0	0	0	0	0	0	0	0	0	0	0	0	0	0
2,6-Diethylaniline	0	0	0	0	0	0	0	0	0	0	1	0	0	0	0	0	0	0	0	0	0	0	0	0	0	0	0	0	0	0	0	0
Bentazone	0	0	0	0	0	0	0	0	0	0	0	0	0	0	0	0	0	0	0	0	0	0	0	0	0	0	0	0	0	0	0	0
N-Nitrosodipropylamine	0	0	0	0	0	0	0	0	0	0	0.5	0	0	0	0	0	0	0	0	0	0	0	0	0	0	0	0	0	0	0	0	0
EPTC	0	0	0	0	0	0	0	0	0	0	0	0	0	0	0	0	0	0	0	0	0	0	0	0	0	0	0	0	0	0	0	0
1,2-Benzenedicarboxaldehyde	0	0	0	0	0	0	0	0	0.5	1	0.5	0	0	0	0	0	0	0	0	0	0	0	0	0	0	0	0	0	0	0	0	0
Sodium erythorbate (1:1)	0	0	0	0	0	0	0	0	0	0	0	0	0	0	0	0	0	0	0	0	0	0	0	0	0	0	0	0	0	0	0	0
Metam-sodium hydrate	0	0	0	0	0	0	0	0	0	0	0	0	0	0	0	0	0	0	0	0	0	0	0	0	0	0	0	0	0	0	0	0
2,4-Dinitrotoluene	0	0	0	0	0	0	0	0	0.5	0.5	0	0	0	0	0	0.5	0	0	0	0	-0.5	0	0	0	0	0	0	0	0	0	0	0
Tetracycline	0	0	0	0	0	0	0	0	0	0	0	0	0	0	0	0	0	0	0	0	0	0	0	0	0	0	0	0	0	0	0	0
3-Methylbutyl acetate	0	0	0	0	0	0	0	0	0	0	0	0	0	0	0	0	0	0	0	0	0	0	0	0	0	0	0	0	0	0	0	0
2,5-Dimethylphenol	0	0	0	0	0	0	0	0	0	0	0.5	0	0	0	0	0	0	0	0	0	0	0	0	0	0	0	0	0	0	0	0	0
Oxytetracycline hydrochloride	0	0	0	0	0	0	0	0	0	0	0	0	0	0	0	0	0	0	0	0	0	0	0	0	0	0	0	0	0	0	0	0
Permethrin	0	0	0	0	0	0	0	0	0	0.5	0.5	0	0	0	0	0	0	0.5	0	0	0	0	0	0	0	0	0	0	0	0	0	0.5
Hexadecane	0	0	0	0	0	0	0	0	0	0	0	0	0	0	0	0	0	0	0	0	0	0	0	0	0	0	0	0	0	0	0	0
3-Methylaniline	0	0	0	0	0	0	0	0	0	0	0	0	0	0	0	0	0	0	0	0	0	0	0	0	0	0	0	0	0	0	0	0
Fluoranthene	0	0	0	0	0	0	0	0	0	0	1	1	0	0	0	0.5	0	1	0	0	0	0	0	0	0	0	0	0	0	0	0	0.5
Folic acid	0	0	0	0	0	0	0	0	0	0	0	0	0	0	0	0	0	0	0	0	0	0	0	0	0	0	0	0	0	0	0	0
Methenamine	0	0	0	0	0	0	0	0	0	0	0	0	0	0	0	0	0	0	0	0	0	0	0	0	0	0	0	0	0	0	0	0
Methyl dodecanoate	0	0	0	0	0	0	0	0	0	0	0	0	0	0	0	0	0	0	0	0	0	0	0	0	0	0	0	0	0	0	0	0
Octadecanoic acid	0	0	0	0	0	0	0	0	0	0	0	0	0	0	0	0	0	0	0	0	0	0	0	0	0	0	0	0	0	0	0	0
2-tert-Butyl-4-ethylphenol	0	0	0	0	0	0	0	0	0	0	0	0	0	0	0	0	0	0	0	0	0	0	0	0	0	0	0	0	0	0	0	0
Dipentyl phthalate	0	0	0	0	0	0	0	0	0.5	0	0	0	0	0	0	0	0	0	0	0	0	0	0	0	0	0	0	0	0	0	0	0
Sulfasalazine	0	0	0	0	0	0	0	0	0	0	0.5	0	0	0	0	0	0	0	0	0	0	0	0	0	0	0	0	0	0	0	0	0
1-Hexadecanol	0	0	0	0	0	0	0	0	1	0	1	0	0	0	0	0	0	0	0.5	0	0	0	0	0	0	0	0	0	0	0	0	0
Aspirin	0	0	0	0	0	0	0	0	0	0	0	0	0	0	0	0	0	0	0	0	0	0	0	0	0	0	0	0	0	0	0	0
3,4-Dichloronitrobenzene	0	0	0	0	0	0	0	0	1	1	0	0	0	0	0	0	0	0	0	0	0	0	0	0	0	0	0	0	0	0	-0.5	0.5
N-Vinyl-2-pyrrolidone	0	0	0	0	0	0	0	0	0	0	0	0	0	0	0	0	0	0	0	0	0	0	0	0	0	0	0	0	0	0	0	0
Propoxur	0	0	0	0	0	0	0	0	0	0	1.5	0	0	0	0	2	0	1.5	0	0	0	0	0	0	0	0	0	0	0	0	0	2
alpha-Cyclodextrin	0	0	0	0	0	0	0	0	0	0	0	0	0	0	0	0	0	0	0	0	0	0	0	0	0	0	0	0	0	0	0	0
Iodosulfuron-methyl-sodium	0	0	0	0	0	0	0	0	0	0	0	0	0	0	0	0	0	0	0	0	-0.5	0	0	0	0	0	-0.5	0	0	0	0	0
Flufenpyr-ethyl	0	0	0	0	0	0	0	0	0	0	0.5	0	0	0	0	0	0	0	0	0	0	0	0	0	0	0	0	0	0	0	0	0
Azobenzene	0	0	0	0	0	0	0	0	0	0	0	0	0	0	0	0	0	0	0	0	0	0	0	0	0	0	0	0	0	0	0	0
2-Ethoxyethyl acetate	0	0	0	0	0	0	0	0	0	0	0.5	0	0	0	0	0	0	0	0	0	0	0	0	0	0	0	0	0	0	0	0	0
Oxytetracycline dihydrate	0	0	0	0	0	0	0	0	0.5	0.5	0	0	0	0	0	0	0	0	0	0	0	0	0	0	0	0	0	1	0	0	0	0
Benzyloctyl adipate	0	0	0	0	0	0	0	0	0	0	0	0	0	0	0	0	0	0	0	0	0	0	0	0	0	0	0	0	0	0	0	0
Cytarabine hydrochloride	0	0	0	0	0	0	0	0	0	0	0	0	0	0	0	0	0	0	0	0	0	0	0	0	0	0	0	0	0	0	0	0
CP-471358	0	0	0	0	0	0	0	0	0	0	0	0	0	0	0	0.5	0	0	0	0	0	0	0	0	0	0	0	0	0	0	0	0
4-Pentylaniline	0	0	0	0	0	0	0	0	0	0	0.5	0	0	0	0	0	0	0	0	0	0	0	0	0	0	0	0	0	0	0	0	0
Nitrapyrin	0	0	0	0	0	0	0	0	0	0	1	0	0	0	0	0	0	0	0	0	0	0	0	0	0	0	0	0	0	0	0	0
Pentadecane	0	0	0	0	0	0	0	0	0	0	1	0.5	0	0	0	0.5	0	0	0	0	0	0	0	0	0	0	0	0	0	0	0	0.5
Thalidomide	0	0	0	0	0	0	0	0	0	0	0	0	0	0	0	0	0	0	0	0	0	0	0	0	0	0	0	0	0	0	0	0
(2Z)-3,7-Dimethylocta-2,6-dien-1-ol	0	0	0	0	0	0	0	0	0	0	0.5	0	0	0	0	0	0	0	0	0	0	0	0	0	0	0	0	0	0	0	0	0
Flumiclorac-pentyl	0	0	0	0	0	0	0	0	3.5	0	0.5	0	0	0	0	0	0	0	0	0	0	0	0	0	0	0	0	0	0	0	0	0
FR900409	0	0	0	0	0	0	0	0	0	0	0	0	0	0	0	0	0	0	0	0	0	0	0	0	0	0	0	0	0	0	0	0.5
Isopropyl triethanolamine titanate	0	0	0	0	0	0	0	0	0	0	0	0	0	0	0	0	0	0	0	0	0	0	0	0	0	0	0	0	0	0	0	0
Hexanedioic acid, diisononyl ester	0	0	0	0	0	0	0	0	0	0	0	0	0	0	0	0	0	0	0	0	0	0	0	0	0	0	0	0	0	0	0	0
1-Tetradecanol	0	0	0	0	0	0	0	0	0	0	0	0	0	0	0	0	0	0	0	0	0	0	0	0	0	0	0	0	0	0	0	0
1,2-Diphenylhydrazine	0	0	0	0	0	0	0	0	0	0.5	1	0	0	0	0	0	0	0	0	0	0	0	0	0	0	0	0	0	0	0	0	0.5
Triacetin	0	0	0	0	0	0	0	0	0	0	0	0	0	0	0	0	0	0	0	0	0	0	0	0	0	0	0	0	0	0	0	0
tert-Butylbenzene	0	0	0	0	0	0	0	0	0	0	0	0	0	0	0	0	0	0	0	0	0	0	0	0	0	0	0	0	0	0	0	0
Symclosene	0	0	0	0	0	0	0	0	0	0	0	0	0	0	0	0	0	0	0	0	0	0	0	0	0	0	0	0	0	0	0	0
6-Propyl-2-thiouracil	0	0	0	0	0	0	0	0	0	0	0	0	0	0	0	0	0	0	0	0	0	0	0	0	0	0	0	0	0	0	0	0
Dipropyl 2,5-pyridinedicarboxylate	0	0	0	0	0	0	0	0	0	0	0	0	0	0	0	0	0	0	0	0	0	0	0	0	0	0	0	0	0	0	0	0
Fenitrothion	0	0	0	0	0	0	0	0	0	0	1	0	0	0	0	0	0	0	0	0	0	0	0	0	0	0	0	0	0	0	0	0.5
Chloridazon	0	0	0	0	0	0	0	0	0	0	0.5	0	0	0	0	0	0	0	0	0	0	0	0	0	0	0	0	0	0	0	0	0
Octabenzone	0	0	0	0	0	0	0	0	0	0	0.5	0	0	0	0	0	0	0	0	0	0	0	0	0	0	0	0	0	0	0	0	0.5
1,3-Benzenediamine	0	0	0	0	0	0	0	0	0	0	0	0	0	0	0	0	0	0	0	0	0	0	0	0	0	0	0	0	0	0	0	0
Dipropylene glycol	0	0	0	0	0	0	0	0	0	0	0	0	0	0	0	0	0	0	0	0	0	0	0	0	0	0	0	0	0	0	0	0
Naled	0	0	0	0	0	0	0	0	0	0	1.5	0	0	0	0	0	0	0	0	0	0	0	0	0	0	0	0	0	0	0	0	0
Butylate	0	0	0	0	0	0	0	0	0	0	0	0	0	0	0	0	0	0	0	0	0	0	0	0	0	0	0	0	0	0	0	0
Anthralin	0	0	0	0	0	0	0	0	0.5	0.5	0	0	0	0	0	0	0	0	0	0	0	0	0	0	0	0	0	0	0	0	0	0
Acetyltriethyl citrate	0	0	0	0	0	0	0	0	0	0	0	0	0	0	0	0	0	0	0	0	0	0	0	0	0	0	0	0	0	0	0	0
Cumene hydroperoxide	0	0	0	0	0	0	0	0	0	0	0	0	0	0	0	0	0	0	0	0	0	0	0	0	0	0	0	0	0	0	0	0
4-Methyl-2-pentanol	0	0	0	0	0	0	0	0	0	0	0	0	0	0	0	0	0	0	0	0	0	0	0	0	0	0	0	0	0	0	0	0
2,3,6-Trimethylphenol	0	0	0	0	0	0	0	0	0	0	0	0	0	0	0	0	0	0	0	0	0	0	0	0	0	0	0	0	0	0	0	0
3-Pyridinecarbonitrile	0	0	0	0	0	0	0	0	0	0	0	0	0	0	0	0	0	0	0	0	0	0	0	0	0	0	0	0	0	0	0	0
Safrole	0	0	0	0	0	0	0	0	0	0	0.5	0	0	0	0	0	0	0	0	0	0	0	0	0	0	0	0	0	0	0	0	0
2-Norbornene-5,6-dicarboxylic anhydride	0	0	0	0	0	0	0	0	0	0	0	0	0	0	0	0	0	0	0	0	0	0	0	0	0	0	0	0	0	0	0	0
2,2'-[Ethane-1,2-diylbis(oxy)]diethanamine	0	0	0	0	0	0	0	0	0	0	0	0	0	0	0	0	0	0	0	0	0	0	0	0	0	0	0	0	0	0	0	0
1,2,3-Trichlorobenzene	0	0	0	0	0	0	0	0	0	0	0	0	0	0	0	0	0	0	0	0	0	0	0	0	0	0	0	0	0	0	0	0
Imazamox	0	0	0	0	0	0	0	0	0	0	0	0	0	0	0	0	0	0	0	0	0	0	0	0	0	0	0	0	0	0	0	0
4-Ethyloct-1-yn-3-ol	0	0	0	0	0	0	0	0	0	0	0.5	0	0	0	0	0	0	0	0	0	0	0	0	0	0	0	0	0	0	0	0	0
PharmaGSID_47333	0	0	0	0	0	0	0	0	0	0	0	0	0	0	0	0	0	0	0.5	0	0	0	0	0	0	0	0	0	2.5	0	0	0
Sucrose	0	0	0	0	0	0	0	0	0	0	0	0	0	0	0	0	0	0	0	0	0	0	0	0	0	0	0	0	0	0	0	0
2-Naphthalenol	0	0	0	0	0	0	0	0	0	0	0	0	0	0	0	0	0	0	0	0	0	0	0	0	0	0	0	0	0	0	0	0
1-[3-(Triethoxysilyl)propyl]urea	0	0	0	0	0	0	0	0	0	0	0	0	0	0	0	0	0	0	0	0	0	0	0	0	0	0	0	0	0	0	0	0
N-Ethyl-3-methylaniline	0	0	0	0	0	0	0	0	0	0	0	0	0	0	0	0	0	0	0	0	0	0	0	0	0	0	0	0	0	0	0	0
3,4-Diaminotoluene	0	0	0	0	0	0	0	0	0	0	0.5	0	0	0	0	0	0	0	0	0	0	0	0	0	0	0	0	0	0	0	0	0
UK-333747	0	0	0	0	0	0	0	0	0	0	0.5	0	0	0	0	0	0	0	0	0	0	0	0	0	0	0	0	0	0	0	0	0
2-Butanone oxime	0	0	0	0	0	0	0	0	0	0.5	0	0	0	0	0	0	0	0	0	0	0	0	0	0	0	0	0	0	0	0	0	0
Acetic acid	0	0	0	0	0	0	0	0	0	0.5	0	0	0	0	0	0	0	0	0	0	0	0	0	0	0	0	0	0	0	0	0	0
AVE3247	0	0	0	0	0	0	0	0	0	0	0	0	0	0	0	0	0	0	0	0	0	0	0	0	0	0	0	0	0	0	0	0
2,6-Dimethylaniline	0	0	0	0	0	0	0	0	0	0	0.5	0	0	0	0	0	0	0	0	0	0	0	0	0	0	0	0	0	0	0	0	0
Chloramben	0	0	0	0	0	0	0	0	0	0	0	0	0	0	0	0	0	0	0.5	0	0	0	0	0	0	0	0	0	0	0	0	0
Butylbenzene	0	0	0	0	0	0	0	0	0	0	0	0	0	0	0	0	0	0	0	0	0	0	0	0	0	0	0	0	0	0	0	0
Bifenazate	0	0	0	0	0	0	0	0	0	0	0	0	0	0	0	0	0	0	0	0	0	0	0	0	0	0	0	0	0	0	0	0
Methimazole	0	0	0	0	0	0	0	0	0	0	-2.5	0	0	0	0	0	0	0	0	0	0	0	0	0	0	0	0	0	0	0	0	0
Chlorethoxyfos	0	0	0	0	0	0	0	0	0	0	0.5	0	0	0	0	0	0	0	0	0	0	0	0	0	0	0	0	0	0	0	0	0
Tridemorph	0	0	0	0	0	0	0	0	0	0	0	0	0	0	0	0	0	0	0	0	0	0	0	0	0	0	0	0	0	0	0	0
Methyldopa sesquihydrate	0	0	0	0	0	0	0	0	0	0	0	0	0	0	0	0	0	0	0	0	0	0	0	0	0	0	0	0	0	0	0	0
FD&C Yellow 6	0	0	0	0	0	0	0	0	0	0	0.5	0	0	0	0	0	0	0	0	0	0	0	0	0	0	0	0	0	0	0	0	0
PharmaGSID_47261	0	0	0	0	0	0	0	0	0	0	0.5	0	0	0	0	0	0	0	0	0	0	0	0	0	0	0	0	0	0	0	0	0
Biphenyl	0	0	0	0	0	0	0	0	0	0	0	0	0	0	0	0	0	0	0	0	0	0	0	0	0	0	0	0	0	0	0	0
Acetamiprid	0	0	0	0	0	0	0	0	0	0	0	0	0	0	0	0	0	0	0	0	0	0	0	0	0	0	0	0	0	0	0	0
Chloroneb	0	0	0	0	0	0	0	0	0.5	0	1.5	1	0	0	0	0	0	1	0	0	0	0	0	0	0	0	0	0	0	0	0	0.5
Benomyl	0	0	0	0	0	0	0	0	0	0.5	0	0	0	0	0	0	0	0	0	0	0	0	0	0	0	0	0	0	0	0	0	0.5
CP-409092	0	0	0	0	0	0	0	0	0	0	0	0	0	0	0	0	0	0	0	0	0	0	0	0	0	0	0	0	0	0	0	0
Ethyl butyrate	0	0	0	0	0	0	0	0	0	0	0	0	0	0	0	0	0	0	0	0	0	0	0	0	0	0	0	0	0	0	0	0
Quinoline	0	0	0	0	0	0	0	0	0	0	0	0	0.5	0	0	0	0	0	0	0	0	0	0	0	0	0	0	0	0	0	0	0
Clofibrate	0	0	0	0	0	0	0	0	0	0	0	0	0	0	0	0	0	0	0.5	0.5	0	0	0	0	0	0	0	0	0.5	0	0	0.5
2-(2-Butoxyethoxy)ethanol	0	0	0	0	0	0	0	0	0	0	0	0	0	0	0	0	0	0	0	0	0	0	0	0	0	0	0	0	0	0	0	0
2-(2-Ethoxyethoxy)ethanol	0	0	0	0	0	0	0	0	0	0	0	0	0	0	0	0	0	0	0	0	0	0	0	0	0	0	0	0	0	0	0	0
Sucrose octaacetate	0	0	0	0	0	0	0	0	0.5	0	0	0	0	0	0	0	0	0	0	0	0	0	0	0	0	0	0	0	0	0	0	0
Fenofibrate	0	0	0	0	0	0	0	0	0	0.5	0	0	0	0	0	0	0	0	1	1	0	0.5	0	0	0	1	0	3	0.5	0	0	1
Oxamyl	0	0	0	0	0	0	0	0	0	0	0	0	0	0	0	0	0	0	0	0	0	0	0	0	0	0	0	0	0	0	0	0
Trichloroacetic acid	0	0	0	0	0	0	0	0	0	0	0	0	0	0	0	0	0	0	0	0	0	0	0	0	0	0	0	0	0	0	0	0
PD 0200347	0	0	0	0	0	0	0	0	0	0	0	0	0	0	0	0	0	0	0	0	0	0	0	0	0	0	0	0	0	0	0	0
5-Ethyl-1-aza-3,7-dioxabicyclo[3.3.0]octane	0	0	0	0	0	0	0	0	0	0	0	0	0	0	0	0	0	0	0	0	0	0	0	0	0	0	0	0	0	0	0	0
Benzal chloride	0	0	0	0	0	0	0	0	0	0	0.5	0	0	0	0	0	0	0	0	0	0	0	0	0	0	0	0	0	0	0	0	0
Diethyl phthalate	0	0	0	0	0	0	0	0	0	0	0	0	0	0	0	0	0	0	0	0	0	0	0	0	0	0	0	0	0	0	0	0
2-Butoxyethanol	0	0	0	0	0	0	0	0	0	0	0	0	0	0	0	0	0	0	0	0	0	0	0	0	0	0	0	0	0	0	0	0
2-Chlorophenol	0	0	0	0	0	0	0	0	0	0	0	0	0	0	0	0	0	0	0	0	0	0	0	0	0	0	0	0	0	0	0	0
Imazapic	0	0	0	0	0	0	0	0	0	0	0	0	0	0	0	0	0	0	0	0	0	0	0	0	0	0	0	0	0	0	0	0
2-tert-Butylphenol	0	0	0	0	0	0	0	0	0	0	1.5	1.5	0	0	0	0.5	0	1	0	0	0	0	0	0	0	0	-0.5	0	0	0	0	1
Methidathion	0	0	0	0	0	0	0	0	0.5	0.5	1	0.5	0	0	0	0	0	0	0	0	0	0	0	0	0	0	0	0	0	0	0	0.5
2-Methylaniline	0	0	0	0	0	0	0	0	0	0	0	0	0	0	0	0	0	0	0	0	0	0	0	0	0	0	0	0	0	0	0	0
Isoniazid	0	0	0	0	0	0	0	0	0	0	0.5	0	0	0	0	0	0	0	0	0	0	0	0	0	0	0	0	0	0	0	0	0
Tepraloxydim	0	0	0	0	0	0	0	0	0	0	0	0	0	0	0	0	0	0	0	0	0	0	0	0	0	0	0	0	0	0	0	0
2-(Butan-2-yl)phenol	0	0	0	0	0	0	0	0	0	0	0	0	0	0	0	0	0	0	0	0	0	0	0	0	0	0	0	0	0	0	0	0
Octanal	0	0	0	0	0	0	0	0	0	0	0	0	0	0	0	0	0	0	0	0	0	0	0	0	0	0	0	0	0	0	0	0
N,N,N-Trimethyl(oxiran-2-yl)methanaminium chloride	0	0	0	0	0	0	0	0	0	0	-0.5	0	0	0	0	0	0	0	0	0	0	0	0	0	0	0	0	0	0	0	0	0
N-Methylacetamide	0	0	0	0	0	0	0	0	0	0	0	0	0	0	0	0	0	0	0	0	0	0	0	0	0	0	0	0	0	0	0	0
4-Amino-1,2,4-triazole	0	0	0	0	0	0	0	0	0	0	0	0	0	0	0	0	0	0	0	0	0	0	0	0	0	0	0	0	0	0	0	0
Mesotrione	0	0	0	0	0	0	0	0	0.5	0.5	0	0	0	0	0	0	0	0	0	0	0	0	0	0	0	0	0	0	0	0	0	0
2-Naphthylamine	0	0	0	0	0	0	0	0	0.5	0	0.5	0.5	0	0	0	0	0	0	0	0	0	-0.5	0	0	0	0	0	0	0	0	-1	0.5
Caffeine	0	0	0	0	0	0	0	0	0	0	0	0	0	0	0	0	0	0	0	0	0	0	0	0	0	0	0	0	0	0	0	0
N-Nitrosodiethylamine	0	0	0	0	0	0	0	0	0	0	0	0	0	0	0	0	0	0	0	0	0	0	0	0	0	0	0	0	0	0	0	0
Diethyl sulfate	0	0	0	0	0	0	0	0	0	0	0	0	0	0	0	0	0	0	0	0	0	0	0	0	0	0	0	0	0	0	0	0
CP-422935	0	0	0	0	0	0	0	0	0	0.5	0	0	0	0	0	0	0	0	0	0	0	0	0	0	0	0	0	0	0	0	0	0
1,3-Dichloro-5,5-dimethylhydantoin	0	0	0	0	0	0	0	0	0	0	0	0	0	0	0	0	0	0	0	0	0	0	0	0	0	0	0	0	0	0	0	0
Isooctyl acrylate	0	0	0	0	0	0	0	0	0.5	0	0	0	0	0	0	0	0	0	0	0	0	0	0	0	0	0	0	0	0	0	0	0
SB413217A	0	0	0	0	0	0	0	0	0.5	0	0	0	0	0	0	0	0	0	0	0	0	0	0	0	0	0	0	0	0	0	0	0
MK-547	0	0	0	0	0	0	0	0	0	0	0	0	0	0	0	0	0	0	0	0	0	0	0	0	0	0	0	0	0	0	0	0
10-Undecenoic acid	0	0	0	0	0	0	0	0	0	0	0	0	0	0	0	0	0	0	0	0	0	0	0	0	0	0	0	0	0	0	0	0
Sorbic acid	0	0	0	0	0	0	0	0	0	0	0	0	0	0	0	0	0	0	0	0	0	0	0	0	0	0	0	0	0	0	0	-3
Cyhalofop-butyl	0	0	0	0	0	0	0	0	0	0	0	0	0	0	0	0	0	0	0	0.5	0	0	0	0	0	0.5	0	0	0	0	0	0
Nicotine	0	0	0	0	0	0	0	0	0	0	0	0	0	0	0	0	0	0	0	0	0	0	0	0	0	0	0	0	0	0	0	0
Acetophenone	0	0	0	0	0	0	0	0	0	0	0	0	0	0	0	0	0	0	0	0	0	0	0	0	0	0	0	0	0	0	0	0
PHA-00543613	0	0	0	0	0	0	0	0	0	0	0	0	0	0	0	0	0	0	0	0	0	0	0	0	0	0	0	0	0	0	0	0
p-Bromodiphenyl ether	0	0	0	0	0	0	0	0	0	0	0	0	0	0	0	0	0	0	0	0	0	0	0	0	0	0	0	0	0	0	0	0
Styrene oxide	0	0	0	0	0	0	0	0	0	0	0	0	0	0	0	0	0	0	0	0	0	0	0	0	0	0	0	0	0	0	0	0
2-Anisidine	0	0	0	0	0	0	0	0	0	0	0.5	0	0	0	0	0	0	0	0	0	0	0	0	0	0	0	0	0	0	0	0	0
Triethanolamine	0	0	0	0	0	0	0	0	0	0	0.5	0	0	0	0	0	0	0	0	0	0	0	0	0	0	0	0	0	0	0	0	0
4-Cyclohexylcyclohexanone	0	0	0	0	0	0	0	0	0	0	0	0	0	0	0	0	0	0	0	0	0	0	0	0	0	0	0	0	0	0	0	0
Acibenzolar-S-methyl	0	0	0	0	0	0	0	0	0	0	0	0	0	0	0	0	0	0	0	0	0	0	0	0	0	0	0	0	0	0	0	0
Urethane	0	0	0	0	0	0	0	0	0	0	0	0	0	0	0	0	0	0	0	0	0	0	0	0	0	0	0	0	0	0	0	0
Anilazine	0	0	0	0	0	0	0	0	0.5	0.5	0	0.5	0	0	-0.5	0.5	0	0	0	0	0	0	0	0	0	0	0	0	0	0	0	0.5
Fluorene	0	0	0	0	0	0	0	0	0	0	0	0	0	0	0	0	0	0	0	0	0	0	0	0	0	0	0	0	0	0	0	0
1-Tetradecene	0	0	0	0	0	0	0	0	0	0	0	0	0	0	0	0	0	0	0	0	0	0	0	0	0	0	0	0	0	0	0	0
Di(2-ethylhexyl) phthalate	0	0	0	0	0	0	0	0	0	0.5	0.5	0	0	0	0	0	0	0	0	0	0	0	0	0	0	0	0	0	0	0	0	1
3'-Azido-3'-deoxythymidine	0	0	0	0	0	0	0	0	0	0	0	0	0	0	0	0	0	0	0	0	0	0	0	0	0	0	0	0	0	0	0	0
N,N-Diethylaniline	0	0	0	0	0	0	0	0	0	0	0	0	0	0	0	0	0	0	0	0	0	0	0	0	0	0	0	0	0	0	0	0
FD&C Blue No. 1	0	0	0	0	0	0	0	0	0	0	0	0	0	0	0	0	0	0	0	0	0	0	0	0	0	0	0	0	0	0	0	0
Sodium 4-nitrophenolate	0	0	0	0	0	0	0	0	0	0	0	0	0	0	0	0	0	0	0	0	0	0	0	0	0	0	0	0	0	0	0	0
Triethylene glycol dimethyl ether	0	0	0	0	0	0	0	0	0	0	0	0	0	0	0	0	0	0	0	0	0	0	0	0	0	0	0	0	0	0	0	0
Ethalfluralin	0	0	0	0	0	0	0	0	0	0	0.5	0	0	0	0	0	0	0	0	0	0	0	0	0	0	0	0	0	0	0	0	0
Fluazifop-butyl	0	0	0	0	0	0	0	0	0	0	0	0	0	0	0	0	0	0	0	0	0	0	0	0	0	0	0	0	0	0	0	0
6-Methylquinoline	0	0	0	0	0	0	0	0	0	0.5	0.5	0	0	0	0	0	0	0	0	0	0	0	0	0	0	0	0	0	0	0	0	0
Tris(2-chloroethyl) phosphate	0	0	0	0	0	0	0	0	0	0	0.5	0	0	0	-0.5	0	0	0	0	0	0	0	0	0	0	0	0	0	0	0	0	0
Mepiquat chloride	0	0	0	0	0	0	0	0	0	0	0	0	0	0	0	0	0	0	0	0	0	0	0	0	0	0	0	0	0	0	0	0
Dichlobenil	0	0	0	0	0	0	0	0	0.5	0	0.5	0	0	0	0	0	0	0	0	0	0	0	0	0	0	0	0	0	0	0	0	0
Dipropylene glycol monomethyl ether	0	0	0	0	0	0	0	0	0	0	0	0	0	0	0	0	0	0	0	0	0	0	0	0	0	0	0	0	0	0	0	0
Amitraz	0	0	0	0	0	0	0	0	0	0	0.5	0	0	0	0	0	0	0	0	0	0	0	0	0	0	0	0	0	0	0	0	0.5
Trioctyl trimellitate	0	0	0	0	0	0	0	0	0	0	0	0	0	0	0	0	0	0	0	0	0	0	0	0	0	0	0	0	0	0	0	0
2-tert-Butyl-5-methylphenol	0	0	0	0	0	0	0	0	0	0.5	0	0	0	0	0	0	0	0	0	0	0	0	0	0	0	0	0	0	0	0	0	0
Imazethapyr	0	0	0	0	0	0	0	0	0	0	0	0	0	0	0	0	0	0	0	0	0	0	0	0	0	0	0	0	0	0	0	0
Stavudine	0	0	0	0	0	0	0	0	0	0	0.5	0	0	0	0	0	0	0	0	0	0	0	0	0	0	0	0	0	0	0	0	0
Butyl benzyl phthalate	0	0	0	0	0	0	0	0	0.5	0.5	0	0	0	0	0	0	0	0	0	0	0	0	0	0	0	0	0	0	0	0	0	0
Simazine	0	0	0	0	0	0	0	0	0	0.5	0.5	0	0	0	0	0	0	0	0	0	0	0	0	0	0	0	0	0	0	0	0	1
Phosmet	0	0	0	0	0	0	0	0	0.5	0.5	0	0	0	0	0	0	0	0	0	0	0	0	0	0	0	0	0	0	0	0	0	0
Pyrene	0	0	0	0	0	0	0	0	0.5	0	1	1	1	0	-0.5	1	0	1	0	0	0	0	0	0	0	0	-0.5	0	0	0	0	0.5
Octanoic acid	0	0	0	0	0	0	0	0	0	0	0	0	0	0	0	0	0	0	0	0	0	0	0	0	0	0	0	0	0	0	0	0
o-Cresol	0	0	0	0	0	0	0	0	0.5	0	0.5	0	0	0	0	0	0	0	0	0	0	0	0	0	0	0	0	0	0	0	0	0
CP-105696	0	0	0	0	0	0	0	0	0.5	0.5	0	0.5	0	0	0	-0.5	0	-0.5	0	0	0	0	0	0	0	0	0.5	0	0.5	0	0	0
Malathion	0	0	0	0	0	0	0	0	0.5	0	0	0	0	0	0	0	0	0	0	0	0	0	0	0	0	0	0	0	0	0	0	0
3,7-Dimethyl-2,6-octadienal	0	0	0	0	0	0	0	0	0	0	0	0	0	0	0	0	0	0	0	0	0	0	0	0	0	0	0	0	0	0	0	0
1,2,4,5-Tetrachlorobenzene	0	0	0	0	0	0	0	0	0	0	0	0	0	0	0	0	0	0	0	0	0	0	0	0	0	0	0	0	0	0	0	0
8-Hydroxyquinoline	0	0	0	0	0	0	0	0	0	0	0	0	0	0	0	0	0	0	0	0	0	0	0	0	0	0	0	0	0	0	0	0
4-Nonylphenol	0	0	0	0	0	0	0	0	0	0	0	0	0	0	0	0	0	0	0.5	0.5	0	0	0	0	0	0	0	0	0	0	0	0
2,4,6-Trichlorophenol	0	0	0	0	0	0	0	0	0	0	0	0	0	0	0	0	0	0	0	0	0	0	0	0	0	0	0	0	0	0	0	0
4-Nitrophenol	0	0	0	0	0	0	0	0	0	0	0.5	0	0	0	0	0	0	0	0	0	0	0	0	0	0	0	0	0	0	0	0	0
Phenolphthalin	0	0	0	0	0	0	0	0	0	0	1	0	0	0	0	0	0	0	0	0	0	0	0	0	0	0	0	0	0	0	0	0
2,3-Benzofuran	0	0	0	0	0	0	0	0	0	0	1	0	0	0	0	0	0	0	0	0	0	0	0	0	0	0	0	0	0	0	0	0
PFOA, ammonium salt	0	0	0	0	0	0	0	0	0	0	1	1	0	0	0	0	0	0.5	1	1	0	1	0	0	0	1	0	0	0.5	0	0	0
Dichlorvos	0	0	0	0	0	0	0	0	0	0	0.5	0	0	0	0	0	0	0	0	0	0	0	0	0	0	0	0	0	0	0	0	0
Propoxycarbazone-sodium	0	0	0	0	0	0	0	0	0	0	0	0	0	0	0	0	0	0	0	0	0	0	0	0	0	0	0	0	0	0	0	0
Diphenylamine	0	0	0	0	0	0	0	0	0	0	0.5	0	0	0	0	0	0	0	0	0	0	0	0	0	0	0	0	0	0	0	0	0
Diethylene glycol monomethyl ether	0	0	0	0	0	0	0	0	0	0	1.5	1	0	0	0	1.5	0	1.5	0	0	0	0	0	0	0	0	0	0	0	0	0	0
Dioctyl phthalate	0	0	0	0	0	0	0	0	0	0	0.5	0	0	0	-1.5	0	0	0	0	0	0	0	0	0	0	0	0	0	0	-1.5	0	0
Hexanedinitrile	0	0	0	0	0	0	0	0	0	0	0	0	0	0	0	0	0	0	0	0	0	0	0	0	0	0	0	0	0	0	0	0
Dapsone	0	0	0	0	0	0	0	0	0	0	0.5	0	0	0	-1	0	0	0	0	0	0	0	0	0	0	0	0	0	0	0	0	0
Grinstad Soft-N-Safe	0	0	0	0	0	0	0	0	0	0	0	0	0	0	0	0	0	0	0	0	0	0	0	0	0	0	0	0	0	0	0	0
Fluroxypyr-meptyl	0	0	0	0	0	0	0	0	0	0	0	0	0	0	0	0	0	0	0	0	0	0	0	0	0	0	0	0	0	0	0	0
Aldicarb	0	0	0	0	0	0	0	0	0	0	0	0	0	0	0	0	0	0	0	0	0	0	0	0	0	0	0	0	0	0	0	0
Thiacloprid	0	0	0	0	0	0	0	0	0	0	0.5	0	0	0	0	0.5	0	0	0	0	0	0	0	0	0	0	0	0	0	0	0	0
Thiram	0	0	0	0	0	0	0	0	0	0	0.5	0	0	0	0	0	0	0	0	0	0	0	0	0	0	0	0	0	0	0	0	0
Thiamethoxam	0	0	0	0	0	0	0	0	0	0	0	0	0	0	0	0	0	0	0	0	0	0	0	0	0	0	0	0	0	0	0	0
Tripropylene glycol monomethyl ether	0	0	0	0	0	0	0	0	0	0	0	0	0	0	0	0	0	0	0	0	0	0	0	0	0	0	0	0	0	0	0	0
1,2,3-Benzotriazole	0	0	0	0	0	0	0	0	0	0	0.5	0	0	0	0	0	0	0	0	0	0	0	0	0	0	0	0	0	0	0	0	0
2-Chloroacetophenone	0	0	0	0	0	0	0	0	0	0	0	0	0	0	0	0	0	0	0	0	0	0	0	0	0	0	0	0	0	0	0	0
Indium arsenide	0	0	0	0	0	0	0	0	0	0	0.5	0	0	0	0	0	0	0	0	0	0	0	0	0	0	0	0	0	0	0	0	0
p-Cresol	0	0	0	0	0	0	0	0	0	0	1.5	0	0	0	0	0	0	0	0	0	0	0	0	0	0	0	0	0	0	0	0	0
4-Vinyl-1-cyclohexene dioxide	0	0	0	0	0	0	0	0	0	0	1	0	0	0	0	0	0	0	0	0	0	0	0	0	0	0	0	0	0	0	0	0
2-Chloroethanol	0	0	0	0	0	0	0	0	0	0	0	0	0	0	0	0	0	0	0	0	0	0	0	0	0	0	0	0	0	0	0	0
Isophorone	0	0	0	0	0	0	0	0	0	0	0	0	0	0	0	0	0	0	0	0	0	0	0	0	0	0	0	0	0	0	0	0
Metalaxyl	0	0	0	0	0	0	0	0	0	0	0	1	0	0	0	1	0	0	0	0	0	-0.5	0	0	0	0	0	0	0	0	0	0
Carbaryl	0	0	0	0	0	0	0	0	0	0	0.5	0	0	0	0	0	0	0	0	0	0	0	0	0	0	0	0	0	0	0	0	0.5
2,6-Dinitrotoluene	0	0	0	0	0	0	0	0	0	0	0.5	0	0	0	0	0.5	0	0	0	0	0	0	0	0	0	0	0	0	0	0	0	0
17alpha-Ethinylestradiol	0	0	0	0	0	0	0	0	0	0	1	0	0	0	0	0	0	0	0	0	0	0	0	0	0	0	0	0	0	0	0	0
4-(2-Methylbutan-2-yl)cyclohexanol	0	0	0	0	0	0	0	0	0	0	0.5	0	0	0	0	0	0	0	0	0	0	0	0	0	0	0	0	0	0	0	0	0
Maleic hydrazide	0	0	0	0	0	0	0	0	0	0	1	0	0	0	-0.5	0	0	0	0	0	0	0	0	0	0	0	0	0	0	0	0	0
Ethylene thiourea	0	0	0	0	0	0	0	0	0	0	0.6	0	0	0	0	0	0	0	0	0	0	0	0	0	0	0	0	0	0	0	0	0
Glycerol	0	0	0	0	0	0	0	0	0	0	0.5	0	0	0	0	0	0	0	0	-0.5	0	0	0	0	0	0	0	0	0	0	0	0
Adipic acid, polypropyleneglycol, laurate	0	0	0	0	0	0	0	0	0	0	0	0	0	0	0	0	0	0	0	0	0	0	0	0	0	0	0	0	0	0	0	0
Butyryl trihexyl citrate	0	0	0	0	0	0	0	0	0	0	0.5	0	0	0	0	0	0	0	0	0	0	0	0	0	0	0	0	0	0	0	0	0
Dexamethasone sodium phosphate	0	0	0	0	0	0	0	0	0	0	0	0	0	0	0	0	0	0	0	0	0	0	0	0	0	0	0	0	0	0	0	0
Diethyl butanedioate	0	0	0	0	0	0	0	0	0	0	0.5	0	0	0	0	0	0	0	0	0	0	0	0	0	0	0	0	0	0	0	0	0
Deisopropylatrazine	0	0	0	0	0	0	0	0	0	0	1	1	0	0	0	1	0	0.5	0	0	0	0	0	0	0	0	0	0	0	0	0	2
Candoxatril	0	0	0	0	0	0	0	0	0	0	0	0	0	0	0	0	0	0	0	0	0	0	0	0	0	0	0	0	0	0	0	0
Metribuzin	0	0	0	0	0	0	0	0	0	0	0.5	0	0	0	0	0	0	0	0	0	0	0	0	0	0	0	0	0	0	0	0	0.5
tert-Butylhydroquinone	0	0	0	0	0	0	0	0	0	0	0	0	0	0	0	0	0	0	0	0	0	0	0	0	0	0	0	0	0	0	0	0
Dimethylarsinic acid	0	0	0	0	0	0	0	0	0	0	2	0	0	0	0	0	0	0	0	0	0	0	0	0	0	0	0	0	0	0	0	0
Butyl benzoate	0	0	0	0	0	0	0	0	0	0	0	0	0	0	0	0	0	0	0	0	0	0	0	0	0	0	0	0	0	0	0	0
1,2,3-Trichloropropane	0	0	0	0	0	0	0	0	0	0	0.5	0	0	0	0	0	0	0	0	0	0	0	0	0	0	0	0	0	0	0	0	0
Benzophenone	0	0	0	0	0	0	0	0	0	0	0.5	0	0	0	0	0	0	0	0	0	0	0	0	0	0	0	0	0	0	0	0	0
PFBS-K	0	0	0	0	0	0	0	0	0	0	0	0	0	0	0	0	0	0	0	0	0	0	0	0	0	0	0	0	0	0	0	0
Ethephon	0	0	0	0	0	0	0	0	0	0	0	2	0	0	0	0	0	0	0	0	0	0	0	0	0	0	0	0	0	0	0	0
Pyrithiobac-sodium	0	0	0	0	0	0	0	0	0	0	0	0	0	0	0	0	0	0	0	0	0	0	0	0	0	0	0	0	0	0	0	0
Indomethacin	0	0	0	0	0	0	0	0	0	0	0	0	0	0	0	0	0	0	0	0	0	0	0	0	0	0	0	0	0	0	0	0
Acetyl tributyl citrate	0	0	0	0	0	0	0	0	0	0	0	0	0	0	0	0	0	0	0	0	0	0	0	0	0	0	0	0	0	0	0	0
4-Octylphenol	0	0	0	0	0	0	0	0	0	0	0	0	0	0	0	0	0	0	0	0	0	0	0	0	0	0	0	0	0	0	0	0
2,2-Bis(bromomethyl)-1,3-propanediol	0	0	0	0	0	0	0	0	0	0	0	0	0	0	0	0	0	0	-2	0	0	0	0	0	0	0	0	0	0	0	0	0
Geraniol	0	0	0	0	0	0	0	0	0	0	0	0	0	0	0	0	0	0	0	0	0	0	0	0	0	0	0	0	0	0	0	0
CP-671305	0	0	0	0	0	0	0	0	0	0	0	0	0	0	0	0	0	0	0	0	0	0	0	0	0	0	0	0	0	0	0	0
Triethylene glycol bis(2-ethylhexanoate)	0	0	0	0	0	0	0	0	0	0	0	0	0	0	0	0	0	0	0	0	0	0	0	0	0	0	0	0	0	0	0	0
Daminozide	0	0	0	0	0	0	0	0	0	0	0	0	0	0	0	0	0	0	0	0	0	0	0	0	0	0	0	0	0	0	0	0
Monocrotophos	0	0	0	0	0	0	0	0	0	0	0	0	0	0	0	0	0	0	0	0	0	0	0	0	0	0	0	0	0	0	0	0

## Sheet: Sup Tab 5 ToxCast Rec. Pot.
Supplementary Material for “High-Throughput Toxicogenomic Screening of Chemicals in the Environment Using Metabolically Competent Hepatic Cell Cultures”
Supplementary Table 5: ToxCast Chemical Receptor Potency Inference
	AHR	AR	CAR	FXR	PPARA	PXR		AHR	AR	CAR	FXR	PPARA	PXR	LT200uM
Aflatoxin B1	0	0	1.8	2.5	0	0		1000000	1000000	63.0957	316.228	1000000	1000000	Yes
Triflumizole	0.5	0	0.5	0.5	0	0		3.16228	1000000	3.16228	3.16228	1000000	1000000	Yes
4,4'-Sulfonylbis[2-(prop-2-en-1-yl)phenol]	0	0	0	0	0	0		1000000	1000000	1000000	1000000	1000000	1000000
Tamoxifen	0	0	0.5	0	0	0		1000000	1000000	3.16228	1000000	1000000	1000000	Yes
FR167356	0.5	0	0	0	0	0		3.16228	1000000	1000000	1000000	1000000	1000000	Yes
Niclosamide	1.1	0	1.1	1	0	0		12.5893	1000000	12.5893	10	1000000	1000000	Yes
Phenylmercuric acetate	0	0	1.2	1	0	0		1000000	1000000	15.8489	10	1000000	1000000	Yes
Benzo(b)fluoranthene	1	0	1	0.5	0	0		10	1000000	10	3.16228	1000000	1000000	Yes
Fabesetron hydrochloride	0.5	0	0.5	0	0	0		3.16228	1000000	3.16228	1000000	1000000	1000000	Yes
Abamectin	0	0	0.5	0.5	0	0		1000000	1000000	3.16228	3.16228	1000000	1000000	Yes
PFOSA	0	0	1	1	0	0		1000000	1000000	10	10	1000000	1000000	Yes
Haloperidol	0	0	0	0	0	0		1000000	1000000	1000000	1000000	1000000	1000000
Tributyltin chloride	2	0	1.7	0	0	0		100	1000000	50.1187	1000000	1000000	1000000	Yes
Imidacloprid	0	0	0	0	0	0		1000000	1000000	1000000	1000000	1000000	1000000
Triclocarban	0	0	0.5	0.5	0	0		1000000	1000000	3.16228	3.16228	1000000	1000000	Yes
Mancozeb	0	0	1.7	1.9	0	0		1000000	1000000	50.1187	79.4328	1000000	1000000	Yes
SB236057A	0.6	0	0.6	0.5	0	0		3.98107	1000000	3.98107	3.16228	1000000	1000000	Yes
Progesterone	0	0	0.5	0.5	0	0		1000000	1000000	3.16228	3.16228	1000000	1000000	Yes
Sodium dodecyl sulfate	0	0	0	0	0	0		1000000	1000000	1000000	1000000	1000000	1000000
Pentamidine isethionate	0	0	1	1	0	0		1000000	1000000	10	10	1000000	1000000	Yes
C.I. Solvent Yellow 14	1.5	0	1.5	1	0	0		31.6228	1000000	31.6228	10	1000000	1000000	Yes
Colchicine	0.6	0	2.9	3	0	0		3.98107	1000000	794.328	1000	1000000	1000000	Yes
FR150011	0	0	0.5	0.5	0	0		1000000	1000000	3.16228	3.16228	1000000	1000000	Yes
TNP-470	0.5	0	2	0	0	0		3.16228	1000000	100	1000000	1000000	1000000	Yes
Emamectin benzoate	0.5	0	1	0.5	0	0		3.16228	1000000	10	3.16228	1000000	1000000	Yes
4-Chloro-1,2-diaminobenzene	0.5	0	0.5	0.5	0	0		3.16228	1000000	3.16228	3.16228	1000000	1000000	Yes
PFDA	0	0	0	0	0	0		1000000	1000000	1000000	1000000	1000000	1000000
Chlorpromazine hydrochloride	0.5	0	0	0	0	0		3.16228	1000000	1000000	1000000	1000000	1000000	Yes
Maneb	0	0	1.5	1.5	0	0		1000000	1000000	31.6228	31.6228	1000000	1000000	Yes
Ziram	0	0	0.6	0.5	0	0		1000000	1000000	3.98107	3.16228	1000000	1000000	Yes
Gentian Violet	0.7	0	1.5	1.5	0	0		5.01187	1000000	31.6228	31.6228	1000000	1000000	Yes
Cladribine	0	0	2	2	0	0		1000000	1000000	100	100	1000000	1000000	Yes
Diethylstilbestrol	0	0	0	0	0	0		1000000	1000000	1000000	1000000	1000000	1000000
Cyclanilide	0	0	0	0	0	0		1000000	1000000	1000000	1000000	1000000	1000000
Chlorpyrifos oxon	0	0	0	0	0	0		1000000	1000000	1000000	1000000	1000000	1000000
Diniconazole	0.5	0	0.5	0.5	0	0		3.16228	1000000	3.16228	3.16228	1000000	1000000	Yes
meso-Hexestrol	0	0	0	0	0	0		1000000	1000000	1000000	1000000	1000000	1000000
Oryzalin	0	0	0	0	0	0.5		1000000	1000000	1000000	1000000	1000000	3.16228	Yes
7,12-Dimethylbenz(a)anthracene	0.5	0	0	0	0	0		3.16228	1000000	1000000	1000000	1000000	1000000	Yes
CP-122721	0	0	0.5	0	0	1.5		1000000	1000000	3.16228	1000000	1000000	31.6228	Yes
Benz(a)anthracene	1	0	0.6	0.6	0	0		10	1000000	3.98107	3.98107	1000000	1000000	Yes
2-Amino-5-azotoluene	1	0	1.5	1	0	0		10	1000000	31.6228	10	1000000	1000000	Yes
SR271425	0	0	1	0.5	0	0		1000000	1000000	10	3.16228	1000000	1000000	Yes
1,2-Phenylenediamine	0	0	0	0	0	0		1000000	1000000	1000000	1000000	1000000	1000000
PD 0343701	0	0	0	0	0	0		1000000	1000000	1000000	1000000	1000000	1000000
SSR69071	0	0	0	0	0	0		1000000	1000000	1000000	1000000	1000000	1000000
Forchlorfenuron	0.5	0	0	0	0	0		3.16228	1000000	1000000	1000000	1000000	1000000	Yes
UK-373911	0	0	0.5	0.5	0	0		1000000	1000000	3.16228	3.16228	1000000	1000000	Yes
CP-100829	0.6	0	0.5	0.5	0	0		3.98107	1000000	3.16228	3.16228	1000000	1000000	Yes
2,4-Dinitrophenol	0	0	0.5	0.5	0	0		1000000	1000000	3.16228	3.16228	1000000	1000000	Yes
2-Methyl-4,6-dinitrophenol	0	0	1	1	0	0		1000000	1000000	10	10	1000000	1000000	Yes
Tamoxifen citrate	0.5	0	0	0	0	0		3.16228	1000000	1000000	1000000	1000000	1000000	Yes
Docusate sodium	0	0	0	0	0	0.5		1000000	1000000	1000000	1000000	1000000	3.16228	Yes
4,4',4"-Ethane-1,1,1-triyltriphenol	0	0	0.5	0.5	0	0		1000000	1000000	3.16228	3.16228	1000000	1000000	Yes
Ketoconazole	1	0	0.5	0.5	0	0		10	1000000	3.16228	3.16228	1000000	1000000	Yes
Pentachlorophenol	0	0	1.1	1	0	0		1000000	1000000	12.5893	10	1000000	1000000	Yes
CJ-013610	0	0	1	0.6	0	0		1000000	1000000	10	3.98107	1000000	1000000	Yes
Dinoseb	0	0	1.5	1.7	0	0		1000000	1000000	31.6228	50.1187	1000000	1000000	Yes
Bromoxynil	0	0	0.5	0.5	0	0		1000000	1000000	3.16228	3.16228	1000000	1000000	Yes
6-Thioguanine	0	0	1	1	0	0		1000000	1000000	10	10	1000000	1000000	Yes
Fulvestrant	0	0	0.5	0.5	0	0		1000000	1000000	3.16228	3.16228	1000000	1000000	Yes
4-Aminoazobenzene	0	0	0.5	0.5	0	0		1000000	1000000	3.16228	3.16228	1000000	1000000	Yes
Farglitazar	0	0	0.5	0.5	2.5	0		1000000	1000000	3.16228	3.16228	316.228	1000000	Yes
HMR1426	1.5	0	0	0.5	0	0		31.6228	1000000	1000000	3.16228	1000000	1000000	Yes
Triphenyltin hydroxide	0	0	2	1.8	0	0		1000000	1000000	100	63.0957	1000000	1000000	Yes
SAR377142	0.5	0	0	0	0	0		3.16228	1000000	1000000	1000000	1000000	1000000	Yes
Celecoxib	0	0	0.5	0	0	0		1000000	1000000	3.16228	1000000	1000000	1000000	Yes
MK-968	0	0	0.5	0	0	0		1000000	1000000	3.16228	1000000	1000000	1000000	Yes
Zoxamide	0	0	0	0	0	0		1000000	1000000	1000000	1000000	1000000	1000000
Bensulide	0	0	0	0	0	1		1000000	1000000	1000000	1000000	1000000	10	Yes
Dicloran	0	0	0	0	0	0		1000000	1000000	1000000	1000000	1000000	1000000
4-Butyrolactone	0	0	0	0	0	0		1000000	1000000	1000000	1000000	1000000	1000000
PharmaGSID_48519	0	0	0.5	0	0	0		1000000	1000000	3.16228	1000000	1000000	1000000	Yes
Raloxifene hydrochloride	0	0	0	0.5	0	0		1000000	1000000	1000000	3.16228	1000000	1000000	Yes
PharmaGSID_48509	0	0	0	0	0	0		1000000	1000000	1000000	1000000	1000000	1000000
Aplaviroc hydrochloride	0	0	1.5	1.5	0	0		1000000	1000000	31.6228	31.6228	1000000	1000000	Yes
SAR102779	0.4	0	0	0.4	0	0		2.51189	1000000	1000000	2.51189	1000000	1000000	Yes
PharmaGSID_47315	0	0	1	1.2	0	0		1000000	1000000	10	15.8489	1000000	1000000	Yes
SR146131	0	0	1.1	1.4	0.6	0		1000000	1000000	12.5893	25.1189	3.98107	1000000	Yes
Propargite	0	0	0.5	0.5	0	0		1000000	1000000	3.16228	3.16228	1000000	1000000	Yes
Cycloheximide	1	0	0.5	0.5	0	0		10	1000000	3.16228	3.16228	1000000	1000000	Yes
AVE5638	0	0	0	0	0	0		1000000	1000000	1000000	1000000	1000000	1000000
UK-337312	0	0	0.5	0.5	0	0		1000000	1000000	3.16228	3.16228	1000000	1000000	Yes
PharmaGSID_48511	1	0	1	1	0	0		10	1000000	10	10	1000000	1000000	Yes
SSR241586	0	0	0.6	0.6	0	0		1000000	1000000	3.98107	3.98107	1000000	1000000	Yes
Octhilinone	0	0	0	0	0	0		1000000	1000000	1000000	1000000	1000000	1000000
Difenzoquat metilsulfate	0	0	0.6	0.5	0	0		1000000	1000000	3.98107	3.16228	1000000	1000000	Yes
PharmaGSID_47337	0.5	0	0.6	0.5	0	0		3.16228	1000000	3.98107	3.16228	1000000	1000000	Yes
Tributyltin methacrylate	1.2	0.5	1.5	1.5	1	0		15.8489	3.16228	31.6228	31.6228	10	1000000	Yes
2,5-Di-tert-butylbenzene-1,4-diol	0	0	0	0	0	0		1000000	1000000	1000000	1000000	1000000	1000000
Zamifenacin	0	0	0	0	0	0		1000000	1000000	1000000	1000000	1000000	1000000
Diclofenac sodium	0	0	0.5	0	0	1		1000000	1000000	3.16228	1000000	1000000	10	Yes
Clomazone	0	0	0	0	0	1		1000000	1000000	1000000	1000000	1000000	10	Yes
Buprofezin	0	0	0	0	0	0		1000000	1000000	1000000	1000000	1000000	1000000
Perfluoroheptanoic acid	0	0	0	0	0.5	0		1000000	1000000	1000000	1000000	3.16228	1000000	Yes
Triethylene glycol	0	0	0	0	0	0		1000000	1000000	1000000	1000000	1000000	1000000
PD-0333941	0	0	0	0	1.5	0		1000000	1000000	1000000	1000000	31.6228	1000000	Yes
Estrone	0	0	0	0	0	0		1000000	1000000	1000000	1000000	1000000	1000000
Benzidine	0	0	0	0	0	0		1000000	1000000	1000000	1000000	1000000	1000000
Sulfentrazone	0	0	0	0	0	0.5		1000000	1000000	1000000	1000000	1000000	3.16228	Yes
Flumetsulam	0	0	0	0	0	0		1000000	1000000	1000000	1000000	1000000	1000000
S-Bioallethrin	0	0	0	0	0	0		1000000	1000000	1000000	1000000	1000000	1000000
Atrazine	0	0	0	0	0	0.5		1000000	1000000	1000000	1000000	1000000	3.16228	Yes
Disulfoton	0	0	0	0	0	0		1000000	1000000	1000000	1000000	1000000	1000000
beta-Hexachlorocyclohexane	0	0	2	0	0	2		1000000	1000000	100	1000000	1000000	100	Yes
Heptachlor epoxide	0	0	0	0	0	1.5		1000000	1000000	1000000	1000000	1000000	31.6228	Yes
Bifenthrin	0	0	0	0	0	0.5		1000000	1000000	1000000	1000000	1000000	3.16228	Yes
Fenoxycarb	0	0	0	0	0	0		1000000	1000000	1000000	1000000	1000000	1000000
Procymidone	0	0	0.5	0.5	0	1		1000000	1000000	3.16228	3.16228	1000000	10	Yes
Isoxaben	0.5	0	0	0	0	1.5		3.16228	1000000	1000000	1000000	1000000	31.6228	Yes
MEHP	0	0	0	0	0	0		1000000	1000000	1000000	1000000	1000000	1000000
Flumioxazin	0	0	0	0	0	1		1000000	1000000	1000000	1000000	1000000	10	Yes
Fenpyroximate (Z,E)	0	0	1.5	1.5	0	0		1000000	1000000	31.6228	31.6228	1000000	1000000	Yes
Norgestrel	0	3	0	2	0	0		1000000	1000	1000000	100	1000000	1000000	Yes
Cyproconazole	0	0	0	0	0	0.5		1000000	1000000	1000000	1000000	1000000	3.16228	Yes
Nilutamide	0	0	0	0	0	0		1000000	1000000	1000000	1000000	1000000	1000000
Oxadiazon	0	0	0	0	0	1.5		1000000	1000000	1000000	1000000	1000000	31.6228	Yes
Etoxazole	0	0	0	0	0	0.5		1000000	1000000	1000000	1000000	1000000	3.16228	Yes
Flutolanil	0	0	0	0	0	0		1000000	1000000	1000000	1000000	1000000	1000000
HMR1171 trifluoroacetate (1:1)	0	0	0	0	0	0.6		1000000	1000000	1000000	1000000	1000000	3.98107	Yes
Ethofumesate	0	0	0	0	0	0.5		1000000	1000000	1000000	1000000	1000000	3.16228	Yes
Vinclozolin	0	0	0	0	0	0.5		1000000	1000000	1000000	1000000	1000000	3.16228	Yes
Propyl gallate	0	0	1.5	0	0	1.5		1000000	1000000	31.6228	1000000	1000000	31.6228	Yes
Cyfluthrin	0	0	0	0	0	0.5		1000000	1000000	1000000	1000000	1000000	3.16228	Yes
Lindane	0	0	0.5	0	0	1.5		1000000	1000000	3.16228	1000000	1000000	31.6228	Yes
Fenarimol	0	0	0	0	0	1		1000000	1000000	1000000	1000000	1000000	10	Yes
Norethindrone	0	3	0	0	0	0.5		1000000	1000	1000000	1000000	1000000	3.16228	Yes
Heptachlor	0	0	0.5	0	0	1		1000000	1000000	3.16228	1000000	1000000	10	Yes
Prometryn	0	0	0	0	0	1.5		1000000	1000000	1000000	1000000	1000000	31.6228	Yes
Myclobutanil	0	0	0	0	0	1		1000000	1000000	1000000	1000000	1000000	10	Yes
Isazofos	0.5	0	0.5	0.5	0	1		3.16228	1000000	3.16228	3.16228	1000000	10	Yes
Butralin	0	0	0	0	0	0.5		1000000	1000000	1000000	1000000	1000000	3.16228	Yes
PK 11195	0	0	0	0	0	1		1000000	1000000	1000000	1000000	1000000	10	Yes
Tebupirimfos	0	0	0	1.5	0	0.5		1000000	1000000	1000000	31.6228	1000000	3.16228	Yes
5HPP-33	0	0	0	0	0	0.5		1000000	1000000	1000000	1000000	1000000	3.16228	Yes
Piperonyl butoxide	0	0	1	0	0	1		1000000	1000000	10	1000000	1000000	10	Yes
Tributyl phosphate	0	0	0	0	0	1.5		1000000	1000000	1000000	1000000	1000000	31.6228	Yes
all-trans-Retinoic acid	0	0	1	0.5	0	1		1000000	1000000	10	3.16228	1000000	10	Yes
Prometon	0	0	0	0	0	0		1000000	1000000	1000000	1000000	1000000	1000000
CI-1029	0	0	1.5	0.5	0	1.5		1000000	1000000	31.6228	3.16228	1000000	31.6228	Yes
p,p'-DDD	0	0	0	0	0	0.5		1000000	1000000	1000000	1000000	1000000	3.16228	Yes
Chlorobenzilate	0	0	0	0	0	0		1000000	1000000	1000000	1000000	1000000	1000000
Octrizole	0	0	0	0	0	0		1000000	1000000	1000000	1000000	1000000	1000000
Fipronil	0	0	0.5	0.5	0	0		1000000	1000000	3.16228	3.16228	1000000	1000000	Yes
17beta-Estradiol	0	0	0	0	0	1		1000000	1000000	1000000	1000000	1000000	10	Yes
Pyraflufen-ethyl	0	0	0	0	0	0		1000000	1000000	1000000	1000000	1000000	1000000
Hexythiazox	0	0	0	0	0	0		1000000	1000000	1000000	1000000	1000000	1000000
Dimethomorph	0	0	0	0	0	0.5		1000000	1000000	1000000	1000000	1000000	3.16228	Yes
PFNA	0	0	0	0	1	0		1000000	1000000	1000000	1000000	10	1000000	Yes
Prodiamine	0.5	0	0.5	0	0	0.5		3.16228	1000000	3.16228	1000000	1000000	3.16228	Yes
Carfentrazone-ethyl	0	0	0	0	0	0		1000000	1000000	1000000	1000000	1000000	1000000
Etofenprox	0	0	0	0	0	1		1000000	1000000	1000000	1000000	1000000	10	Yes
Aldrin	0	0	0	0	0	1		1000000	1000000	1000000	1000000	1000000	10	Yes
AVE2865	0	0	0	0	0	0		1000000	1000000	1000000	1000000	1000000	1000000
Penoxsulam	0	0	0.5	0	0	0.5		1000000	1000000	3.16228	1000000	1000000	3.16228	Yes
Resmethrin	0	0	0	0	0	0.5		1000000	1000000	1000000	1000000	1000000	3.16228	Yes
Triticonazole	0	0	0	0	0	1		1000000	1000000	1000000	1000000	1000000	10	Yes
Esfenvalerate	0	0	0	0	0	0.5		1000000	1000000	1000000	1000000	1000000	3.16228	Yes
Pioglitazone hydrochloride	0	0	0	0	2	0		1000000	1000000	1000000	1000000	100	1000000	Yes
3,9-Epoxy-3H-azirino[2,3-c][1]benzazocine-5-carboxaldehyde, 1-acetyl-9-(acetyloxy)-8-[[(aminocarbonyl)oxy]methyl]-1,1a,2,8,9,9a-hexahydro-7-methoxy-, (1aS,8R,9S,9aS)-	0.5	0	0.5	2	0	0		3.16228	1000000	3.16228	100	1000000	1000000	Yes
Mifepristone	0	0	0.5	0	0	0.5		1000000	1000000	3.16228	1000000	1000000	3.16228	Yes
Thiophanate-methyl	0	0	0	0	0	0.5		1000000	1000000	1000000	1000000	1000000	3.16228	Yes
Methoxyfenozide	0	0	0	0	0	1.5		1000000	1000000	1000000	1000000	1000000	31.6228	Yes
Simvastatin	0	0	0	0	0	0		1000000	1000000	1000000	1000000	1000000	1000000
3,3'-Dimethoxybenzidine dihydrochloride	0	0	0	0	0	0.5		1000000	1000000	1000000	1000000	1000000	3.16228	Yes
Rotenone	0	0	2	1.5	0	0		1000000	1000000	100	31.6228	1000000	1000000	Yes
2,4-Bis(1-methyl-1-phenylethyl)phenol	0	0	0	0	0	0		1000000	1000000	1000000	1000000	1000000	1000000
FR130739	0	0	0	0	0	0.5		1000000	1000000	1000000	1000000	1000000	3.16228	Yes
Propetamphos	0.5	0	0.5	0	0	1		3.16228	1000000	3.16228	1000000	1000000	10	Yes
Hexaconazole	0	0	0.5	0	0	1		1000000	1000000	3.16228	1000000	1000000	10	Yes
Fomesafen	0	0	0	0	1	1		1000000	1000000	1000000	1000000	10	10	Yes
Corticosterone	0	0	0	0	0	0		1000000	1000000	1000000	1000000	1000000	1000000
Besonprodil	0	0	0	0	0	0		1000000	1000000	1000000	1000000	1000000	1000000
Triadimefon	0	0	0	0	0	0.5		1000000	1000000	1000000	1000000	1000000	3.16228	Yes
Carbosulfan	0	0	0	0	0	0		1000000	1000000	1000000	1000000	1000000	1000000
PharmaGSID_48513	0	0	0.5	0.4	0	0.5		1000000	1000000	3.16228	2.51189	1000000	3.16228	Yes
Butam	0	0	0	0	0	1		1000000	1000000	1000000	1000000	1000000	10	Yes
Tebufenozide	0	0	0	0	0	1		1000000	1000000	1000000	1000000	1000000	10	Yes
Zenarestat	0	0	0	0	0	0.5		1000000	1000000	1000000	1000000	1000000	3.16228	Yes
Tebuconazole	0	0	0	0	0	1		1000000	1000000	1000000	1000000	1000000	10	Yes
CP-612372	0	0	0	0	0	0.5		1000000	1000000	1000000	1000000	1000000	3.16228	Yes
PharmaGSID_47263	0	0	0	0	0	0		1000000	1000000	1000000	1000000	1000000	1000000
Tribufos	0	0	0	0	0	0.5		1000000	1000000	1000000	1000000	1000000	3.16228	Yes
Piragliatin	0	0	0	0	1.5	0.5		1000000	1000000	1000000	1000000	31.6228	3.16228	Yes
GSK232420A	0	2	2	0	0	0		1000000	100	100	1000000	1000000	1000000	Yes
CP-465394	0	0	0	0	0	1		1000000	1000000	1000000	1000000	1000000	10	Yes
Trelanserin	0	0	0	0	0	0.5		1000000	1000000	1000000	1000000	1000000	3.16228	Yes
Retinol	0	0	0	0	0	0		1000000	1000000	1000000	1000000	1000000	1000000
Pyridaben	0.5	0	1.5	1.5	0	0		3.16228	1000000	31.6228	31.6228	1000000	1000000	Yes
Fluthiacet-methyl	0	0	0	0	0	0		1000000	1000000	1000000	1000000	1000000	1000000
Terbuthylazine	0	0	0.5	0	0	1		1000000	1000000	3.16228	1000000	1000000	10	Yes
PharmaGSID_48510	0	0	0	0	0	0		1000000	1000000	1000000	1000000	1000000	1000000
CI-1018	0	0	0	0	0	1		1000000	1000000	1000000	1000000	1000000	10	Yes
Pentane-1,5-diyl dibenzoate	0.6	0	0	0	1.8	2		3.98107	1000000	1000000	1000000	63.0957	100	Yes
Etridiazole	0	0	0	0	1.5	1.5		1000000	1000000	1000000	1000000	31.6228	31.6228	Yes
Ro 23-7637	0	0	0.5	0.5	0	0		1000000	1000000	3.16228	3.16228	1000000	1000000	Yes
SB281832	0	0	0.5	0	0	0.5		1000000	1000000	3.16228	1000000	1000000	3.16228	Yes
Enadoline	0	0	0	0	0	0.5		1000000	1000000	1000000	1000000	1000000	3.16228	Yes
Cariporide mesylate	0	0	0	0	2	0.5		1000000	1000000	1000000	1000000	100	3.16228	Yes
Paclobutrazol	0	0	0	0	0	1		1000000	1000000	1000000	1000000	1000000	10	Yes
Bis(2-methoxyethyl) ether	0	0	0	0	0	1		1000000	1000000	1000000	1000000	1000000	10	Yes
Triphenyl phosphate	0	0	0	0	0	1		1000000	1000000	1000000	1000000	1000000	10	Yes
Fandosentan potassium salt	0	0	0	0	0	1.5		1000000	1000000	1000000	1000000	1000000	31.6228	Yes
Chlordane	0	0	0	0	0	1		1000000	1000000	1000000	1000000	1000000	10	Yes
PharmaGSID_47330	0.5	0	1.5	0	0	2		3.16228	1000000	31.6228	1000000	1000000	100	Yes
Ethoxyquin	0.5	0	0	0	0	1.5		3.16228	1000000	1000000	1000000	1000000	31.6228	Yes
Dimethipin	0	0	0	0	0	0		1000000	1000000	1000000	1000000	1000000	1000000
Triadimenol	0	0	0.5	0	0	1.5		1000000	1000000	3.16228	1000000	1000000	31.6228	Yes
Isopropalin	0	0	0	0	0	1		1000000	1000000	1000000	1000000	1000000	10	Yes
Cypermethrin	0	0	0	0	0	0.5		1000000	1000000	1000000	1000000	1000000	3.16228	Yes
UK-343664	0	0	0	0	0	1		1000000	1000000	1000000	1000000	1000000	10	Yes
C10-21 sulfonic acids phenyl esters	0	0	0	0	0	0.5		1000000	1000000	1000000	1000000	1000000	3.16228	Yes
Propyzamide	0	0	0.5	0	0	0.5		1000000	1000000	3.16228	1000000	1000000	3.16228	Yes
Surinabant	0.5	0	0.5	0.5	0	0		3.16228	1000000	3.16228	3.16228	1000000	1000000	Yes
Tralkoxydim	0	0	0	0	0	0.5		1000000	1000000	1000000	1000000	1000000	3.16228	Yes
Tolazamide	0	0	0	0	0	0		1000000	1000000	1000000	1000000	1000000	1000000
Fluridone	0	0	0	0	0	1		1000000	1000000	1000000	1000000	1000000	10	Yes
Trifloxystrobin	0	0	0	0	0	0		1000000	1000000	1000000	1000000	1000000	1000000
Lovastatin	0	0	0	0	0	0		1000000	1000000	1000000	1000000	1000000	1000000
Propazine	0	0	0	0	0	0.5		1000000	1000000	1000000	1000000	1000000	3.16228	Yes
EPN	0	0	0	0	0	1		1000000	1000000	1000000	1000000	1000000	10	Yes
CI-1044	0	0	0	0	0	0.5		1000000	1000000	1000000	1000000	1000000	3.16228	Yes
Kepone	0	0	0.5	0.5	0	0		1000000	1000000	3.16228	3.16228	1000000	1000000	Yes
2,4,7,9-Tetramethyl-5-decyne-4,7-diol	0	0	0	0	0	0		1000000	1000000	1000000	1000000	1000000	1000000
Norflurazon	0.5	0	0	0	0	0		3.16228	1000000	1000000	1000000	1000000	1000000	Yes
AVE3295	0	0	0	0	0	1		1000000	1000000	1000000	1000000	1000000	10	Yes
SAR102608	0	0	0	0	0	1.5		1000000	1000000	1000000	1000000	1000000	31.6228	Yes
p,p'-DDE	0	0	0	0	0	1		1000000	1000000	1000000	1000000	1000000	10	Yes
CP-532623	0.5	0	0.5	0	0	2		3.16228	1000000	3.16228	1000000	1000000	100	Yes
FR145237	0	0	0	0	0	0.5		1000000	1000000	1000000	1000000	1000000	3.16228	Yes
Clomiphene citrate (1:1)	0	0	0	0	0	0		1000000	1000000	1000000	1000000	1000000	1000000
Tris(2-ethylhexyl) phosphate	0	0	0	0	0	1		1000000	1000000	1000000	1000000	1000000	10	Yes
Carbofuran	0	0	0	0	0	1		1000000	1000000	1000000	1000000	1000000	10	Yes
PharmaGSID_48505	1	0	1	1	0	0		10	1000000	10	10	1000000	1000000	Yes
4,4'-Methylenebis(2-methylaniline)	0	0	0	0	0	0.5		1000000	1000000	1000000	1000000	1000000	3.16228	Yes
Butachlor	0	0	0	0	0	0		1000000	1000000	1000000	1000000	1000000	1000000
Quinoxyfen	0	0	0	0	0	0		1000000	1000000	1000000	1000000	1000000	1000000
3,5,3'-Triiodothyronine	0	0	0.4	3.4	0	0		1000000	1000000	2.51189	2511.89	1000000	1000000	Yes
Bisphenol A	0	0	0	0	0	0		1000000	1000000	1000000	1000000	1000000	1000000
Trifloxysulfuron-sodium	0	0	0	0	0	0		1000000	1000000	1000000	1000000	1000000	1000000
PharmaGSID_48506	0	0	0	0	0	0		1000000	1000000	1000000	1000000	1000000	1000000
4-Androstene-3,17-dione	0	1.5	0	0	0	0		1000000	31.6228	1000000	1000000	1000000	1000000	Yes
PharmaGSID_48518	0	0	0.6	0	0	1.2		1000000	1000000	3.98107	1000000	1000000	15.8489	Yes
Ingliforib	0	0	0	0	0	0		1000000	1000000	1000000	1000000	1000000	1000000
Carabersat	0	0	0	0	0	0.5		1000000	1000000	1000000	1000000	1000000	3.16228	Yes
AVE9423	0	0	0	0	0	0.5		1000000	1000000	1000000	1000000	1000000	3.16228	Yes
Clotrimazole	0.5	0	0.5	0.5	0	0		3.16228	1000000	3.16228	3.16228	1000000	1000000	Yes
Pirimicarb	0	0	0	0	0	0.5		1000000	1000000	1000000	1000000	1000000	3.16228	Yes
Warfarin	0	0	0	0	0	0		1000000	1000000	1000000	1000000	1000000	1000000
Prednisone	0	0	0	0	0	0		1000000	1000000	1000000	1000000	1000000	1000000
Acifluorfen	0	0	0	0	0.5	0.5		1000000	1000000	1000000	1000000	3.16228	3.16228	Yes
Milbemectin (mixture of 70% Milbemcin A4, 30% Milbemycin A3)	0	0	0.5	0	0	1.5		1000000	1000000	3.16228	1000000	1000000	31.6228	Yes
Cinmethylin	0	0	0	0	0	0		1000000	1000000	1000000	1000000	1000000	1000000
PharmaGSID_48507	0	0	0.5	0	0	0.5		1000000	1000000	3.16228	1000000	1000000	3.16228	Yes
Fluometuron	0	0	0	0	0	0.5		1000000	1000000	1000000	1000000	1000000	3.16228	Yes
TDCPP	0	0	0	0	0	0		1000000	1000000	1000000	1000000	1000000	1000000
SR144190	0	0	0	0	0	1.5		1000000	1000000	1000000	1000000	1000000	31.6228	Yes
Tetraconazole	0	0	0.5	0	0	0		1000000	1000000	3.16228	1000000	1000000	1000000	Yes
Clorophene	0	0	0	0	0	0		1000000	1000000	1000000	1000000	1000000	1000000
Thidiazuron	0	0	0	0	0	0		1000000	1000000	1000000	1000000	1000000	1000000
Picoxystrobin	0	0	1	1	0	0		1000000	1000000	10	10	1000000	1000000	Yes
MGK-264	0	0	0	0	0	0		1000000	1000000	1000000	1000000	1000000	1000000
Mevinphos	0	0	0	0	0	0		1000000	1000000	1000000	1000000	1000000	1000000
Methylene bis(thiocyanate)	0	0	0	0	0	0		1000000	1000000	1000000	1000000	1000000	1000000
Azoxystrobin	0	0	0	0	0	0		1000000	1000000	1000000	1000000	1000000	1000000
4-Hexylresorcinol	0	0	0	0	0	0		1000000	1000000	1000000	1000000	1000000	1000000
Mepanipyrim	0.5	0	0	0.5	1	0		3.16228	1000000	1000000	3.16228	10	1000000	Yes
1,5-Naphthalenediamine	0.5	0	0	0	0	0		3.16228	1000000	1000000	1000000	1000000	1000000	Yes
9-Phenanthrol	0	0	0	0	0	0		1000000	1000000	1000000	1000000	1000000	1000000
4-Aminofolic acid	0	0	0	2.5	0	0		1000000	1000000	1000000	316.228	1000000	1000000
Flutamide	0.5	0	0	0.5	0	0		3.16228	1000000	1000000	3.16228	1000000	1000000	Yes
3-Hydroxyfluorene	0.5	0	0	0	0	0		3.16228	1000000	1000000	1000000	1000000	1000000	Yes
Fenoxaprop-ethyl	0	0	0	0	0	0		1000000	1000000	1000000	1000000	1000000	1000000
Tetrac	0	0	0	0	0	0		1000000	1000000	1000000	1000000	1000000	1000000
Fluazifop-P-butyl	0	0	0	0	0	0		1000000	1000000	1000000	1000000	1000000	1000000
3,3',5,5'-Tetrabromobisphenol A	0	0	0	0	0	0		1000000	1000000	1000000	1000000	1000000	1000000
SSR126768	0	0	0.5	0.5	0	0		1000000	1000000	3.16228	3.16228	1000000	1000000	Yes
2-tert-Butyl-4-methoxyphenol	0	0	0	0	0	0		1000000	1000000	1000000	1000000	1000000	1000000
Endosulfan	0	0	0	0	0	0		1000000	1000000	1000000	1000000	1000000	1000000
Triclopyr	0	0	0	0	0	0		1000000	1000000	1000000	1000000	1000000	1000000
5-Amino-2-methylphenol	0.5	0	0	0	0	0		3.16228	1000000	1000000	1000000	1000000	1000000	Yes
Fenamidone	0	0	0.5	0.5	0	0		1000000	1000000	3.16228	3.16228	1000000	1000000	Yes
CJ-013790	0	0	0.5	0.5	0	0		1000000	1000000	3.16228	3.16228	1000000	1000000	Yes
2,2-Bis(4-hydroxyphenyl)-1,1,1-trichloroethane	0	0	0	0	0	0		1000000	1000000	1000000	1000000	1000000	1000000
Methomyl	0	0	0	0	0	0		1000000	1000000	1000000	1000000	1000000	1000000
Napropamide	0	0	0	0	0	0		1000000	1000000	1000000	1000000	1000000	1000000
Ametryn	0	0	0	0	0	0.5		1000000	1000000	1000000	1000000	1000000	3.16228	Yes
Methamidophos	0	0	0	0	0	0		1000000	1000000	1000000	1000000	1000000	1000000
Allethrin	0	0	0	0	0	0		1000000	1000000	1000000	1000000	1000000	1000000
Isoproterenol hydrochloride	0	0	2.5	2.5	0	0		1000000	1000000	316.228	316.228	1000000	1000000
Propiconazole	0	0	0.5	0	0	0		1000000	1000000	3.16228	1000000	1000000	1000000	Yes
Malaoxon	0.5	0	0	0	0	0		3.16228	1000000	1000000	1000000	1000000	1000000	Yes
Perfluoroundecanoic acid	0	0	0	0	0	0		1000000	1000000	1000000	1000000	1000000	1000000
Diuron	0.5	0	0	0	0	0		3.16228	1000000	1000000	1000000	1000000	1000000	Yes
Mirex	0	0	0.5	0	0	0.5		1000000	1000000	3.16228	1000000	1000000	3.16228	Yes
17alpha-Estradiol	0	0	0	0	0	1.5		1000000	1000000	1000000	1000000	1000000	31.6228	Yes
Chlorothalonil	0.5	0	0.5	0	0	0		3.16228	1000000	3.16228	1000000	1000000	1000000	Yes
2-(Thiocyanomethylthio)benzothiazole	0	0	0	0	0	0		1000000	1000000	1000000	1000000	1000000	1000000
YM218	0	0	0	0	0	0		1000000	1000000	1000000	1000000	1000000	1000000
17beta-Trenbolone	0	1	1	0	0	0		1000000	10	10	1000000	1000000	1000000	Yes
Prochloraz	0.5	0	0	0.5	0	0		3.16228	1000000	1000000	3.16228	1000000	1000000	Yes
Bromacil	0.5	0	1	0	0	1		3.16228	1000000	10	1000000	1000000	10	Yes
Anthracene	0	0	0.5	0	0	0.5		1000000	1000000	3.16228	1000000	1000000	3.16228	Yes
Captan	0	0	0	0	0	0		1000000	1000000	1000000	1000000	1000000	1000000
Sulfluramid	0	0	0	0	0	0		1000000	1000000	1000000	1000000	1000000	1000000
1-Benzylquinolinium chloride	0	0	0.5	0.5	0	0		1000000	1000000	3.16228	3.16228	1000000	1000000	Yes
Bisphenol AF	0	0	0	0	0	0		1000000	1000000	1000000	1000000	1000000	1000000
Linuron	0	0	0	0	0	0		1000000	1000000	1000000	1000000	1000000	1000000
Spironolactone	0	0	0	0	0	0		1000000	1000000	1000000	1000000	1000000	1000000
Nitrofurantoin	0	0	0	0	0	0		1000000	1000000	1000000	1000000	1000000	1000000
Quercetin	0	0	0	0	0	0		1000000	1000000	1000000	1000000	1000000	1000000
Triglycidyl isocyanurate	0	0	0	0	0	0		1000000	1000000	1000000	1000000	1000000	1000000
Diethanolamine	0	0	0	0	0	0		1000000	1000000	1000000	1000000	1000000	1000000
Famoxadone	0.5	0	1	0.5	0	0		3.16228	1000000	10	3.16228	1000000	1000000	Yes
Fludioxonil	0	0	0	0	0	0		1000000	1000000	1000000	1000000	1000000	1000000
2,4,5-Trichlorophenol	0	0	0	0	0	0		1000000	1000000	1000000	1000000	1000000	1000000
Diclofop-methyl	0	0	0	0	0.5	0		1000000	1000000	1000000	1000000	3.16228	1000000	Yes
Sodium dodecylbenzenesulfonate	0	0	0	0	0	0		1000000	1000000	1000000	1000000	1000000	1000000
Acetochlor	0	0	0	0	0	0		1000000	1000000	1000000	1000000	1000000	1000000
Elzasonan	0.5	0	0	0	0	0		3.16228	1000000	1000000	1000000	1000000	1000000	Yes
UK-416244	0	0	0	0	0	0		1000000	1000000	1000000	1000000	1000000	1000000
Fluoxastrobin	0	0	0.5	0.5	0	0		1000000	1000000	3.16228	3.16228	1000000	1000000	Yes
2,3-Diaminotoluene	0	0	0	0	0	0		1000000	1000000	1000000	1000000	1000000	1000000
Dicrotophos	0	0	0	0	0	0		1000000	1000000	1000000	1000000	1000000	1000000
SR125047	0	0	0	0	0	0		1000000	1000000	1000000	1000000	1000000	1000000
Spirodiclofen	0	0	0	0	0	0		1000000	1000000	1000000	1000000	1000000	1000000
Fluazinam	0.5	0	0.5	0.5	0	0		3.16228	1000000	3.16228	3.16228	1000000	1000000	Yes
CP-634384	0	0	1.5	3.5	0	0		1000000	1000000	31.6228	3162.28	1000000	1000000	Yes
CP-863187	0	0	2	0	0	2		1000000	1000000	100	1000000	1000000	100	Yes
SAR115740	0	0	0.5	0.5	0	0		1000000	1000000	3.16228	3.16228	1000000	1000000	Yes
Dodecyltrimethylammonium chloride	0	0	0	0	0	0		1000000	1000000	1000000	1000000	1000000	1000000
SSR504734	0	0	0.5	0.5	0	0		1000000	1000000	3.16228	3.16228	1000000	1000000	Yes
4-Cumylphenol	0	0	0	0	0	0		1000000	1000000	1000000	1000000	1000000	1000000
Fenbuconazole	0	0	0	0	0	0		1000000	1000000	1000000	1000000	1000000	1000000
2-Aminoanthraquinone	1	0	1	1	0	0		10	1000000	10	10	1000000	1000000	Yes
5-Fluorouracil	0	0	0	0	0	0		1000000	1000000	1000000	1000000	1000000	1000000
Reserpine	0	0	0	0	0	0		1000000	1000000	1000000	1000000	1000000	1000000
Clodinafop-propargyl	0	0	0	0	0.5	0		1000000	1000000	1000000	1000000	3.16228	1000000	Yes
CP-401387	0	0	0	0	0	0		1000000	1000000	1000000	1000000	1000000	1000000
N,N'-Methylenebisacrylamide	0	0	0	0	0	0		1000000	1000000	1000000	1000000	1000000	1000000
Fenamiphos	0	0	0	0	0	0.5		1000000	1000000	1000000	1000000	1000000	3.16228	Yes
PFOS	0	0	0	0	0.5	0		1000000	1000000	1000000	1000000	3.16228	1000000	Yes
Tiratricol	0	0	0	3	0	0		1000000	1000000	1000000	1000	1000000	1000000
Pyrimethamine	0	0	0	0	0	0		1000000	1000000	1000000	1000000	1000000	1000000
Phenolphthalein	0	0	0	0	0	0		1000000	1000000	1000000	1000000	1000000	1000000
Imazalil	0.5	0	0	0	0	0		3.16228	1000000	1000000	1000000	1000000	1000000	Yes
CP-456773	0	0	0	0	0	0		1000000	1000000	1000000	1000000	1000000	1000000
Triclosan	0	0	0	0	0	0		1000000	1000000	1000000	1000000	1000000	1000000
Methotrexate	0	0	2.5	2.5	0	0		1000000	1000000	316.228	316.228	1000000	1000000
Didecyldimethylammonium chloride	0	0	0.5	0	0	0		1000000	1000000	3.16228	1000000	1000000	1000000	Yes
SSR161421	0.5	0	0.5	0.5	0	0		3.16228	1000000	3.16228	3.16228	1000000	1000000	Yes
CP-544439	0	0	0	0	0	0		1000000	1000000	1000000	1000000	1000000	1000000
Terbufos	0	0	0	0.5	0	0		1000000	1000000	1000000	3.16228	1000000	1000000	Yes
Fenaminosulf	0.5	0	0.5	0	0	0		3.16228	1000000	3.16228	1000000	1000000	1000000	Yes
Isophorone diisocyanate	0	0	0	0	0	0		1000000	1000000	1000000	1000000	1000000	1000000
3,3'-Dimethylbenzidine	0.5	0	0	0	0	0		3.16228	1000000	1000000	1000000	1000000	1000000	Yes
Thiodicarb	0	0	0	0	0	0		1000000	1000000	1000000	1000000	1000000	1000000
Cyazofamid	1.2	0	1	0	0	0		15.8489	1000000	10	1000000	1000000	1000000	Yes
Difenoconazole	0.5	0	0.6	0.5	0	0		3.16228	1000000	3.98107	3.16228	1000000	1000000	Yes
Amiodarone hydrochloride	0	0	0	0	0	0		1000000	1000000	1000000	1000000	1000000	1000000
Tannic acid	0	0	0.5	0	0	0		1000000	1000000	3.16228	1000000	1000000	1000000	Yes
2,4-Di-tert-butylphenol	0	0	0	0	0	0		1000000	1000000	1000000	1000000	1000000	1000000
SSR150106	0	0	0	0	0	0		1000000	1000000	1000000	1000000	1000000	1000000
Azathioprine	0	0	1	0.5	0	0		1000000	1000000	10	3.16228	1000000	1000000	Yes
Flufenacet	0	0	0	0	0	0		1000000	1000000	1000000	1000000	1000000	1000000
Cyprodinil	0	0	0	0	0	0		1000000	1000000	1000000	1000000	1000000	1000000
Diclosulam	0	0	0	0	0	0.5		1000000	1000000	1000000	1000000	1000000	3.16228	Yes
PharmaGSID_48516	0	0	0	0	0	0.5		1000000	1000000	1000000	1000000	1000000	3.16228	Yes
Indoxacarb	1	0	0	0	0	0		10	1000000	1000000	1000000	1000000	1000000	Yes
Tebufenpyrad	0	0	2	2	0	0		1000000	1000000	100	100	1000000	1000000	Yes
3,3'-Dimethoxybenzidine	0.5	0	0	0	0	0		3.16228	1000000	1000000	1000000	1000000	1000000	Yes
Quizalofop-ethyl	0.5	0	0	0.5	0.5	0		3.16228	1000000	1000000	3.16228	3.16228	1000000	Yes
Toluene-2,4-diisocyanate	0	0	0	0.5	0	0		1000000	1000000	1000000	3.16228	1000000	1000000	Yes
Sodium hexyldecyl sulfate	0	0	0	0	0	0		1000000	1000000	1000000	1000000	1000000	1000000
Benodanil	0.5	0	0	0	0	0		3.16228	1000000	1000000	1000000	1000000	1000000	Yes
1,2,4-Trichlorobenzene	0	0	0	0	0	0		1000000	1000000	1000000	1000000	1000000	1000000
Oxyfluorfen	0.5	0	0	0	0	0		3.16228	1000000	1000000	1000000	1000000	1000000	Yes
Chlorpyrifos-methyl	0	0	0	0	0	0		1000000	1000000	1000000	1000000	1000000	1000000
Azamethiphos	0	0	0	0	0	0		1000000	1000000	1000000	1000000	1000000	1000000
Genistein	0	0	0	0	0	0		1000000	1000000	1000000	1000000	1000000	1000000
N-Phenyl-1,4-benzenediamine	0	0	0	0	0	0		1000000	1000000	1000000	1000000	1000000	1000000
Dimethenamid	0	0	0	0	0	0		1000000	1000000	1000000	1000000	1000000	1000000
GSK163929B	0	0	0.5	0.5	0	0		1000000	1000000	3.16228	3.16228	1000000	1000000	Yes
Darbufelone mesylate	0.5	0	0	0	0.5	0		3.16228	1000000	1000000	1000000	3.16228	1000000	Yes
MCPA	0	0.5	0	0	0	0		1000000	3.16228	1000000	1000000	1000000	1000000	Yes
Bisphenol B	0	0	0	0	0	0		1000000	1000000	1000000	1000000	1000000	1000000
Mercuric chloride	0	0	0	0	0	0		1000000	1000000	1000000	1000000	1000000	1000000
Carboxin	0	0	0	0	0	0		1000000	1000000	1000000	1000000	1000000	1000000
5alpha-Dihydrotestosterone	0	0	0	0	0	0		1000000	1000000	1000000	1000000	1000000	1000000
GW473178E methyl benzene sulphonic acid	0	0	0	0	0	0		1000000	1000000	1000000	1000000	1000000	1000000
Flusilazole	0	0	0.5	0	0	0.5		1000000	1000000	3.16228	1000000	1000000	3.16228	Yes
Testosterone propionate	0	1.5	0	0	0	0		1000000	31.6228	1000000	1000000	1000000	1000000	Yes
Dicofol	0	0	0	0	0	0		1000000	1000000	1000000	1000000	1000000	1000000
Nelivaptan	0	0	0.5	0.5	0	0		1000000	1000000	3.16228	3.16228	1000000	1000000	Yes
Troglitazone	0	0	0.5	0	0	0		1000000	1000000	3.16228	1000000	1000000	1000000	Yes
Captafol	0	0	0	0	0	0.5		1000000	1000000	1000000	1000000	1000000	3.16228	Yes
Endothal	0	0	0	0	0	0		1000000	1000000	1000000	1000000	1000000	1000000
2,4-Dichlorophenoxyacetic acid	0	0	0	0	0	0		1000000	1000000	1000000	1000000	1000000	1000000
PharmaGSID_48514	0	0	0	0	0	0		1000000	1000000	1000000	1000000	1000000	1000000
Pyraclostrobin	0.5	0	0.5	0	0	0		3.16228	1000000	3.16228	1000000	1000000	1000000	Yes
CP-085958	0	0	0	0	0	0		1000000	1000000	1000000	1000000	1000000	1000000
4,4'-Bipyridine	0	0	0	0	0	0		1000000	1000000	1000000	1000000	1000000	1000000
Dithiopyr	0	0	0	0	0	1		1000000	1000000	1000000	1000000	1000000	10	Yes
Hexaflumuron	0.5	0	0	0	0	0		3.16228	1000000	1000000	1000000	1000000	1000000	Yes
SSR146977	0	0	0	0	0	0		1000000	1000000	1000000	1000000	1000000	1000000
Tefluthrin	0	0	0	0	0	0		1000000	1000000	1000000	1000000	1000000	1000000
CP-642931	0	0	0	0	0	0		1000000	1000000	1000000	1000000	1000000	1000000
Boscalid	0	0	0.5	0	0	0.5		1000000	1000000	3.16228	1000000	1000000	3.16228	Yes
AVE8488	0	0	0	0	0	0		1000000	1000000	1000000	1000000	1000000	1000000
FR140423	0	0	0	0	0	0.5		1000000	1000000	1000000	1000000	1000000	3.16228	Yes
CI-959	0	0	0	0	0	0		1000000	1000000	1000000	1000000	1000000	1000000
Fluconazole	0	0	0	0	0	0		1000000	1000000	1000000	1000000	1000000	1000000
Volinanserin	0	0	0	0	0	0		1000000	1000000	1000000	1000000	1000000	1000000
Endrin	0	0	0.5	0	0	1.5		1000000	1000000	3.16228	1000000	1000000	31.6228	Yes
SB243213A	0	0	0.5	0.6	0	0		1000000	1000000	3.16228	3.98107	1000000	1000000	Yes
3-Iodo-2-propynyl-N-butylcarbamate	0	0	0	0	0	0		1000000	1000000	1000000	1000000	1000000	1000000
CP-607366	0	0	0	0	0	0		1000000	1000000	1000000	1000000	1000000	1000000
Cyproterone acetate	0	0	0	0	0	0		1000000	1000000	1000000	1000000	1000000	1000000
Lactofen	0	0	0	0	1.5	0.5		1000000	1000000	1000000	1000000	31.6228	3.16228	Yes
PFHS-K	0	0	0	0	0.5	0		1000000	1000000	1000000	1000000	3.16228	1000000	Yes
DEET	0	0	0	0	0	0.5		1000000	1000000	1000000	1000000	1000000	3.16228	Yes
Propanil	0	0	0	0	0	0.5		1000000	1000000	1000000	1000000	1000000	3.16228	Yes
Fosthiazate	0	0	0	0	0	0.5		1000000	1000000	1000000	1000000	1000000	3.16228	Yes
Pyriproxyfen	0	0	0	0	0.5	0.5		1000000	1000000	1000000	1000000	3.16228	3.16228	Yes
4-Nitrotoluene	0	0	1	0	0	1.5		1000000	1000000	10	1000000	1000000	31.6228	Yes
Coumaphos	0.5	0	0	0	0	1		3.16228	1000000	1000000	1000000	1000000	10	Yes
2,4,6-Tris(tert-butyl)phenol	0	0	0	0	0.5	1		1000000	1000000	1000000	1000000	3.16228	10	Yes
Dodecylbenzenesulfonic acid	0	0	0	0	0	0		1000000	1000000	1000000	1000000	1000000	1000000
2,4,6-Trimethylphenol	0	0	0	0	0	0.5		1000000	1000000	1000000	1000000	1000000	3.16228	Yes
Sethoxydim	0	0	0	0	0	0		1000000	1000000	1000000	1000000	1000000	1000000
Dicumyl peroxide	0	0	0	0	0	0.5		1000000	1000000	1000000	1000000	1000000	3.16228	Yes
Isoxaflutole	0	0	0	0	0	0		1000000	1000000	1000000	1000000	1000000	1000000
CP-457677	0	0	0.5	0	0	0.5		1000000	1000000	3.16228	1000000	1000000	3.16228	Yes
Ethoprop	0	0	0.5	0	0	0.5		1000000	1000000	3.16228	1000000	1000000	3.16228	Yes
Ethion	0	0	0.6	0.5	0	0		1000000	1000000	3.98107	3.16228	1000000	1000000	Yes
4-Hydroxytamoxifen	0	0	0	0	0	0		1000000	1000000	1000000	1000000	1000000	1000000
Chlorpyrifos	0	0	0	0	0	0		1000000	1000000	1000000	1000000	1000000	1000000
Clofentezine	0.5	0	0	0	0	0.5		3.16228	1000000	1000000	1000000	1000000	3.16228	Yes
Carbamazepine	0	0	0	0	0	0.5		1000000	1000000	1000000	1000000	1000000	3.16228	Yes
Dodecylbenzene sulfonate triethanolamine(1:1)	0	0	0	0	0.5	0		1000000	1000000	1000000	1000000	3.16228	1000000	Yes
Nitrofurazone	0.5	0	0	0	0	0		3.16228	1000000	1000000	1000000	1000000	1000000	Yes
Michler's ketone	0	0	0	0	0	0.5		1000000	1000000	1000000	1000000	1000000	3.16228	Yes
SSR162369	0	0	0	0	0	0		1000000	1000000	1000000	1000000	1000000	1000000
Flumetralin	0	0	0	0	0	0.5		1000000	1000000	1000000	1000000	1000000	3.16228	Yes
CP-728663	0	0	0	0	0	0.5		1000000	1000000	1000000	1000000	1000000	3.16228	Yes
UK-156819	0	0	0	0	0	0		1000000	1000000	1000000	1000000	1000000	1000000
Prallethrin	0	0	0	0	0	0		1000000	1000000	1000000	1000000	1000000	1000000
Cloprop	0	0	0	0	0	0.5		1000000	1000000	1000000	1000000	1000000	3.16228	Yes
Phenanthrene	0	0	0	0	0	1		1000000	1000000	1000000	1000000	1000000	10	Yes
Dieldrin	0	0	0	0	0	1.5		1000000	1000000	1000000	1000000	1000000	31.6228	Yes
17alpha-Hydroxyprogesterone	0	0	0	0	0	0.5		1000000	1000000	1000000	1000000	1000000	3.16228	Yes
Cyanazine	0	0	0	0	0	1		1000000	1000000	1000000	1000000	1000000	10	Yes
Pirimiphos-methyl	0	0	0	0	0	0.5		1000000	1000000	1000000	1000000	1000000	3.16228	Yes
PFOA	0	0	0	0	0.5	0		1000000	1000000	1000000	1000000	3.16228	1000000	Yes
5,5-Diphenylhydantoin	0	0	0.5	0	0	0.5		1000000	1000000	3.16228	1000000	1000000	3.16228	Yes
Thiazopyr	0	0	0	0	0	0.5		1000000	1000000	1000000	1000000	1000000	3.16228	Yes
Pentachloronitrobenzene	0	0	0	0	0	0		1000000	1000000	1000000	1000000	1000000	1000000
Iprodione	1	0	0.5	0.5	0	0.5		10	1000000	3.16228	3.16228	1000000	3.16228	Yes
Cyclopamine	0	0	0	0	0	0		1000000	1000000	1000000	1000000	1000000	1000000
2,4-DB	0	0	0	0	0	0		1000000	1000000	1000000	1000000	1000000	1000000
Sodium azide	0	0	0	0	0	0		1000000	1000000	1000000	1000000	1000000	1000000
Fenthion	0	0	0	0	0	0.5		1000000	1000000	1000000	1000000	1000000	3.16228	Yes
Azinphos-methyl	0	0	0	0	0	0		1000000	1000000	1000000	1000000	1000000	1000000
Pendimethalin	0	0	0	0	0	0.5		1000000	1000000	1000000	1000000	1000000	3.16228	Yes
Nitrofen	0	0	0	0	0	0.5		1000000	1000000	1000000	1000000	1000000	3.16228	Yes
Hexanoic acid	0	0	0	0	0	0		1000000	1000000	1000000	1000000	1000000	1000000
MK-578	0	0	0	0	0	0		1000000	1000000	1000000	1000000	1000000	1000000
MK-274	0.5	0	0.5	0	0	0		3.16228	1000000	3.16228	1000000	1000000	1000000	Yes
PFHxA	0	0	0	0	0.5	0		1000000	1000000	1000000	1000000	3.16228	1000000	Yes
1-Hydroxypyrene	0	0	0	0	0	0		1000000	1000000	1000000	1000000	1000000	1000000
Thiabendazole	0	0	0	0	0	0		1000000	1000000	1000000	1000000	1000000	1000000
Clothianidin	0	0	0	0	0	0		1000000	1000000	1000000	1000000	1000000	1000000
Alachlor	0	0	0	0	0	0		1000000	1000000	1000000	1000000	1000000	1000000
SSR180711	0	0	0	0	0	0		1000000	1000000	1000000	1000000	1000000	1000000
Novaluron	0	0	0	0	0	0		1000000	1000000	1000000	1000000	1000000	1000000
Diphenhydramine hydrochloride	0	0	0	0	0	0		1000000	1000000	1000000	1000000	1000000	1000000
Dichlorprop	0	0	0	0	0	0		1000000	1000000	1000000	1000000	1000000	1000000
Pravastatin sodium	0	0	0	0	0	0		1000000	1000000	1000000	1000000	1000000	1000000
Thiobencarb	0	0	0	0	0	0		1000000	1000000	1000000	1000000	1000000	1000000
Parathion	0	0	0	0	0	0.5		1000000	1000000	1000000	1000000	1000000	3.16228	Yes
PFOS-K	0	0	0	0	0	0		1000000	1000000	1000000	1000000	1000000	1000000
Metolachlor	0	0	0	0	0	0.5		1000000	1000000	1000000	1000000	1000000	3.16228	Yes
Sodium myristyl sulfate	0	0	0	0	0	0		1000000	1000000	1000000	1000000	1000000	1000000
PharmaGSID_47259	0	0	0	0	0	0		1000000	1000000	1000000	1000000	1000000	1000000
1,3-Diphenylguanidine	0	0	0	0	0	0		1000000	1000000	1000000	1000000	1000000	1000000
Phenothiazine	0	0	0	0	0	0		1000000	1000000	1000000	1000000	1000000	1000000
4-(1,1,3,3-Tetramethylbutyl)phenol	0	0	0	0	0	0		1000000	1000000	1000000	1000000	1000000	1000000
CP-457920	0	0	0	0	0	0		1000000	1000000	1000000	1000000	1000000	1000000
Cymoxanil	0	0	0	0	0	0		1000000	1000000	1000000	1000000	1000000	1000000
Dimethyl malonate	0	0	0	0	0	0		1000000	1000000	1000000	1000000	1000000	1000000
Methadone hydrochloride	0	0	0	0	0	0		1000000	1000000	1000000	1000000	1000000	1000000
4,4'-Methylenebis(N,N-dimethylaniline)	0	0	0	0	0	0		1000000	1000000	1000000	1000000	1000000	1000000
1H-1,2,4-Triazole	0	0	0	0	0	0		1000000	1000000	1000000	1000000	1000000	1000000
Octyl gallate	0	0	0	0	0	0		1000000	1000000	1000000	1000000	1000000	1000000
CP-114271	0	0	0	2.5	0	0		1000000	1000000	1000000	316.228	1000000	1000000
AVE6324	0	0	0	0	0	0		1000000	1000000	1000000	1000000	1000000	1000000
N-Nitrosodiphenylamine	0	0	0	0	0	0		1000000	1000000	1000000	1000000	1000000	1000000
Trichlorfon	0	0	0	0	0	0		1000000	1000000	1000000	1000000	1000000	1000000
SR58611	0	0	0	0	0	0		1000000	1000000	1000000	1000000	1000000	1000000
Diisononyl cyclohexane-1,2-dicarboxylate	0	0	0	0	0	0		1000000	1000000	1000000	1000000	1000000	1000000
Clopyralid-olamine	0	0	0	0	0	0		1000000	1000000	1000000	1000000	1000000	1000000
Ethanolamine	0	0	0	0	0	0		1000000	1000000	1000000	1000000	1000000	1000000
N,N-Diethylethanolamine	0	0	0	0	0	0		1000000	1000000	1000000	1000000	1000000	1000000
Valproic acid	0	0	0	0	0	0		1000000	1000000	1000000	1000000	1000000	1000000
AVE8923	0	0	0	0	0	0		1000000	1000000	1000000	1000000	1000000	1000000
Chlorpropham	0	0	0	0	0	0		1000000	1000000	1000000	1000000	1000000	1000000
Theophylline	0	0	0	0	0	0		1000000	1000000	1000000	1000000	1000000	1000000
Methyleugenol	0	0	0	0	0	0		1000000	1000000	1000000	1000000	1000000	1000000
Hydroxyflutamide	0	0	0	0	0	0		1000000	1000000	1000000	1000000	1000000	1000000
Acetamide	0	0	0	0	0	0		1000000	1000000	1000000	1000000	1000000	1000000
Pyrimethanil	0	0	0	0	0	0		1000000	1000000	1000000	1000000	1000000	1000000
Clove leaf oil	0	0	0	0	0	0		1000000	1000000	1000000	1000000	1000000	1000000
2-Ethylhexanoic acid	0	0	0	0	0	0		1000000	1000000	1000000	1000000	1000000	1000000
Monobenzyl phthalate	0	0	0	0	0.5	0		1000000	1000000	1000000	1000000	3.16228	1000000	Yes
N-Ethylaniline	0	0	0	0	0	0		1000000	1000000	1000000	1000000	1000000	1000000
1,2-Benzisothiazolin-3-one	0	0	0	0	0	0		1000000	1000000	1000000	1000000	1000000	1000000
Profenofos	0	0	0	0	0	0		1000000	1000000	1000000	1000000	1000000	1000000
Sodium (2-pyridylthio)-N-oxide	0	0	0	0	0	0		1000000	1000000	1000000	1000000	1000000	1000000
Piperazine	0	0	0	0	0	0		1000000	1000000	1000000	1000000	1000000	1000000
Tetramethrin	0	0	0	0	0	0		1000000	1000000	1000000	1000000	1000000	1000000
Butafenacil	0	0	0	0	0	0.5		1000000	1000000	1000000	1000000	1000000	3.16228	Yes
Pentyl acetate	0	0	0	0	0	0		1000000	1000000	1000000	1000000	1000000	1000000
Diphenyl isophthalate	0	0	0	0	0	0		1000000	1000000	1000000	1000000	1000000	1000000
Molinate	0	0	0	0	0	0		1000000	1000000	1000000	1000000	1000000	1000000
1,3-Dichlorobenzene	0	0	0	0	0	0		1000000	1000000	1000000	1000000	1000000	1000000
Bis(2-ethylhexyl) decanedioate	0	0	0	0	0	0		1000000	1000000	1000000	1000000	1000000	1000000
1,3-Benzenedicarboxylic acid	0	0	0	0	0	0		1000000	1000000	1000000	1000000	1000000	1000000
Carbendazim	0	0	0	0	0	0		1000000	1000000	1000000	1000000	1000000	1000000
1,3-Dinitrobenzene	0	0	0	0	0	0		1000000	1000000	1000000	1000000	1000000	1000000
Dodecylbenzene	0	0	0	0	0	0		1000000	1000000	1000000	1000000	1000000	1000000
Dalapon	0	0	0	0	0	0		1000000	1000000	1000000	1000000	1000000	1000000
Formetanate hydrochloride	0	0	0	0	0	0		1000000	1000000	1000000	1000000	1000000	1000000
1-(Hydroxymethyl)-5,5-dimethylhydantoin	0	0	0	0	0	0		1000000	1000000	1000000	1000000	1000000	1000000
Tris(2-ethylhexyl) trimellitate	0	0	0	0	0	0		1000000	1000000	1000000	1000000	1000000	1000000
Phorate	0	0	0	0	0	0		1000000	1000000	1000000	1000000	1000000	1000000
Busulfan	0	0	0	0	0	0		1000000	1000000	1000000	1000000	1000000	1000000
Tebuthiuron	0	0	0	0	0	0		1000000	1000000	1000000	1000000	1000000	1000000
Cyclohexylphenylketone	0	0	0	0	0	0		1000000	1000000	1000000	1000000	1000000	1000000
Diisodecyl hexanedioate	0	0	0	0	0	0		1000000	1000000	1000000	1000000	1000000	1000000
p-Cymene	0	0	0	0	0	0		1000000	1000000	1000000	1000000	1000000	1000000
Pymetrozine	0	0	0	0	0	0		1000000	1000000	1000000	1000000	1000000	1000000
Decanoic acid	0	0	0	0	0	0		1000000	1000000	1000000	1000000	1000000	1000000
SB202235	0	0	0	0	0	0		1000000	1000000	1000000	1000000	1000000	1000000
Cyromazine	0	0	0	0	0	0		1000000	1000000	1000000	1000000	1000000	1000000
Sodium xylenesulfonate	0	0	0	0	0	0		1000000	1000000	1000000	1000000	1000000	1000000
Icaridin	0	0	0	0	0	0		1000000	1000000	1000000	1000000	1000000	1000000
2-Nitrotoluene	0	0	0	0	0	0		1000000	1000000	1000000	1000000	1000000	1000000
Pentachloropyridine	0	0	0	0	0	0		1000000	1000000	1000000	1000000	1000000	1000000
4-Chloroaniline	0	0	0	0	0	0		1000000	1000000	1000000	1000000	1000000	1000000
4-Nitroaniline	0	0	0	0	0	0		1000000	1000000	1000000	1000000	1000000	1000000
Malic acid	0	0	0	0	0	0		1000000	1000000	1000000	1000000	1000000	1000000
2-Benzylideneoctanal	0	0	0	0	0	0		1000000	1000000	1000000	1000000	1000000	1000000
N,N,N',N'-Tetrakis(2-Hydroxypropyl)ethylenediamine	0	0	0	0	0	0		1000000	1000000	1000000	1000000	1000000	1000000
1-Chloro-4-nitrobenzene	0	0	0	0	0	0		1000000	1000000	1000000	1000000	1000000	1000000
Diallyl phthalate	0	0	0	0	0	0		1000000	1000000	1000000	1000000	1000000	1000000
3-Bromo-1-propanol	0	0	0	0	0	0		1000000	1000000	1000000	1000000	1000000	1000000
Pyridoxine	0	0	0	0	0	0		1000000	1000000	1000000	1000000	1000000	1000000
Di(propylene glycol) dibenzoate	0	0	0	0	0	0		1000000	1000000	1000000	1000000	1000000	1000000
Isoeugenol	0	0	0	0	0	0		1000000	1000000	1000000	1000000	1000000	1000000
Erythromycin	0	0	0	0	0	0.5		1000000	1000000	1000000	1000000	1000000	3.16228	Yes
Phosalone	0	0	0	0	0	0		1000000	1000000	1000000	1000000	1000000	1000000
Myrcene	0	0	0	0	0	0		1000000	1000000	1000000	1000000	1000000	1000000
Undecane	0	0	0	0	0	0		1000000	1000000	1000000	1000000	1000000	1000000
Triisononyl trimellitate	0	0	0	0	0	0		1000000	1000000	1000000	1000000	1000000	1000000
Picloram	0	0	0	0	0	0		1000000	1000000	1000000	1000000	1000000	1000000
2-Ethyl-1-hexanol	0	0	0	0	0	0		1000000	1000000	1000000	1000000	1000000	1000000
N,N-Dimethyldecylamine oxide	0	0	0	0	0	0		1000000	1000000	1000000	1000000	1000000	1000000
Dimethyl sulfate	0	0	0	0	0	0		1000000	1000000	1000000	1000000	1000000	1000000
3-Phenoxybenzoic acid	0	0	0	0	0	0		1000000	1000000	1000000	1000000	1000000	1000000
N-Methyl-2-pyrrolidone	0	0	0	0	0	0		1000000	1000000	1000000	1000000	1000000	1000000
Tridecafluorohexylethyl methacrylate	0	0	0	0	0	0		1000000	1000000	1000000	1000000	1000000	1000000
Terbacil	0	0	0	0	0	0		1000000	1000000	1000000	1000000	1000000	1000000
Monuron	0	0	0	0	0	0.5		1000000	1000000	1000000	1000000	1000000	3.16228	Yes
Trifluralin	0	0	0	0	0	0		1000000	1000000	1000000	1000000	1000000	1000000
Fenhexamid	0	0	0	0	0	0		1000000	1000000	1000000	1000000	1000000	1000000
Dicyclohexyl disulfide	0	0	0	0	0	0		1000000	1000000	1000000	1000000	1000000	1000000
Dazomet	0	0	0	0	0	0		1000000	1000000	1000000	1000000	1000000	1000000
Bronopol	0	0	0	0	0	0		1000000	1000000	1000000	1000000	1000000	1000000
Hexachlorocyclopentadiene	0	0	0	0	0	0		1000000	1000000	1000000	1000000	1000000	1000000
PharmaGSID_48172	0	0	0	0	0	0		1000000	1000000	1000000	1000000	1000000	1000000
Acenaphthylene	0	0	0	0	0	0		1000000	1000000	1000000	1000000	1000000	1000000
Diisobutyl phthalate	0	0	0	0	0	0		1000000	1000000	1000000	1000000	1000000	1000000
Diethylene glycol dibenzoate	0	0	0	0	0	0		1000000	1000000	1000000	1000000	1000000	1000000
Tributylamine	0	0	0	0	0	0		1000000	1000000	1000000	1000000	1000000	1000000
Benfluralin	0	0	0	0	0	0		1000000	1000000	1000000	1000000	1000000	1000000
Di-tert-butyl peroxide	0	0	0	0	0	0		1000000	1000000	1000000	1000000	1000000	1000000
Pentanal	0	0	0	0	0	0		1000000	1000000	1000000	1000000	1000000	1000000
1,4-Dichlorobenzene	0	0	0	0	0	0		1000000	1000000	1000000	1000000	1000000	1000000
4-Hydroxy-3-methoxybenzaldehyde	0	0	0	0	0	0		1000000	1000000	1000000	1000000	1000000	1000000
Folpet	0	0	0	0	0	0		1000000	1000000	1000000	1000000	1000000	1000000
1,2-Benzenedicarboxylic acid, di-C9-11-branched alkyl esters, C10-rich	0	0	0	0	0	0		1000000	1000000	1000000	1000000	1000000	1000000
2,4-Bis(2-methylbutan-2-yl)phenol	0	0	0	0	0	0		1000000	1000000	1000000	1000000	1000000	1000000
Spiroxamine	0	0	0	0	0	0		1000000	1000000	1000000	1000000	1000000	1000000
Urea	0	0	0	0	0	0		1000000	1000000	1000000	1000000	1000000	1000000
Acetaminophen	0	0	0	0	0	0		1000000	1000000	1000000	1000000	1000000	1000000
Hexanedioic acid	0	0	0	0	0	0		1000000	1000000	1000000	1000000	1000000	1000000
Nitrilotriacetic acid	0	0	0	0	0	0		1000000	1000000	1000000	1000000	1000000	1000000
CP-283097	0	0	0	0	0	0		1000000	1000000	1000000	1000000	1000000	1000000
Monobutyl phthalate	0	0	0	0	0	0		1000000	1000000	1000000	1000000	1000000	1000000
3,3,4,4,5,5,6,6,7,7,8,8,8-Tridecafluorooctan-1-ol	0	0	0	0	0	0		1000000	1000000	1000000	1000000	1000000	1000000
2-Phenoxyethanol	0	0	0	0	0	0		1000000	1000000	1000000	1000000	1000000	1000000
Bis(2-ethylhexyl) nonanedioate	0	0	0	0	0	0		1000000	1000000	1000000	1000000	1000000	1000000
Dioctyl succinate	0	0	0	0	0	0		1000000	1000000	1000000	1000000	1000000	1000000
2,3-Dinitrotoluene	0	0	0	0	0	0		1000000	1000000	1000000	1000000	1000000	1000000
Dimethyl succinate	0	0	0	0	0	0		1000000	1000000	1000000	1000000	1000000	1000000
Diazoxon	0	0	0	0	0	0		1000000	1000000	1000000	1000000	1000000	1000000
Bis(2-ethylhexyl) terephthalate	0	0	0	0	0	0		1000000	1000000	1000000	1000000	1000000	1000000
Dibenzofuran	0	0	0	0	0	0		1000000	1000000	1000000	1000000	1000000	1000000
Nitrobenzene	0	0	0	0	0	0		1000000	1000000	1000000	1000000	1000000	1000000
2,2-Dibromo-3-nitrilopropionamide	0	0	0	0	0	0		1000000	1000000	1000000	1000000	1000000	1000000
4-Nonylphenol, branched	0	0	0	0	0	0		1000000	1000000	1000000	1000000	1000000	1000000
Heptanoic acid	0	0	0	0	0	0		1000000	1000000	1000000	1000000	1000000	1000000
Dimethoate	0	0	0	0	0	0		1000000	1000000	1000000	1000000	1000000	1000000
Coumarin	0	0	0	0	0	0		1000000	1000000	1000000	1000000	1000000	1000000
1,3-Diisopropylbenzene	0	0	0	0	0	0		1000000	1000000	1000000	1000000	1000000	1000000
l-Tryptophan	0	0	0	0	0	0		1000000	1000000	1000000	1000000	1000000	1000000
N,N-Dimethylaniline	0	0	0	0	0	0		1000000	1000000	1000000	1000000	1000000	1000000
Diquat dibromide monohydrate	0	0	0	0	0	0		1000000	1000000	1000000	1000000	1000000	1000000
1-Dodecyl-2-pyrrolidinone	0	0	0	0	0	0		1000000	1000000	1000000	1000000	1000000	1000000
tert-Butyl perbenzoate	0	0	0	0	0	0		1000000	1000000	1000000	1000000	1000000	1000000
(E)-Anethole	0	0	0	0	0	0		1000000	1000000	1000000	1000000	1000000	1000000
4,4'-Oxydianiline	0	0	0	0	0	0		1000000	1000000	1000000	1000000	1000000	1000000
2,6-Dimethylphenol	0	0	0	0	0	0		1000000	1000000	1000000	1000000	1000000	1000000
1,2-Dimethyl-4-nitrobenzene	0	0	0	0	0	0		1000000	1000000	1000000	1000000	1000000	1000000
1,3-Dibromo-5,5-dimethylhydantoin	0	0	0	0	0	0		1000000	1000000	1000000	1000000	1000000	1000000
Dimethoxane	0	0	0	0	0	0		1000000	1000000	1000000	1000000	1000000	1000000
Methacrylamide	0	0	0	0	0	0		1000000	1000000	1000000	1000000	1000000	1000000
Citronellol	0	0	0	0	0	0		1000000	1000000	1000000	1000000	1000000	1000000
Imazaquin	0	0	0	0	0	0		1000000	1000000	1000000	1000000	1000000	1000000
Naphthalene	0	0	0	0	0	0		1000000	1000000	1000000	1000000	1000000	1000000
Citric acid	0	0	0	0	0	0		1000000	1000000	1000000	1000000	1000000	1000000
N,N,4-Trimethylaniline	0.5	0	0	0	0	0		3.16228	1000000	1000000	1000000	1000000	1000000	Yes
Allura Red C.I.16035	0	0	0	0	0	0		1000000	1000000	1000000	1000000	1000000	1000000
Chlorthal-dimethyl	0	0	0	0	0	0		1000000	1000000	1000000	1000000	1000000	1000000
Fenpropathrin	0	0	0	0	0	0		1000000	1000000	1000000	1000000	1000000	1000000
Dihexyl phthalate	0	0	0	0	0	0		1000000	1000000	1000000	1000000	1000000	1000000
Hydroquinone	0	0	0	0	0	0		1000000	1000000	1000000	1000000	1000000	1000000
2,5-Dimethyl-2,5-di-(tert-butylperoxy)hexane	0	0	0	0	0	0		1000000	1000000	1000000	1000000	1000000	1000000
2-Mercaptobenzothiazole	0	0	0	0	0	0		1000000	1000000	1000000	1000000	1000000	1000000
Acenaphthene	0	0	0	0	0	0		1000000	1000000	1000000	1000000	1000000	1000000
Triamcinolone	0	0	0	0	0	0		1000000	1000000	1000000	1000000	1000000	1000000
2-Methoxy-5-nitroaniline	0	0	0	0	0	0		1000000	1000000	1000000	1000000	1000000	1000000
4,4'-Methylenedianiline	0	0	0	0	0	0.5		1000000	1000000	1000000	1000000	1000000	3.16228	Yes
Vernolate	0	0	0	0	0	0		1000000	1000000	1000000	1000000	1000000	1000000
Dimethylcarbamoyl chloride	0	0	0	0	0	0		1000000	1000000	1000000	1000000	1000000	1000000
Sodium saccharin hydrate	0	0	0	0	0	0		1000000	1000000	1000000	1000000	1000000	1000000
Triphenyl phosphite	0	0	0	0	0	0		1000000	1000000	1000000	1000000	1000000	1000000
Furfural	0	0	0	0	0	0		1000000	1000000	1000000	1000000	1000000	1000000
2-[2-(2-Ethoxyethoxy)ethoxy]ethanol	0	0	0	0	0	0		1000000	1000000	1000000	1000000	1000000	1000000
2-Methoxy-5-methylaniline	0	0	0	0	0	0		1000000	1000000	1000000	1000000	1000000	1000000
Propamocarb hydrochloride	0	0	0	0	0	0		1000000	1000000	1000000	1000000	1000000	1000000
Dimethyl terephthalate	0	0	0	0	0	0		1000000	1000000	1000000	1000000	1000000	1000000
2,4-Diaminotoluene	0.5	0	0	0	0	0		3.16228	1000000	1000000	1000000	1000000	1000000	Yes
Dibutyl hexanedioate	0	0	0	0	0	0		1000000	1000000	1000000	1000000	1000000	1000000
Methyl parathion	0	0	0	0	0	0		1000000	1000000	1000000	1000000	1000000	1000000
Cycloate	0	0	0	0	0	0		1000000	1000000	1000000	1000000	1000000	1000000
2-Methyl-5-nitroaniline	0	0	0	0	0	0		1000000	1000000	1000000	1000000	1000000	1000000
Silica	0	0	0	0	0	0		1000000	1000000	1000000	1000000	1000000	1000000
Benzoic acid	0	0	0	0	0	0		1000000	1000000	1000000	1000000	1000000	1000000
3-Nitrotoluene	0	0	0	0	0	0		1000000	1000000	1000000	1000000	1000000	1000000
Diazinon	0	0	0	0	0	0.5		1000000	1000000	1000000	1000000	1000000	3.16228	Yes
Ethyl heptanoate	0	0	0	0	0	0		1000000	1000000	1000000	1000000	1000000	1000000
1,6-Diisocyanatohexane	0	0	0	0	0	0		1000000	1000000	1000000	1000000	1000000	1000000
Isopentyl butyrate	0	0	0	0	0	0		1000000	1000000	1000000	1000000	1000000	1000000
4-Methylaniline	0	0	0	0	0	0		1000000	1000000	1000000	1000000	1000000	1000000
2-Chlorotoluene	0	0	0	0	0	0		1000000	1000000	1000000	1000000	1000000	1000000
Sodium L-ascorbate	0	0	0	0	0	0		1000000	1000000	1000000	1000000	1000000	1000000
Disulfiram	0	0	0	0	0	0		1000000	1000000	1000000	1000000	1000000	1000000
Tri-allate	0	0	0	0	0	0		1000000	1000000	1000000	1000000	1000000	1000000
Sodium dimethyldithiocarbamate	0	0	0	0	0	0		1000000	1000000	1000000	1000000	1000000	1000000
4-Aminobenzoic acid	0	0	0	0	0	0		1000000	1000000	1000000	1000000	1000000	1000000
Hydroxyurea	0	0	0	0	0	0		1000000	1000000	1000000	1000000	1000000	1000000
Clopyralid	0	0	0	0	0	0		1000000	1000000	1000000	1000000	1000000	1000000
2-(Hydroxymethyl)-2-nitro-1,3-propanediol	0	0	0	0	0	0		1000000	1000000	1000000	1000000	1000000	1000000
6-Methyl-2-thiouracil	0	0	0	0	0	0		1000000	1000000	1000000	1000000	1000000	1000000
2-(Hexyloxy)ethanol	0	0	0	0	0	0		1000000	1000000	1000000	1000000	1000000	1000000
FD&C Yellow 5	0	0	0	0	0	0		1000000	1000000	1000000	1000000	1000000	1000000
Cyclophosphamide monohydrate	0	0	0	0	0	0		1000000	1000000	1000000	1000000	1000000	1000000
Cotinine	0	0	0	0	0	0		1000000	1000000	1000000	1000000	1000000	1000000
1-Pentadecanol	0	0	0	0	0	0		1000000	1000000	1000000	1000000	1000000	1000000
1,3-Dichloro-2-propanol	0	0	0	0	0	0		1000000	1000000	1000000	1000000	1000000	1000000
1,2-Dinitrobenzene	0	0	0	0	0	0		1000000	1000000	1000000	1000000	1000000	1000000
Hexazinone	0	0	0	0	0	0		1000000	1000000	1000000	1000000	1000000	1000000
Decane	0	0	0	0	0	0		1000000	1000000	1000000	1000000	1000000	1000000
2,6-Diethylaniline	0	0	0	0	0	0		1000000	1000000	1000000	1000000	1000000	1000000
Bentazone	0	0	0	0	0	0		1000000	1000000	1000000	1000000	1000000	1000000
N-Nitrosodipropylamine	0	0	0	0	0	0		1000000	1000000	1000000	1000000	1000000	1000000
EPTC	0	0	0	0	0	0		1000000	1000000	1000000	1000000	1000000	1000000
1,2-Benzenedicarboxaldehyde	0	0	0	0	0	0		1000000	1000000	1000000	1000000	1000000	1000000
Sodium erythorbate (1:1)	0	0	0	0	0	0		1000000	1000000	1000000	1000000	1000000	1000000
Metam-sodium hydrate	0	0	0	0	0	0		1000000	1000000	1000000	1000000	1000000	1000000
2,4-Dinitrotoluene	0.5	0	0	0	0	0		3.16228	1000000	1000000	1000000	1000000	1000000	Yes
Tetracycline	0	0	0	0	0	0		1000000	1000000	1000000	1000000	1000000	1000000
3-Methylbutyl acetate	0	0	0	0	0	0		1000000	1000000	1000000	1000000	1000000	1000000
2,5-Dimethylphenol	0	0	0	0	0	0		1000000	1000000	1000000	1000000	1000000	1000000
Oxytetracycline hydrochloride	0	0	0	0	0	0		1000000	1000000	1000000	1000000	1000000	1000000
Permethrin	0	0	0	0	0	0		1000000	1000000	1000000	1000000	1000000	1000000
Hexadecane	0	0	0	0	0	0		1000000	1000000	1000000	1000000	1000000	1000000
3-Methylaniline	0	0	0	0	0	0		1000000	1000000	1000000	1000000	1000000	1000000
Fluoranthene	0	0	0	0	0	0.5		1000000	1000000	1000000	1000000	1000000	3.16228	Yes
Folic acid	0	0	0	0	0	0		1000000	1000000	1000000	1000000	1000000	1000000
Methenamine	0	0	0	0	0	0		1000000	1000000	1000000	1000000	1000000	1000000
Methyl dodecanoate	0	0	0	0	0	0		1000000	1000000	1000000	1000000	1000000	1000000
Octadecanoic acid	0	0	0	0	0	0		1000000	1000000	1000000	1000000	1000000	1000000
2-tert-Butyl-4-ethylphenol	0	0	0	0	0	0		1000000	1000000	1000000	1000000	1000000	1000000
Dipentyl phthalate	0	0	0	0	0	0		1000000	1000000	1000000	1000000	1000000	1000000
Sulfasalazine	0	0	0	0	0	0		1000000	1000000	1000000	1000000	1000000	1000000
1-Hexadecanol	0	0	0	0	0	0		1000000	1000000	1000000	1000000	1000000	1000000
Aspirin	0	0	0	0	0	0		1000000	1000000	1000000	1000000	1000000	1000000
3,4-Dichloronitrobenzene	0	0	0	0	0	0		1000000	1000000	1000000	1000000	1000000	1000000
N-Vinyl-2-pyrrolidone	0	0	0	0	0	0		1000000	1000000	1000000	1000000	1000000	1000000
Propoxur	0	0	0	0	0	0		1000000	1000000	1000000	1000000	1000000	1000000
alpha-Cyclodextrin	0	0	0	0	0	0		1000000	1000000	1000000	1000000	1000000	1000000
Iodosulfuron-methyl-sodium	0	0	0	0	0	0		1000000	1000000	1000000	1000000	1000000	1000000
Flufenpyr-ethyl	0	0	0	0	0	0		1000000	1000000	1000000	1000000	1000000	1000000
Azobenzene	0	0	0	0	0	0		1000000	1000000	1000000	1000000	1000000	1000000
2-Ethoxyethyl acetate	0	0	0	0	0	0		1000000	1000000	1000000	1000000	1000000	1000000
Oxytetracycline dihydrate	0	0	0	0	0	0		1000000	1000000	1000000	1000000	1000000	1000000
Benzyloctyl adipate	0	0	0	0	0	0		1000000	1000000	1000000	1000000	1000000	1000000
Cytarabine hydrochloride	0	0	0	0	0	0		1000000	1000000	1000000	1000000	1000000	1000000
CP-471358	0	0	0	0	0	0		1000000	1000000	1000000	1000000	1000000	1000000
4-Pentylaniline	0	0	0	0	0	0		1000000	1000000	1000000	1000000	1000000	1000000
Nitrapyrin	0	0	0	0	0	0		1000000	1000000	1000000	1000000	1000000	1000000
Pentadecane	0	0	0	0	0	0		1000000	1000000	1000000	1000000	1000000	1000000
Thalidomide	0	0	0	0	0	0		1000000	1000000	1000000	1000000	1000000	1000000
(2Z)-3,7-Dimethylocta-2,6-dien-1-ol	0	0	0	0	0	0		1000000	1000000	1000000	1000000	1000000	1000000
Flumiclorac-pentyl	0	0	0	0	0	0		1000000	1000000	1000000	1000000	1000000	1000000
FR900409	0	0	0	0	0	0		1000000	1000000	1000000	1000000	1000000	1000000
Isopropyl triethanolamine titanate	0	0	0	0	0	0		1000000	1000000	1000000	1000000	1000000	1000000
Hexanedioic acid, diisononyl ester	0	0	0	0	0	0		1000000	1000000	1000000	1000000	1000000	1000000
1-Tetradecanol	0	0	0	0	0	0		1000000	1000000	1000000	1000000	1000000	1000000
1,2-Diphenylhydrazine	0	0	0	0	0	0		1000000	1000000	1000000	1000000	1000000	1000000
Triacetin	0	0	0	0	0	0		1000000	1000000	1000000	1000000	1000000	1000000
tert-Butylbenzene	0	0	0	0	0	0		1000000	1000000	1000000	1000000	1000000	1000000
Symclosene	0	0	0	0	0	0		1000000	1000000	1000000	1000000	1000000	1000000
6-Propyl-2-thiouracil	0	0	0	0	0	0		1000000	1000000	1000000	1000000	1000000	1000000
Dipropyl 2,5-pyridinedicarboxylate	0	0	0	0	0	0		1000000	1000000	1000000	1000000	1000000	1000000
Fenitrothion	0	0	0	0	0	0		1000000	1000000	1000000	1000000	1000000	1000000
Chloridazon	0	0	0	0	0	0		1000000	1000000	1000000	1000000	1000000	1000000
Octabenzone	0	0	0	0	0	0		1000000	1000000	1000000	1000000	1000000	1000000
1,3-Benzenediamine	0	0	0	0	0	0		1000000	1000000	1000000	1000000	1000000	1000000
Dipropylene glycol	0	0	0	0	0	0		1000000	1000000	1000000	1000000	1000000	1000000
Naled	0	0	0	0	0	0		1000000	1000000	1000000	1000000	1000000	1000000
Butylate	0	0	0	0	0	0		1000000	1000000	1000000	1000000	1000000	1000000
Anthralin	0	0	0	0	0	0		1000000	1000000	1000000	1000000	1000000	1000000
Acetyltriethyl citrate	0	0	0	0	0	0		1000000	1000000	1000000	1000000	1000000	1000000
Cumene hydroperoxide	0	0	0	0	0	0		1000000	1000000	1000000	1000000	1000000	1000000
4-Methyl-2-pentanol	0	0	0	0	0	0		1000000	1000000	1000000	1000000	1000000	1000000
2,3,6-Trimethylphenol	0	0	0	0	0	0		1000000	1000000	1000000	1000000	1000000	1000000
3-Pyridinecarbonitrile	0	0	0	0	0	0		1000000	1000000	1000000	1000000	1000000	1000000
Safrole	0	0	0	0	0	0		1000000	1000000	1000000	1000000	1000000	1000000
2-Norbornene-5,6-dicarboxylic anhydride	0	0	0	0	0	0		1000000	1000000	1000000	1000000	1000000	1000000
2,2'-[Ethane-1,2-diylbis(oxy)]diethanamine	0	0	0	0	0	0		1000000	1000000	1000000	1000000	1000000	1000000
1,2,3-Trichlorobenzene	0	0	0	0	0	0		1000000	1000000	1000000	1000000	1000000	1000000
Imazamox	0	0	0	0	0	0		1000000	1000000	1000000	1000000	1000000	1000000
4-Ethyloct-1-yn-3-ol	0	0	0	0	0	0		1000000	1000000	1000000	1000000	1000000	1000000
PharmaGSID_47333	0	0	0	0	0	0		1000000	1000000	1000000	1000000	1000000	1000000
Sucrose	0	0	0	0	0	0		1000000	1000000	1000000	1000000	1000000	1000000
2-Naphthalenol	0	0	0	0	0	0		1000000	1000000	1000000	1000000	1000000	1000000
1-[3-(Triethoxysilyl)propyl]urea	0	0	0	0	0	0		1000000	1000000	1000000	1000000	1000000	1000000
N-Ethyl-3-methylaniline	0	0	0	0	0	0		1000000	1000000	1000000	1000000	1000000	1000000
3,4-Diaminotoluene	0	0	0	0	0	0		1000000	1000000	1000000	1000000	1000000	1000000
UK-333747	0	0	0	0	0	0		1000000	1000000	1000000	1000000	1000000	1000000
2-Butanone oxime	0	0	0	0	0	0		1000000	1000000	1000000	1000000	1000000	1000000
Acetic acid	0	0	0	0	0	0		1000000	1000000	1000000	1000000	1000000	1000000
AVE3247	0	0	0	0	0	0		1000000	1000000	1000000	1000000	1000000	1000000
2,6-Dimethylaniline	0	0	0	0	0	0		1000000	1000000	1000000	1000000	1000000	1000000
Chloramben	0	0	0	0	0	0		1000000	1000000	1000000	1000000	1000000	1000000
Butylbenzene	0	0	0	0	0	0		1000000	1000000	1000000	1000000	1000000	1000000
Bifenazate	0	0	0	0	0	0		1000000	1000000	1000000	1000000	1000000	1000000
Methimazole	0	0	0	0	0	0		1000000	1000000	1000000	1000000	1000000	1000000
Chlorethoxyfos	0	0	0	0	0	0		1000000	1000000	1000000	1000000	1000000	1000000
Tridemorph	0	0	0	0	0	0		1000000	1000000	1000000	1000000	1000000	1000000
Methyldopa sesquihydrate	0	0	0	0	0	0		1000000	1000000	1000000	1000000	1000000	1000000
FD&C Yellow 6	0	0	0	0	0	0		1000000	1000000	1000000	1000000	1000000	1000000
PharmaGSID_47261	0	0	0	0	0	0		1000000	1000000	1000000	1000000	1000000	1000000
Biphenyl	0	0	0	0	0	0		1000000	1000000	1000000	1000000	1000000	1000000
Acetamiprid	0	0	0	0	0	0		1000000	1000000	1000000	1000000	1000000	1000000
Chloroneb	0	0	0	0	0	0		1000000	1000000	1000000	1000000	1000000	1000000
Benomyl	0	0	0	0	0	0		1000000	1000000	1000000	1000000	1000000	1000000
CP-409092	0	0	0	0	0	0		1000000	1000000	1000000	1000000	1000000	1000000
Ethyl butyrate	0	0	0	0	0	0		1000000	1000000	1000000	1000000	1000000	1000000
Quinoline	0	0	0	0	0	0		1000000	1000000	1000000	1000000	1000000	1000000
Clofibrate	0	0	0	0	0.5	0		1000000	1000000	1000000	1000000	3.16228	1000000	Yes
2-(2-Butoxyethoxy)ethanol	0	0	0	0	0	0		1000000	1000000	1000000	1000000	1000000	1000000
2-(2-Ethoxyethoxy)ethanol	0	0	0	0	0	0		1000000	1000000	1000000	1000000	1000000	1000000
Sucrose octaacetate	0	0	0	0	0	0		1000000	1000000	1000000	1000000	1000000	1000000
Fenofibrate	0	0	0	0	1	0		1000000	1000000	1000000	1000000	10	1000000	Yes
Oxamyl	0	0	0	0	0	0		1000000	1000000	1000000	1000000	1000000	1000000
Trichloroacetic acid	0	0	0	0	0	0		1000000	1000000	1000000	1000000	1000000	1000000
PD 0200347	0	0	0	0	0	0		1000000	1000000	1000000	1000000	1000000	1000000
5-Ethyl-1-aza-3,7-dioxabicyclo[3.3.0]octane	0	0	0	0	0	0		1000000	1000000	1000000	1000000	1000000	1000000
Benzal chloride	0	0	0	0	0	0		1000000	1000000	1000000	1000000	1000000	1000000
Diethyl phthalate	0	0	0	0	0	0		1000000	1000000	1000000	1000000	1000000	1000000
2-Butoxyethanol	0	0	0	0	0	0		1000000	1000000	1000000	1000000	1000000	1000000
2-Chlorophenol	0	0	0	0	0	0		1000000	1000000	1000000	1000000	1000000	1000000
Imazapic	0	0	0	0	0	0		1000000	1000000	1000000	1000000	1000000	1000000
2-tert-Butylphenol	0	0	0	0	0	0.5		1000000	1000000	1000000	1000000	1000000	3.16228	Yes
Methidathion	0	0	0	0	0	0		1000000	1000000	1000000	1000000	1000000	1000000
2-Methylaniline	0	0	0	0	0	0		1000000	1000000	1000000	1000000	1000000	1000000
Isoniazid	0	0	0	0	0	0		1000000	1000000	1000000	1000000	1000000	1000000
Tepraloxydim	0	0	0	0	0	0		1000000	1000000	1000000	1000000	1000000	1000000
2-(Butan-2-yl)phenol	0	0	0	0	0	0		1000000	1000000	1000000	1000000	1000000	1000000
Octanal	0	0	0	0	0	0		1000000	1000000	1000000	1000000	1000000	1000000
N,N,N-Trimethyl(oxiran-2-yl)methanaminium chloride	0	0	0	0	0	0		1000000	1000000	1000000	1000000	1000000	1000000
N-Methylacetamide	0	0	0	0	0	0		1000000	1000000	1000000	1000000	1000000	1000000
4-Amino-1,2,4-triazole	0	0	0	0	0	0		1000000	1000000	1000000	1000000	1000000	1000000
Mesotrione	0	0	0	0	0	0		1000000	1000000	1000000	1000000	1000000	1000000
2-Naphthylamine	0	0	0.5	0	0	0.5		1000000	1000000	3.16228	1000000	1000000	3.16228	Yes
Caffeine	0	0	0	0	0	0		1000000	1000000	1000000	1000000	1000000	1000000
N-Nitrosodiethylamine	0	0	0	0	0	0		1000000	1000000	1000000	1000000	1000000	1000000
Diethyl sulfate	0	0	0	0	0	0		1000000	1000000	1000000	1000000	1000000	1000000
CP-422935	0	0	0	0	0	0		1000000	1000000	1000000	1000000	1000000	1000000
1,3-Dichloro-5,5-dimethylhydantoin	0	0	0	0	0	0		1000000	1000000	1000000	1000000	1000000	1000000
Isooctyl acrylate	0	0	0	0	0	0		1000000	1000000	1000000	1000000	1000000	1000000
SB413217A	0	0	0	0	0	0		1000000	1000000	1000000	1000000	1000000	1000000
MK-547	0	0	0	0	0	0		1000000	1000000	1000000	1000000	1000000	1000000
10-Undecenoic acid	0	0	0	0	0	0		1000000	1000000	1000000	1000000	1000000	1000000
Sorbic acid	0	0	0	0	0	0		1000000	1000000	1000000	1000000	1000000	1000000
Cyhalofop-butyl	0	0	0	0	0.5	0		1000000	1000000	1000000	1000000	3.16228	1000000	Yes
Nicotine	0	0	0	0	0	0		1000000	1000000	1000000	1000000	1000000	1000000
Acetophenone	0	0	0	0	0	0		1000000	1000000	1000000	1000000	1000000	1000000
PHA-00543613	0	0	0	0	0	0		1000000	1000000	1000000	1000000	1000000	1000000
p-Bromodiphenyl ether	0	0	0	0	0	0		1000000	1000000	1000000	1000000	1000000	1000000
Styrene oxide	0	0	0	0	0	0		1000000	1000000	1000000	1000000	1000000	1000000
2-Anisidine	0	0	0	0	0	0		1000000	1000000	1000000	1000000	1000000	1000000
Triethanolamine	0	0	0	0	0	0		1000000	1000000	1000000	1000000	1000000	1000000
4-Cyclohexylcyclohexanone	0	0	0	0	0	0		1000000	1000000	1000000	1000000	1000000	1000000
Acibenzolar-S-methyl	0	0	0	0	0	0		1000000	1000000	1000000	1000000	1000000	1000000
Urethane	0	0	0	0	0	0		1000000	1000000	1000000	1000000	1000000	1000000
Anilazine	0.5	0	0	0	0	0		3.16228	1000000	1000000	1000000	1000000	1000000	Yes
Fluorene	0	0	0	0	0	0		1000000	1000000	1000000	1000000	1000000	1000000
1-Tetradecene	0	0	0	0	0	0		1000000	1000000	1000000	1000000	1000000	1000000
Di(2-ethylhexyl) phthalate	0	0	0	0	0	0		1000000	1000000	1000000	1000000	1000000	1000000
3'-Azido-3'-deoxythymidine	0	0	0	0	0	0		1000000	1000000	1000000	1000000	1000000	1000000
N,N-Diethylaniline	0	0	0	0	0	0		1000000	1000000	1000000	1000000	1000000	1000000
FD&C Blue No. 1	0	0	0	0	0	0		1000000	1000000	1000000	1000000	1000000	1000000
Sodium 4-nitrophenolate	0	0	0	0	0	0		1000000	1000000	1000000	1000000	1000000	1000000
Triethylene glycol dimethyl ether	0	0	0	0	0	0		1000000	1000000	1000000	1000000	1000000	1000000
Ethalfluralin	0	0	0	0	0	0		1000000	1000000	1000000	1000000	1000000	1000000
Fluazifop-butyl	0	0	0	0	0	0		1000000	1000000	1000000	1000000	1000000	1000000
6-Methylquinoline	0	0	0	0	0	0		1000000	1000000	1000000	1000000	1000000	1000000
Tris(2-chloroethyl) phosphate	0	0	0	0	0	0		1000000	1000000	1000000	1000000	1000000	1000000
Mepiquat chloride	0	0	0	0	0	0		1000000	1000000	1000000	1000000	1000000	1000000
Dichlobenil	0	0	0	0	0	0		1000000	1000000	1000000	1000000	1000000	1000000
Dipropylene glycol monomethyl ether	0	0	0	0	0	0		1000000	1000000	1000000	1000000	1000000	1000000
Amitraz	0	0	0	0	0	0		1000000	1000000	1000000	1000000	1000000	1000000
Trioctyl trimellitate	0	0	0	0	0	0		1000000	1000000	1000000	1000000	1000000	1000000
2-tert-Butyl-5-methylphenol	0	0	0	0	0	0		1000000	1000000	1000000	1000000	1000000	1000000
Imazethapyr	0	0	0	0	0	0		1000000	1000000	1000000	1000000	1000000	1000000
Stavudine	0	0	0	0	0	0		1000000	1000000	1000000	1000000	1000000	1000000
Butyl benzyl phthalate	0	0	0	0	0	0		1000000	1000000	1000000	1000000	1000000	1000000
Simazine	0	0	0	0	0	0		1000000	1000000	1000000	1000000	1000000	1000000
Phosmet	0	0	0	0	0	0		1000000	1000000	1000000	1000000	1000000	1000000
Pyrene	0	0	0	0	0	1		1000000	1000000	1000000	1000000	1000000	10	Yes
Octanoic acid	0	0	0	0	0	0		1000000	1000000	1000000	1000000	1000000	1000000
o-Cresol	0	0	0	0	0	0		1000000	1000000	1000000	1000000	1000000	1000000
CP-105696	0	0	0	0	0	0		1000000	1000000	1000000	1000000	1000000	1000000
Malathion	0	0	0	0	0	0		1000000	1000000	1000000	1000000	1000000	1000000
3,7-Dimethyl-2,6-octadienal	0	0	0	0	0	0		1000000	1000000	1000000	1000000	1000000	1000000
1,2,4,5-Tetrachlorobenzene	0	0	0	0	0	0		1000000	1000000	1000000	1000000	1000000	1000000
8-Hydroxyquinoline	0	0	0	0	0	0		1000000	1000000	1000000	1000000	1000000	1000000
4-Nonylphenol	0	0	0	0	0	0		1000000	1000000	1000000	1000000	1000000	1000000
2,4,6-Trichlorophenol	0	0	0	0	0	0		1000000	1000000	1000000	1000000	1000000	1000000
4-Nitrophenol	0	0	0	0	0	0		1000000	1000000	1000000	1000000	1000000	1000000
Phenolphthalin	0	0	0	0	0	0		1000000	1000000	1000000	1000000	1000000	1000000
2,3-Benzofuran	0	0	0	0	0	0		1000000	1000000	1000000	1000000	1000000	1000000
PFOA, ammonium salt	0	0	0	0	1	0		1000000	1000000	1000000	1000000	10	1000000	Yes
Dichlorvos	0	0	0	0	0	0		1000000	1000000	1000000	1000000	1000000	1000000
Propoxycarbazone-sodium	0	0	0	0	0	0		1000000	1000000	1000000	1000000	1000000	1000000
Diphenylamine	0	0	0	0	0	0		1000000	1000000	1000000	1000000	1000000	1000000
Diethylene glycol monomethyl ether	0	0	0	0	0	0		1000000	1000000	1000000	1000000	1000000	1000000
Dioctyl phthalate	0	0	0	0	0	0		1000000	1000000	1000000	1000000	1000000	1000000
Hexanedinitrile	0	0	0	0	0	0		1000000	1000000	1000000	1000000	1000000	1000000
Dapsone	0	0	0	0	0	0		1000000	1000000	1000000	1000000	1000000	1000000
Grinstad Soft-N-Safe	0	0	0	0	0	0		1000000	1000000	1000000	1000000	1000000	1000000
Fluroxypyr-meptyl	0	0	0	0	0	0		1000000	1000000	1000000	1000000	1000000	1000000
Aldicarb	0	0	0	0	0	0		1000000	1000000	1000000	1000000	1000000	1000000
Thiacloprid	0	0	0	0	0	0		1000000	1000000	1000000	1000000	1000000	1000000
Thiram	0	0	0	0	0	0		1000000	1000000	1000000	1000000	1000000	1000000
Thiamethoxam	0	0	0	0	0	0		1000000	1000000	1000000	1000000	1000000	1000000
Tripropylene glycol monomethyl ether	0	0	0	0	0	0		1000000	1000000	1000000	1000000	1000000	1000000
1,2,3-Benzotriazole	0	0	0	0	0	0		1000000	1000000	1000000	1000000	1000000	1000000
2-Chloroacetophenone	0	0	0	0	0	0		1000000	1000000	1000000	1000000	1000000	1000000
Indium arsenide	0	0	0	0	0	0		1000000	1000000	1000000	1000000	1000000	1000000
p-Cresol	0	0	0	0	0	0		1000000	1000000	1000000	1000000	1000000	1000000
4-Vinyl-1-cyclohexene dioxide	0	0	0	0	0	0		1000000	1000000	1000000	1000000	1000000	1000000
2-Chloroethanol	0	0	0	0	0	0		1000000	1000000	1000000	1000000	1000000	1000000
Isophorone	0	0	0	0	0	0		1000000	1000000	1000000	1000000	1000000	1000000
Metalaxyl	0	0	0	0	0	0		1000000	1000000	1000000	1000000	1000000	1000000
Carbaryl	0	0	0	0	0	0		1000000	1000000	1000000	1000000	1000000	1000000
2,6-Dinitrotoluene	0	0	0	0	0	0		1000000	1000000	1000000	1000000	1000000	1000000
17alpha-Ethinylestradiol	0	0	0	0	0	0		1000000	1000000	1000000	1000000	1000000	1000000
4-(2-Methylbutan-2-yl)cyclohexanol	0	0	0	0	0	0		1000000	1000000	1000000	1000000	1000000	1000000
Maleic hydrazide	0	0	0	0	0	0		1000000	1000000	1000000	1000000	1000000	1000000
Ethylene thiourea	0	0	0	0	0	0		1000000	1000000	1000000	1000000	1000000	1000000
Glycerol	0	0	0	0	0	0		1000000	1000000	1000000	1000000	1000000	1000000
Adipic acid, polypropyleneglycol, laurate	0	0	0	0	0	0		1000000	1000000	1000000	1000000	1000000	1000000
Butyryl trihexyl citrate	0	0	0	0	0	0		1000000	1000000	1000000	1000000	1000000	1000000
Dexamethasone sodium phosphate	0	0	0	0	0	0		1000000	1000000	1000000	1000000	1000000	1000000
Diethyl butanedioate	0	0	0	0	0	0		1000000	1000000	1000000	1000000	1000000	1000000
Deisopropylatrazine	0	0	0	0	0	0.5		1000000	1000000	1000000	1000000	1000000	3.16228	Yes
Candoxatril	0	0	0	0	0	0		1000000	1000000	1000000	1000000	1000000	1000000
Metribuzin	0	0	0	0	0	0		1000000	1000000	1000000	1000000	1000000	1000000
tert-Butylhydroquinone	0	0	0	0	0	0		1000000	1000000	1000000	1000000	1000000	1000000
Dimethylarsinic acid	0	0	0	0	0	0		1000000	1000000	1000000	1000000	1000000	1000000
Butyl benzoate	0	0	0	0	0	0		1000000	1000000	1000000	1000000	1000000	1000000
1,2,3-Trichloropropane	0	0	0	0	0	0		1000000	1000000	1000000	1000000	1000000	1000000
Benzophenone	0	0	0	0	0	0		1000000	1000000	1000000	1000000	1000000	1000000
PFBS-K	0	0	0	0	0	0		1000000	1000000	1000000	1000000	1000000	1000000
Ethephon	0	0	0	0	0	0		1000000	1000000	1000000	1000000	1000000	1000000
Pyrithiobac-sodium	0	0	0	0	0	0		1000000	1000000	1000000	1000000	1000000	1000000
Indomethacin	0	0	0	0	0	0		1000000	1000000	1000000	1000000	1000000	1000000
Acetyl tributyl citrate	0	0	0	0	0	0		1000000	1000000	1000000	1000000	1000000	1000000
4-Octylphenol	0	0	0	0	0	0		1000000	1000000	1000000	1000000	1000000	1000000
2,2-Bis(bromomethyl)-1,3-propanediol	0	0	0	0	0	0		1000000	1000000	1000000	1000000	1000000	1000000
Geraniol	0	0	0	0	0	0		1000000	1000000	1000000	1000000	1000000	1000000
CP-671305	0	0	0	0	0	0		1000000	1000000	1000000	1000000	1000000	1000000
Triethylene glycol bis(2-ethylhexanoate)	0	0	0	0	0	0		1000000	1000000	1000000	1000000	1000000	1000000
Daminozide	0	0	0	0	0	0		1000000	1000000	1000000	1000000	1000000	1000000
Monocrotophos	0	0	0	0	0	0		1000000	1000000	1000000	1000000	1000000	1000000
														320	0.30303

## Sheet: Sup Tab 6 ToxCast Rec Prob
Supplementary Material for “High-Throughput Toxicogenomic Screening of Chemicals in the Environment Using Metabolically Competent Hepatic Cell Cultures”
Supplementary Table 6: ToxCast Chemical Receptor Activity Probabilities
	Chem.Names	AHR	AR	CAR	FXR	PPARA	PXR
Aflatoxin B1	1162-65-8	0	0	1	1	0	0
Triflumizole	68694-11-1	0.9998	0	0.721	0.994	0	0
4,4'-Sulfonylbis[2-(prop-2-en-1-yl)phenol]	41481-66-7	0	0	0	0	0	0
Tamoxifen	10540-29-1	0	0	1	0.0044	0	0
FR167356	174185-16-1	1	0	0.0006	0	0	0
Niclosamide	50-65-7	1	0	1	1	0	0
Phenylmercuric acetate	62-38-4	0	0	1	1	0	0
Benzo(b)fluoranthene	205-99-2	1	0	1	1	0	0
Fabesetron hydrochloride	129299-90-7	1	0	0.9952	0.0202	0	0
Abamectin	71751-41-2	0	0	1	1	0	0
PFOSA	754-91-6	0	0	1	1	0	0
Haloperidol	52-86-8	0	0	0	0	0	0
Tributyltin chloride	1461-22-9	1	0	1	0.0116	0	0
Imidacloprid	138261-41-3	0	0	0.0076	0.0008	0	0
Triclocarban	101-20-2	0	0	1	1	0	0
Mancozeb	8018-01-07	0	0	1	1	0	0
SB236057A	180084-01-9	1	0	1	0.9998	0	0
Progesterone	57-83-0	0	0	1	1	0	0
Sodium dodecyl sulfate	151-21-3	0	0	0	0	0.0002	0
Pentamidine isethionate	140-64-7	0.0022	0	1	1	0	0
C.I. Solvent Yellow 14	842-07-9	1	0	1	1	0	0
Colchicine	64-86-8	0.7856	0	1	1	0	0
FR150011	149413-74-1	0.0414	0	0.9998	0.561	0	0
TNP-470	129298-91-5	0.7418	0	1	0	0	0
Emamectin benzoate	155569-91-8	0.8004	0	1	1	0	0
4-Chloro-1,2-diaminobenzene	95-83-0	1	0	1	1	0	0
PFDA	335-76-2	0	0	0.0002	0	0.0002	0
Chlorpromazine hydrochloride	69-09-0	0.6704	0	0.0092	0	0.0206	0.003
Maneb	12427-38-2	0.0006	0	1	1	0	0
Ziram	137-30-4	0	0	1	1	0	0
Gentian Violet	548-62-9	0.9606	0	1	1	0	0
Cladribine	4291-63-8	0	0	1	1	0	0
Diethylstilbestrol	56-53-1	0	0	0.0002	0	0	0
Cyclanilide	113136-77-9	0	0	0	0	0	0
Chlorpyrifos oxon	5598-15-2	0	0	0	0	0	0
Diniconazole	83657-24-3	0.9988	0	0.9998	0.5452	0	0
meso-Hexestrol	84-16-2	0	0	0	0	0	0
Oryzalin	19044-88-3	0	0	0.0022	0	0	1
7,12-Dimethylbenz(a)anthracene	57-97-6	1	0	0	0.4088	0	0
CP-122721	145742-28-5	0.059	0	0.9598	0	0	1
Benz(a)anthracene	56-55-3	1	0	0.979	1	0	0
2-Amino-5-azotoluene	97-56-3	1	0	1	1	0	0
SR271425	155990-20-8	0.0008	0	1	1	0	0
1,2-Phenylenediamine	95-54-5	0.0012	0	0	0	0	0
PD 0343701	676116-04-4	0.0004	0	0	0	0	0
SSR69071	344930-95-6	0	0	0	0	0	0
Forchlorfenuron	68157-60-8	0.982	0	0.0462	0.0448	0	0
UK-373911	291305-06-1	0	0	1	0.8892	0	0
CP-100829	135080-03-4	1	0	1	1	0	0
2,4-Dinitrophenol	51-28-5	0.0004	0	1	1	0	0
2-Methyl-4,6-dinitrophenol	534-52-1	0	0	1	1	0	0
Tamoxifen citrate	54965-24-1	0.9864	0	0.4746	0.0086	0	0
Docusate sodium	577-11-7	0.0288	0	0.0018	0	0	0.9998
4,4',4''-Ethane-1,1,1-triyltriphenol	27955-94-8	0	0	1	0.9996	0	0
Ketoconazole	65277-42-1	0.9952	0	1	1	0	0
Pentachlorophenol	87-86-5	0.187	0	1	1	0	0
CJ-013610	249296-43-3	0	0	1	1	0	0
Dinoseb	88-85-7	0.002	0	1	1	0	0
Bromoxynil	1689-84-5	0.0002	0	1	1	0.0002	0
6-Thioguanine	154-42-7	0.0664	0	1	1	0	0
Fulvestrant	129453-61-8	0.001	0	0.9996	1	0	0
4-Aminoazobenzene	60-09-3	0.0616	0	1	1	0	0
Farglitazar	196808-45-4	0.2374	0	0.9982	1	1	0
HMR1426	262376-75-0	1	0	0.0078	0.8928	0	0
Triphenyltin hydroxide	76-87-9	0.0002	0	1	1	0	0
SAR377142	NOCAS_47385	0.6474	0	0.0018	0	0	0
Celecoxib	169590-42-5	0	0	0.7654	0	0.0044	0
MK-968	NOCAS_47334	0	0	1	0.0002	0	0
Zoxamide	156052-68-5	0	0	0	0	0	0
Bensulide	741-58-2	0.0824	0	0.3166	0	0	1
Dicloran	99-30-9	0.1398	0	0	0	0	0
4-Butyrolactone	96-48-0	0	0	0.0004	0	0	0
PharmaGSID_48519	686756-87-6	0.1028	0	0.9202	0.001	0	0
Raloxifene hydrochloride	82640-04-8	0	0	0	0.9952	0	0
PharmaGSID_48509	NOCAS_48509	0	0	0	0	0	0
Aplaviroc hydrochloride	461023-63-2	0	0	1	1	0	0
SAR102779	NOCAS_47387	0.844	0.0002	0.1526	0.6948	0.0052	0.1296
PharmaGSID_47315	444610-91-7	0.0642	0	1	1	0	0
SR146131 trifluoroacetate (1:1)	221671-62-1	0.0204	0	1	1	0.5548	0
Propargite	2312-35-8	0.0014	0	1	1	0	0
Cycloheximide	66-81-9	0.9454	0	1	1	0	0
AVE5638	725228-45-5	0	0	0	0	0	0
UK-337312	203942-49-8	0	0	1	1	0	0
PharmaGSID_48511	1062243-51-9	0.992	0	1	1	0	0
SSR 241586 HCl	NOCAS_47353	0	0	1	1	0	0
Octhilinone	26530-20-1	0	0	0	0	0	0
Difenzoquat metilsulfate	43222-48-6	0.0004	0	1	0.988	0	0
PharmaGSID_47337	1061517-62-1	0.9322	0	1	0.9938	0	0
Tributyltin methacrylate	2155-70-6	0.9976	0.6684	1	1	0.972	0
2,5-Di-tert-butylbenzene-1,4-diol	88-58-4	0	0	0	0	0	0
Zamifenacin	127308-82-1	0	0	0.0002	0	0	0
Diclofenac sodium	15307-79-6	0	0	0.9958	0	0	1
Clomazone	81777-89-1	0	0	0.0166	0	0	1
Buprofezin	69327-76-0	0	0	0	0	0	0
Perfluoroheptanoic acid	375-85-9	0	0	0	0	1	0
Triethylene glycol	112-27-6	0	0	0	0	0	0
PD-0333941	501027-49-2	0	0	0	0	1	0
Estrone	53-16-7	0	0	0.0054	0	0	0.0966
Benzidine	92-87-5	0.2692	0.1994	0.0206	0	0	0
Sulfentrazone	122836-35-5	0	0	0.0008	0	0	1
Flumetsulam	98967-40-9	0	0	0	0	0	0
S-Bioallethrin	28434-00-6	0	0	0	0	0	0
Atrazine	1912-24-9	0	0	0.048	0	0	1
Disulfoton	298-04-4	0	0	0	0	0	0
beta-Hexachlorocyclohexane	319-85-7	0	0	1	0	0	1
Heptachlor epoxide	1024-57-3	0.0228	0	0.0536	0	0	1
Bifenthrin	82657-04-3	0	0	0.0008	0	0	1
Fenoxycarb	72490-01-8	0	0	0	0	0	0
Procymidone	32809-16-8	0	0	0.9806	0.9784	0	1
Isoxaben	82558-50-7	0.822	0	0.0262	0	0	1
MEHP	4376-20-9	0	0	0	0	0	0
Flumioxazin	103361-09-7	0	0	0.115	0	0	1
Fenpyroximate (Z,E)	111812-58-9	0	0	1	1	0	0
Norgestrel	797-63-7	0	1	0	1	0	0
Cyproconazole	94361-06-5	0	0	0.0048	0	0	1
Nilutamide	63612-50-0	0	0	0	0	0	0
Oxadiazon	19666-30-9	0.0034	0	0.0264	0	0	1
Etoxazole	153233-91-1	0	0	0.0474	0	0	1
Flutolanil	66332-96-5	0	0	0	0	0	0.0524
HMR1171 trifluoroacetate (1:1)	NOCAS_48522	0.0294	0.1392	0.246	0.0104	0.0104	0.9982
Ethofumesate	26225-79-6	0	0	0.0354	0	0	0.9772
Vinclozolin	50471-44-8	0.4092	0	0.0018	0	0	1
Propyl gallate	121-79-9	0.005	0	0.9996	0.005	0	1
Cyfluthrin	68359-37-5	0	0	0.0006	0	0	1
Lindane	58-89-9	0.089	0	0.9482	0	0	1
Fenarimol	60168-88-9	0.0004	0	0.0202	0	0	1
Norethindrone	68-22-4	0	1	0.0416	0.0004	0	1
Heptachlor	76-44-8	0.4586	0	0.9628	0	0	1
Prometryn	7287-19-6	0.0022	0	0.0344	0	0	1
Myclobutanil	88671-89-0	0.0296	0	0.023	0	0	1
Isazofos	42509-80-8	0.9992	0	0.8232	0.6516	0	1
Butralin	33629-47-9	0.0008	0	0.0288	0	0	1
PK 11195	85532-75-8	0.0002	0	0.126	0	0	1
Tebupirimfos	96182-53-5	0.0014	0	0.0146	1	0	1
5HPP-33	105624-86-0	0.0008	0	0.0376	0	0	0.9992
Piperonyl butoxide	51-03-6	0.1136	0	0.9516	0	0.2198	1
Tributyl phosphate	126-73-8	0.0336	0.0008	0.0212	0	0	1
all-trans-Retinoic acid	302-79-4	0.0012	0	0.9996	0.982	0	1
Prometon	1610-18-0	0	0	0.001	0	0	0.467
CI-1029	207736-05-8	0.0002	0	1	0.9058	0	1
p,p'-DDD	72-54-8	0	0	0.063	0	0	1
Chlorobenzilate	510-15-6	0	0	0	0	0.0004	0
Octrizole	3147-75-9	0.0056	0	0.0002	0	0	0.0024
Fipronil	120068-37-3	0.4106	0	1	0.9106	0	0.2712
17beta-Estradiol	50-28-2	0	0	0.0078	0	0	1
Pyraflufen-ethyl	129630-19-9	0	0	0	0	0	0.0004
Hexythiazox	78587-05-0	0	0	0	0	0	0
Dimethomorph	110488-70-5	0	0	0.0318	0	0	1
PFNA	375-95-1	0	0	0	0	1	0
Prodiamine	29091-21-2	0.9606	0	0.9624	0	0	1
Carfentrazone-ethyl	128639-02-1	0	0	0	0	0	0.0038
Etofenprox	80844-07-1	0	0	0.0032	0	0	1
Aldrin	309-00-2	0	0	0.0206	0	0	1
AVE2865	648917-13-9	0	0	0	0	0	0
Penoxsulam	219714-96-2	0	0	0.8426	0	0	1
Resmethrin	10453-86-8	0	0	0.0132	0	0.0004	0.9718
Triticonazole	131983-72-7	0.0178	0	0.0186	0	0	1
Esfenvalerate	66230-04-4	0	0	0.0044	0	0	0.9932
Pioglitazone hydrochloride	112529-15-4	0	0.0546	0.0042	0	1	0.0124
PharmaGSID_48166	NOCAS_48166	0.734	0.0026	0.9906	1	0	0
Mifepristone	84371-65-3	0	0	0.9998	0	0	1
Thiophanate-methyl	23564-05-8	0	0	0.0014	0	0	1
Methoxyfenozide	161050-58-4	0	0	0.001	0	0.0002	1
Simvastatin	79902-63-9	0.0008	0	0	0	0.0016	0
3,3'-Dimethoxybenzidine dihydrochloride	20325-40-0	0.0232	0	0.0388	0.0002	0	0.9988
Rotenone	83-79-4	0.001	0	1	1	0	0
2,4-Bis(1-methyl-1-phenylethyl)phenol	2772-45-4	0	0	0	0	0	0.0026
FR130739	136042-19-8	0	0	0.011	0	0.0002	0.9992
Propetamphos	31218-83-4	0.8664	0	0.9252	0	0	1
Hexaconazole	79983-71-4	0.0238	0	0.9546	0	0	1
Fomesafen	72178-02-0	0	0	0.0442	0	1	1
Corticosterone	50-22-6	0	0	0	0	0	0
Besonprodil	253450-09-8	0	0	0	0	0	0
Triadimefon	43121-43-3	0	0	0.0276	0	0	1
Carbosulfan	55285-14-8	0	0	0	0	0	0.0002
PharmaGSID_48513	825643-57-0	0.005	0	1	0.5614	0	1
Butam	35256-85-0	0	0	0	0	0	1
Tebufenozide	112410-23-8	0	0	0.0074	0	0	1
Zenarestat	112733-06-9	0	0	0.0016	0	0	1
Tebuconazole	107534-96-3	0.027	0	0.029	0	0	1
CP-612372	353280-07-6	0	0	0.0028	0	0	1
PharmaGSID_47263	349495-42-7	0	0	0	0	0	0
Tribufos	78-48-8	0	0	0.0378	0	0	0.9782
Piragliatin	625114-41-2	0.157	0	0.1012	0	0.9992	1
GSK232420A	864283-48-7	0.0056	1	0.964	0	0	0
CP-465394	NOCAS_47255	0	0	0.1392	0	0	1
Trelanserin	189003-92-7	0	0	0.059	0	0	1
Retinol	68-26-8	0	0	0.0022	0	0	0.0026
Pyridaben	96489-71-3	0.9906	0	1	0.9994	0	0
Fluthiacet-methyl	117337-19-6	0	0	0	0	0	0.0002
Terbuthylazine	5915-41-3	0.0052	0	0.9328	0	0	1
PharmaGSID_48510	460081-99-6	0	0	0	0	0.086	0
CI-1018	NOCAS_47248	0.0392	0	0.0804	0	0	1
Pentane-1,5-diyl dibenzoate	6624-73-3	0.763	0.0014	0.1166	0	1	1
Etridiazole	2593-15-9	0	0	0.0684	0	1	0.9918
Ro 23-7637	107071-66-9	0.001	0	1	0.9996	0	0
SB281832	219790-72-4	0.0006	0	0.897	0	0	1
Enadoline	124378-77-4	0	0	0.0028	0	0	0.6018
Cariporide mesylate	159138-81-5	0.2328	0	0.058	0	1	0.8634
Paclobutrazol	76738-62-0	0	0	0.0742	0	0	1
Bis(2-methoxyethyl) ether	111-96-6	0.0006	0	0.0012	0	0.0002	1
Triphenyl phosphate	115-86-6	0.0318	0	0.0638	0	0	1
Fandosentan potassium salt	221246-12-4	0	0	0.0822	0	0	1
Chlordane	57-74-9	0.0886	0.0028	0.005	0	0	1
PharmaGSID_47330	NOCAS_47330	0.9952	0	1	0	0	1
Ethoxyquin	91-53-2	0.5778	0	0.0018	0	0	1
Dimethipin	55290-64-7	0	0	0	0	0	0
Triadimenol	55219-65-3	0.0012	0	0.9994	0	0	1
Isopropalin	33820-53-0	0.0426	0	0.0146	0	0	1
Cypermethrin	52315-07-8	0.0526	0	0.0004	0	0	1
UK-343664	215297-27-1	0	0	0.0214	0	0	1
C10-21 alkanesulfonic acids phenyl esters	91082-17-6	0	0	0.0202	0	0	1
Propyzamide	23950-58-5	0.005	0	0.9534	0	0	1
Surinabant	288104-79-0	0.9928	0	1	0.7928	0	0
Tralkoxydim	87820-88-0	0	0	0.02	0	0	1
Tolazamide	1156-19-0	0	0	0	0	0	0
Fluridone	59756-60-4	0.0002	0	0.0176	0	0	1
Trifloxystrobin	141517-21-7	0.001	0	0.0004	0	0	0.0096
Lovastatin	75330-75-5	0.094	0	0	0	0.43	0
Propazine	139-40-2	0.0012	0	0.0022	0	0	1
EPN	2104-64-5	0.0056	0	0.1822	0	0	1
CI-1044	NOCAS_47291	0.0012	0	0.05	0	0	1
Kepone	143-50-0	0	0	1	1	0	0
2,4,7,9-Tetramethyl-5-decyne-4,7-diol	126-86-3	0	0	0.0164	0	0	0.4826
Norflurazon	27314-13-2	1	0.011	0.0004	0	0	0.2134
AVE3295	478263-98-8	0	0	0.2098	0	0	1
SAR102608	1068967-96-3	0.0002	0	0.097	0	0	1
p,p'-DDE	72-55-9	0	0	0.0194	0	0	1
CP-532623	261947-38-0	0.7608	0	0.9496	0	0	1
FR145237	146011-65-6	0.068	0	0.0208	0	0	0.9996
Clomiphene citrate (1:1)	50-41-9	0	0.0002	0.1332	0.003	0	0
Tris(2-ethylhexyl) phosphate	78-42-2	0.0014	0	0.0048	0	0	1
Carbofuran	1563-66-2	0	0	0.001	0	0	1
PharmaGSID_48505	NOCAS_48505	0.986	0	1	1	0	0
4,4'-Methylenebis(2-methylaniline)	838-88-0	0	0	0.0002	0	0	1
Butachlor	23184-66-9	0	0	0	0	0.0002	0
Quinoxyfen	124495-18-7	0.1136	0	0	0	0	0
3,5,3'-Triiodothyronine	6893-02-03	0	0	0.9872	1	0	0.0002
Bisphenol A	80-05-7	0	0	0	0	0	0
Trifloxysulfuron-sodium	199119-58-9	0	0	0.22	0	0	0.3204
PharmaGSID_48506	588941-45-1	0.0006	0	0.0008	0	0	0.0074
4-Androstene-3,17-dione	63-05-8	0	1	0.015	0	0	0.0468
PharmaGSID_48518	NOCAS_48518	0	0	0.9762	0	0	1
Ingliforib	186392-65-4	0	0	0	0	0	0
Carabersat	184653-84-7	0	0	0.0022	0	0	0.9948
AVE9423	862243-29-6	0.0004	0	0.0008	0	0	1
Clotrimazole	23593-75-1	0.9998	0	1	0.8584	0	0.0044
Pirimicarb	23103-98-2	0	0	0.0008	0	0	0.7694
Warfarin	81-81-2	0	0	0	0	0	0
Prednisone	53-03-2	0	0	0	0	0	0.0326
Acifluorfen	50594-66-6	0	0.0036	0.055	0	0.9244	0.9952
Milbemectin (mixture of 70% Milbemcin A4, 30% Milbemycin A3)	NOCAS_34742	0.0028	0	0.9998	0.0004	0	1
Cinmethylin	87818-31-3	0	0	0	0	0	0.0024
PharmaGSID_48507	NOCAS_48507	0.0686	0	0.9876	0	0	1
Fluometuron	2164-17-2	0	0	0.0086	0	0.0002	0.9964
TDCPP	13674-87-8	0.0752	0	0.009	0.0014	0	0.0698
SR144190	181640-09-5	0.0002	0	0.0946	0	0	1
Tetraconazole	112281-77-3	0	0	1	0	0	0
Clorophene	120-32-1	0	0	0	0	0	0
Thidiazuron	51707-55-2	0	0	0	0	0	0
Picoxystrobin	117428-22-5	0.0004	0	1	1	0	0
MGK-264	113-48-4	0	0	0	0	0	0
Mevinphos	7786-34-7	0	0	0	0	0	0
Methylene bis(thiocyanate)	6317-18-6	0	0	0	0	0	0
Azoxystrobin	131860-33-8	0	0	0	0	0	0
4-Hexylresorcinol	136-77-6	0	0	0	0	0	0
Mepanipyrim	110235-47-7	1	0.0296	0.0058	0.9614	0.9706	0
1,5-Naphthalenediamine	2243-62-1	0.8184	0	0.0026	0	0	0
9-Phenanthrol	484-17-3	0.0004	0	0	0	0	0
4-Aminofolic acid	54-62-6	0	0	0.0016	1	0	0
Flutamide	13311-84-7	0.6206	0	0.4254	0.71	0	0
3-Hydroxyfluorene	6344-67-8	0.971	0.0002	0	0.0004	0	0
Fenoxaprop-ethyl	66441-23-4	0	0	0	0	0	0
Tetrac	67-30-1	0	0	0	0	0	0
Fluazifop-P-butyl	79241-46-6	0	0	0	0	0	0
3,3',5,5'-Tetrabromobisphenol A	79-94-7	0	0	0	0.002	0	0
SSR126768	NOCAS_47379	0	0	1	1	0	0
2-tert-Butyl-4-methoxyphenol	121-00-6	0	0	0	0	0	0
Endosulfan	115-29-7	0	0	0	0	0	0
Triclopyr	55335-06-3	0	0	0	0	0	0
5-Amino-2-methylphenol	2835-95-2	0.9746	0	0	0	0	0
Fenamidone	161326-34-7	0	0	1	1	0	0
CJ-013790	179465-71-5	0	0	1	0.8136	0	0
2,2-Bis(4-hydroxyphenyl)-1,1,1-trichloroethane	2971-36-0	0	0	0	0	0	0
Methomyl	16752-77-5	0	0	0	0	0	0
Napropamide	15299-99-7	0.006	0	0	0	0	0
Ametryn	834-12-8	0.0098	0	0.0304	0	0	0.9256
Methamidophos	10265-92-6	0	0	0	0	0	0
Allethrin	584-79-2	0	0	0	0	0	0
Isoproterenol hydrochloride	51-30-9	0	0	1	1	0	0
Propiconazole	60207-90-1	0.0122	0.0018	0.7312	0	0	0
Malaoxon	1634-78-2	0.8556	0	0	0.0218	0	0
Perfluoroundecanoic acid	2058-94-8	0	0.003	0	0.0996	0	0
Diuron	330-54-1	1	0	0.0002	0	0	0.0008
Mirex	2385-85-5	0.0166	0	0.9842	0	0.0014	0.9976
17alpha-Estradiol	57-91-0	0	0	0.013	0	0	1
Chlorothalonil	1897-45-6	0.9492	0	1	0.0052	0	0
2-(Thiocyanomethylthio)benzothiazole	21564-17-0	0	0	0	0	0	0
YM218	NOCAS_48176	0.0454	0	0	0	0	0
17beta-Trenbolone	10161-33-8	0.0192	0.9998	0.7804	0.0032	0	0
Prochloraz	67747-09-5	0.9998	0.0002	0.4266	1	0	0
Bromacil	314-40-9	0.8368	0	0.9998	0	0	0.9732
Anthracene	120-12-7	0.0254	0	0.6588	0	0.032	0.7142
Captan	133-06-2	0	0	0	0	0	0
Sulfluramid	4151-50-2	0	0	0	0	0	0
1-Benzylquinolinium chloride	15619-48-4	0.0452	0	0.9998	0.9994	0	0.2968
Bisphenol AF	1478-61-1	0	0	0	0	0	0
Linuron	330-55-2	0.0372	0.0024	0.001	0	0	0.0008
Spironolactone	52-01-7	0	0	0	0	0	0
Nitrofurantoin	67-20-9	0	0	0.0004	0	0	0
Quercetin	117-39-5	0	0	0	0.008	0	0
Triglycidyl isocyanurate	2451-62-9	0	0	0	0	0	0
Diethanolamine	111-42-2	0	0	0	0	0	0
Famoxadone	131807-57-3	0.9898	0	1	0.995	0	0
Fludioxonil	131341-86-1	0	0	0	0	0	0
2,4,5-Trichlorophenol	95-95-4	0	0	0	0	0	0
Diclofop-methyl	51338-27-3	0	0	0	0	1	0
Sodium dodecylbenzenesulfonate	25155-30-0	0	0.0004	0.0422	0	0	0.0462
Acetochlor	34256-82-1	0	0	0.0002	0.0002	0	0
Elzasonan	361343-19-3	1	0	0.368	0	0	0
UK-416244	402910-27-4	0	0	0	0	0	0
Fluoxastrobin	361377-29-9	0	0	1	1	0	0
2,3-Diaminotoluene	2687-25-4	0.1252	0	0	0.0014	0	0
Dicrotophos	141-66-2	0	0	0	0	0	0
SR125047	NOCAS_47342	0	0	0	0	0	0
Spirodiclofen	148477-71-8	0	0	0	0	0	0
Fluazinam	79622-59-6	0.989	0	1	1	0	0
CP-634384	290352-28-2	0	0	1	1	0	0
CP-863187	668981-02-0	0.0882	0	0.9998	0.0004	0	1
SAR115740	NOCAS_47366	0.001	0	1	0.9994	0	0
Dodecyltrimethylammonium chloride	112-00-5	0	0	0	0	0	0
SSR504734	742693-38-5	0.0006	0	0.9976	0.8156	0	0.0026
4-Cumylphenol	599-64-4	0	0	0	0	0	0
Fenbuconazole	114369-43-6	0.001	0	0.0002	0	0	0
2-Aminoanthraquinone	117-79-3	1	0	1	1	0	0
5-Fluorouracil	51-21-8	0	0	0	0	0	0
Reserpine	50-55-5	0.0214	0	0	0	0	0
Clodinafop-propargyl	105512-06-9	0	0	0	0	0.9998	0
CP-401387	199171-88-5	0	0	0	0	0	0
N,N'-Methylenebisacrylamide	110-26-9	0.0002	0	0	0	0	0
Fenamiphos	22224-92-6	0.0482	0	0.0224	0	0	0.9512
PFOS	1763-23-1	0	0	0	0	1	0
Tiratricol	51-24-1	0	0	0.0002	1	0	0
Pyrimethamine	58-14-0	0	0	0	0	0	0
Phenolphthalein	77-09-8	0	0	0	0	0	0
Imazalil	35554-44-0	1	0	0.3536	0.0222	0	0
CP-456773	210826-40-7	0	0	0	0	0.0006	0.0044
Triclosan	3380-34-5	0	0	0	0	0	0
Methotrexate	59-05-2	0	0	1	1	0	0
Didecyldimethylammonium chloride	7173-51-5	0.0064	0.0002	0.822	0	0	0
SSR161421	NOCAS_47374	1	0	1	0.9998	0	0
CP-544439	230954-09-3	0	0	0	0	0	0
Terbufos	13071-79-9	0	0	0	1	0	0
Fenaminosulf	140-56-7	1	0	0.9998	0	0	0
Isophorone diisocyanate	4098-71-9	0	0	0	0	0	0
3,3'-Dimethylbenzidine	119-93-7	0.7888	0	0	0.1298	0	0
Thiodicarb	59669-26-0	0.0002	0	0	0	0	0
Cyazofamid	120116-88-3	0.9996	0	1	0.1268	0	0
Difenoconazole	119446-68-3	0.9994	0	1	0.9956	0	0
Amiodarone hydrochloride	19774-82-4	0.1326	0	0.0004	0	0	0
Tannic acid	1401-55-4	0	0	0.8538	0	0	0
2,4-Di-tert-butylphenol	96-76-4	0	0.0766	0	0.0942	0	0
SSR150106	NOCAS_47362	0.0004	0	0.0002	0	0	0
Azathioprine	446-86-6	0	0	1	1	0	0
Flufenacet	142459-58-3	0	0	0	0	0	0
Cyprodinil	121552-61-2	0	0.0002	0	0.0012	0	0
Diclosulam	145701-21-9	0	0	0.0636	0	0	1
PharmaGSID_48516	NOCAS_48516	0.0002	0	0.0024	0	0	1
Indoxacarb	173584-44-6	0.984	0.0252	0.0004	0	0	0.005
Tebufenpyrad	119168-77-3	0	0	1	1	0	0
3,3'-Dimethoxybenzidine	119-90-4	0.9848	0	0	0	0	0
Quizalofop-ethyl	76578-14-8	1	0	0	0.9796	0.732	0
Toluene-2,4-diisocyanate	584-84-9	0.023	0	0.1064	0.988	0	0
Sodium hexyldecyl sulfate	1120-01-0	0	0	0	0	0	0
Benodanil	15310-01-7	1	0	0	0	0	0.0022
1,2,4-Trichlorobenzene	120-82-1	0	0	0	0.005	0	0
Oxyfluorfen	42874-03-3	1	0	0.0106	0	0	0
Chlorpyrifos-methyl	5598-13-0	0	0	0	0	0	0
Azamethiphos	35575-96-3	0	0	0.0006	0	0	0
Genistein	446-72-0	0	0	0	0	0	0
N-Phenyl-1,4-benzenediamine	101-54-2	0.0002	0	0	0	0	0
Dimethenamid	87674-68-8	0	0	0	0	0	0.0026
GSK163929B	NOCAS_47311	0	0	1	1	0	0
Darbufelone mesylate	139340-56-0	0.8528	0	0	0.0004	1	0
MCPA	94-74-6	0	0.6166	0.0016	0	0.3096	0.1006
Bisphenol B	77-40-7	0	0	0	0	0	0
Mercuric chloride	7487-94-7	0	0	0	0	0	0
Carboxin	5234-68-4	0	0	0	0	0	0
5alpha-Dihydrotestosterone	521-18-6	0	0.0018	0	0	0.4636	0
GW473178E methyl benzene sulphonic acid	263553-33-9	0.0214	0	0.0158	0.0004	0	0.4502
Flusilazole	85509-19-9	0	0	0.9952	0	0	0.982
Testosterone propionate	57-85-2	0.0022	1	0	0	0.0004	0
Dicofol	115-32-2	0	0	0.0002	0	0	0
Nelivaptan	439687-69-1	0	0	0.8718	1	0	0
Troglitazone	97322-87-7	0	0	0.6702	0.0984	0	0.0018
Captafol	2425-06-01	0.0496	0	0.0202	0.078	0	0.5416
Endothal	145-73-3	0	0	0	0	0	0
2,4-Dichlorophenoxyacetic acid	94-75-7	0.0042	0.0258	0	0	0	0.0022
PharmaGSID_48514	NOCAS_48514	0	0	0	0	0.0008	0
Pyraclostrobin	175013-18-0	0.9996	0	0.9976	0	0	0
CP-085958	134002-60-1	0	0	0	0	0	0
4,4'-Bipyridine	553-26-4	0.0002	0	0	0	0	0
Dithiopyr	97886-45-8	0	0	0.0466	0	0	1
Hexaflumuron	86479-06-3	1	0	0	0	0	0
SSR146977	264618-44-2	0	0	0.1152	0.1526	0.0002	0
Tefluthrin	79538-32-2	0	0	0	0	0	0
CP-642931	NOCAS_47267	0	0	0	0	0	0
Boscalid	188425-85-6	0.0002	0.0002	0.9338	0	0	0.9992
AVE8488	NOCAS_47349	0	0	0	0	0	0
FR140423	151506-44-4	0	0	0.0686	0	0	1
CI-959	104795-68-8	0.0002	0	0	0	0.001	0
Fluconazole	86386-73-4	0	0	0	0	0	0
Volinanserin	139290-65-6	0	0	0	0	0	0
Endrin	72-20-8	0	0	0.7128	0	0	1
SB243213A	200940-23-4	0	0	1	0.9954	0	0
3-Iodo-2-propynyl-N-butylcarbamate	55406-53-6	0	0	0.0014	0	0.0002	0.0206
CP-607366	289716-94-5	0	0	0	0	0	0
Cyproterone acetate	427-51-0	0	0	0.0014	0.0008	0	0
Lactofen	77501-63-4	0.0008	0.0966	0.14	0	1	1
PFHS-K	3871-99-6	0	0	0.0008	0	1	0
DEET	134-62-3	0	0	0.0004	0	0	1
Propanil	709-98-8	0	0	0.0444	0	0	0.861
Fosthiazate	98886-44-3	0	0	0.1468	0	0	1
Pyriproxyfen	95737-68-1	0	0.4016	0.3972	0	0.6024	0.7312
4-Nitrotoluene	99-99-0	0	0	0.9178	0	0	1
Coumaphos	56-72-4	0.903	0	0.022	0.0272	0	1
2,4,6-Tris(tert-butyl)phenol	732-26-3	0	0	0.275	0	0.7684	1
Dodecylbenzenesulfonic acid	27176-87-0	0	0	0.0004	0	0.0024	0.0004
2,4,6-Trimethylphenol	527-60-6	0	0	0.001	0	0	1
Sethoxydim	74051-80-2	0	0	0	0	0	0
Dicumyl peroxide	80-43-3	0	0	0.0004	0	0	0.9902
Isoxaflutole	141112-29-0	0	0	0	0	0	0
CP-457677	214535-77-0	0	0	0.9542	0	0	1
Ethoprop	13194-48-4	0	0	0.6668	0	0	1
Ethion	563-12-2	0.0004	0	0.9654	0.9366	0	0.0032
4-Hydroxytamoxifen	68392-35-8	0	0	0	0	0	0
Chlorpyrifos	2921-88-2	0	0	0	0	0	0
Clofentezine	74115-24-5	0.8028	0	0.0208	0	0	1
Carbamazepine	298-46-4	0	0	0.0012	0	0	1
Dodecylbenzene sulfonate triethanolamine(1:1)	27323-41-7	0	0	0.0024	0	1	0.0104
Nitrofurazone	59-87-0	0.9996	0	0.0004	0	0	0
Michler's ketone	90-94-8	0.2726	0	0.0374	0	0	0.9826
SSR162369	NOCAS_47346	0	0	0	0	0	0
Flumetralin	62924-70-3	0.4134	0	0.1168	0	0	1
CP-728663	368832-42-2	0	0	0.018	0	0	0.9996
UK-156819	162706-14-1	0	0	0	0	0	0
Prallethrin	23031-36-9	0	0	0	0	0	0
Cloprop	101-10-0	0	0	0.0004	0	0	1
Phenanthrene	85-01-8	0	0	0.0022	0	0	1
Dieldrin	60-57-1	0	0	0.0308	0	0	1
17alpha-Hydroxyprogesterone	68-96-2	0.4586	0	0.0668	0	0	0.9844
Cyanazine	21725-46-2	0.0462	0	0.2732	0	0	1
Pirimiphos-methyl	29232-93-7	0	0	0.0016	0	0	1
PFOA	335-67-1	0	0.0896	0.001	0	1	0.0076
5,5-Diphenylhydantoin	57-41-0	0	0	0.96	0	0	1
Thiazopyr	117718-60-2	0	0	0.0292	0	0	1
Pentachloronitrobenzene	82-68-8	0	0	0	0	0	0
Iprodione	36734-19-7	1	0	0.9772	0.677	0	0.9972
Cyclopamine	4449-51-8	0	0	0	0	0	0
2,4-DB	94-82-6	0	0.008	0	0	0.0022	0
Sodium azide	26628-22-8	0	0	0	0	0	0
Fenthion	55-38-9	0	0	0.0032	0	0	1
Azinphos-methyl	86-50-0	0	0	0	0	0	0.0008
Pendimethalin	40487-42-1	0	0	0.0348	0	0	0.9622
Nitrofen	1836-75-5	0.4328	0	0.0094	0	0.1034	0.9438
Hexanoic acid	142-62-1	0	0	0	0	0	0
MK-578	313994-79-5	0	0	0.0788	0.0674	0	0
MK-274	NOCAS_47328	0.9998	0	0.6372	0	0	0
PFHxA	307-24-4	0	0	0.0274	0	1	0.3308
1-Hydroxypyrene	5315-79-7	0	0	0	0	0	0
Thiabendazole	148-79-8	0.009	0	0.004	0	0.0574	0.2522
Clothianidin	210880-92-5	0	0	0	0	0	0.0002
Alachlor	15972-60-8	0	0	0	0	0	0
SSR180711	298198-52-4	0	0	0	0	0	0
Novaluron	116714-46-6	0	0	0	0	0	0
Diphenhydramine hydrochloride	147-24-0	0	0	0	0	0	0
Dichlorprop	120-36-5	0	0	0	0	0	0
Pravastatin sodium	81131-70-6	0	0	0	0	0	0
Thiobencarb	28249-77-6	0	0	0.0014	0	0	0.0938
Parathion	56-38-2	0.0002	0	0.0014	0	0	1
PFOS-K	2795-39-3	0	0	0.0012	0	0.001	0.043
Metolachlor	51218-45-2	0	0	0.0046	0	0	0.9998
Sodium myristyl sulfate	1191-50-0	0	0	0.0002	0	0.0788	0
PharmaGSID_47259	149062-75-9	0.0006	0	0	0	0.0002	0
1,3-Diphenylguanidine	102-06-7	0	0	0	0	0	0
Phenothiazine	92-84-2	0	0	0	0	0	0
4-(1,1,3,3-Tetramethylbutyl)phenol	140-66-9	0	0	0	0	0	0
CP-457920	220860-50-4	0.0562	0	0	0	0	0
Cymoxanil	57966-95-7	0	0	0	0	0	0
Dimethyl malonate	108-59-8	0	0	0	0	0	0
Methadone hydrochloride	1095-90-5	0.0002	0	0.0002	0	0	0.0288
4,4'-Methylenebis(N,N-dimethylaniline)	101-61-1	0.021	0	0	0	0	0
1H-1,2,4-Triazole	288-88-0	0	0	0	0	0	0
Octyl gallate	1034-01-1	0	0	0	0	0	0
CP-114271	113734-18-2	0	0	0	0.9224	0	0
AVE6324	NOCAS_47377	0	0	0	0	0	0
N-Nitrosodiphenylamine	86-30-6	0	0	0	0	0	0
Trichlorfon	52-68-6	0	0	0	0	0	0
SR58611	929601-09-2	0	0	0	0	0	0
Diisononyl cyclohexane-1,2-dicarboxylate	166412-78-8	0	0	0	0	0	0
Clopyralid-olamine	57754-85-5	0	0	0	0	0	0
Ethanolamine	141-43-5	0	0	0	0	0	0
N,N-Diethylethanolamine	100-37-8	0	0	0	0	0	0
Valproic acid	99-66-1	0	0	0	0	0	0
AVE8923	NOCAS_47381	0	0	0	0	0	0
Chlorpropham	101-21-3	0	0	0	0	0	0
Theophylline	58-55-9	0	0	0	0	0	0
Methyleugenol	93-15-2	0	0	0	0	0	0
Hydroxyflutamide	52806-53-8	0	0	0	0	0	0
Acetamide	60-35-5	0	0	0	0	0	0
Pyrimethanil	53112-28-0	0	0	0	0	0	0
Clove leaf oil	8000-34-8	0	0	0	0	0	0
2-Ethylhexanoic acid	149-57-5	0	0	0	0	0	0
Monobenzyl phthalate	2528-16-7	0	0	0	0	0.794	0
N-Ethylaniline	103-69-5	0	0	0	0	0	0
1,2-Benzisothiazolin-3-one	2634-33-5	0	0	0	0	0	0
Profenofos	41198-08-7	0	0	0	0	0	0
Sodium (2-pyridylthio)-N-oxide	3811-73-2	0	0	0	0	0	0
Piperazine	110-85-0	0	0	0	0	0	0
Tetramethrin	7696-12-0	0	0	0	0	0	0
Butafenacil	134605-64-4	0	0	0.0084	0	0.0016	0.977
Pentyl acetate	628-63-7	0	0	0	0	0	0
Diphenyl isophthalate	744-45-6	0	0	0	0	0	0
Molinate	2212-67-1	0	0	0	0	0	0
1,3-Dichlorobenzene	541-73-1	0	0	0	0	0	0
Bis(2-ethylhexyl) decanedioate	122-62-3	0	0	0	0	0	0
1,3-Benzenedicarboxylic acid	121-91-5	0	0	0	0	0	0
Carbendazim	10605-21-7	0	0	0	0	0	0
1,3-Dinitrobenzene	99-65-0	0	0	0	0	0	0
Dodecylbenzene	123-01-3	0	0	0	0	0	0
Dalapon	75-99-0	0	0	0	0	0	0
Formetanate hydrochloride	23422-53-9	0	0	0	0	0	0
1-(Hydroxymethyl)-5,5-dimethylhydantoin	116-25-6	0	0	0	0	0	0
Tris(2-ethylhexyl) trimellitate	3319-31-1	0	0	0	0	0	0
Phorate	298-02-2	0	0	0	0	0	0
Busulfan	55-98-1	0	0	0	0	0	0
Tebuthiuron	34014-18-1	0	0	0	0	0	0
Cyclohexylphenylketone	712-50-5	0	0	0	0	0	0
Diisodecyl hexanedioate	27178-16-1	0	0	0	0	0	0
p-Cymene	99-87-6	0	0	0	0	0	0
Pymetrozine	123312-89-0	0	0	0	0	0	0
Decanoic acid	334-48-5	0	0	0	0	0	0
SB202235	139149-55-6	0	0	0	0	0	0
Cyromazine	66215-27-8	0	0	0	0	0	0
Sodium xylenesulfonate	1300-72-7	0	0	0	0	0	0
Icaridin	119515-38-7	0	0	0	0	0	0
2-Nitrotoluene	88-72-2	0	0	0	0	0	0
Pentachloropyridine	2176-62-7	0	0	0	0	0	0
4-Chloroaniline	106-47-8	0	0	0	0	0	0
4-Nitroaniline	100-01-6	0	0	0	0	0	0
Malic acid	6915-15-7	0	0	0	0	0	0
2-Benzylideneoctanal	101-86-0	0	0	0	0	0	0
N,N,N',N'-Tetrakis(2-Hydroxypropyl)ethylenediamine	102-60-3	0	0	0	0	0	0
1-Chloro-4-nitrobenzene	100-00-5	0	0	0	0	0	0
Diallyl phthalate	131-17-9	0	0	0	0	0	0
3-Bromo-1-propanol	627-18-9	0	0	0	0	0	0
Pyridoxine	65-23-6	0	0	0	0	0	0
Di(propylene glycol) dibenzoate	27138-31-4	0	0	0	0	0	0
Isoeugenol	97-54-1	0	0	0	0	0	0
Erythromycin	114-07-8	0	0	0.0026	0	0	1
Phosalone	2310-17-0	0	0	0	0	0	0
Myrcene	123-35-3	0	0	0	0	0	0
Undecane	1120-21-4	0	0	0	0	0	0
Triisononyl trimellitate	53894-23-8	0	0	0	0	0	0
Picloram	1918-02-01	0	0	0	0	0	0
2-Ethyl-1-hexanol	104-76-7	0	0	0	0	0	0
N,N-Dimethyldecylamine oxide	2605-79-0	0	0	0	0	0	0
Dimethyl sulfate	77-78-1	0	0	0	0	0	0
3-Phenoxybenzoic acid	3739-38-6	0.0876	0	0	0	0.0122	0
N-Methyl-2-pyrrolidone	872-50-4	0	0	0	0	0	0
Tridecafluorohexylethyl methacrylate	2144-53-8	0	0	0	0	0	0
Terbacil	5902-51-2	0.0014	0	0	0	0	0
Monuron	150-68-5	0	0	0.001	0	0	0.9586
Trifluralin	1582-09-8	0	0	0	0	0	0
Fenhexamid	126833-17-8	0	0	0	0	0	0
Dicyclohexyl disulfide	2550-40-5	0	0	0	0	0	0
Dazomet	533-74-4	0	0	0	0	0	0
Bronopol	52-51-7	0	0	0	0	0	0
Hexachlorocyclopentadiene	77-47-4	0	0	0	0	0	0
PharmaGSID_48172	NOCAS_48172	0.001	0	0	0	0	0
Acenaphthylene	208-96-8	0	0	0	0	0	0
Diisobutyl phthalate	84-69-5	0	0	0	0	0	0
Diethylene glycol dibenzoate	120-55-8	0	0	0	0	0	0
Tributylamine	102-82-9	0	0	0	0	0	0
Benfluralin	1861-40-1	0.0002	0	0	0	0	0
Di-tert-butyl peroxide	110-05-4	0	0	0	0	0	0
Pentanal	110-62-3	0	0	0	0	0	0
1,4-Dichlorobenzene	106-46-7	0	0	0	0	0	0
4-Hydroxy-3-methoxybenzaldehyde	121-33-5	0	0	0	0	0	0
Folpet	133-07-3	0	0	0	0	0	0
1,2-Benzenedicarboxylic acid, di-C9-11-branched alkyl esters, C10-rich	68515-49-1	0	0	0	0	0	0
2,4-Bis(2-methylbutan-2-yl)phenol	120-95-6	0	0	0	0	0	0
Spiroxamine	118134-30-8	0	0	0	0	0	0
Urea	57-13-6	0	0	0	0	0	0
Acetaminophen	103-90-2	0	0	0	0	0	0
Hexanedioic acid	124-04-9	0	0	0	0	0	0
Nitrilotriacetic acid	139-13-9	0	0	0	0	0	0
CP-283097	171866-31-2	0	0	0	0	0	0
Monobutyl phthalate	131-70-4	0	0	0	0	0.1184	0
3,3,4,4,5,5,6,6,7,7,8,8,8-Tridecafluorooctan-1-ol	647-42-7	0	0	0	0	0	0
2-Phenoxyethanol	122-99-6	0	0	0	0	0	0
Bis(2-ethylhexyl) nonanedioate	103-24-2	0	0	0	0	0	0
Dioctyl succinate	2432-87-3	0	0	0	0	0	0
2,3-Dinitrotoluene	602-01-7	0	0	0	0	0	0
Dimethyl succinate	106-65-0	0	0	0	0	0	0
Diazoxon	962-58-3	0	0	0	0	0	0
Bis(2-ethylhexyl) terephthalate	6422-86-2	0	0	0	0	0	0
Dibenzofuran	132-64-9	0	0	0	0	0	0
Nitrobenzene	98-95-3	0	0	0	0	0	0
2,2-Dibromo-3-nitrilopropionamide	10222-01-2	0	0	0	0	0	0
4-Nonylphenol, branched	84852-15-3	0	0	0	0	0	0
Heptanoic acid	111-14-8	0	0	0	0	0	0
Dimethoate	60-51-5	0	0	0	0	0	0
Coumarin	91-64-5	0	0	0	0	0	0
1,3-Diisopropylbenzene	99-62-7	0	0	0	0	0	0
l-Tryptophan	73-22-3	0	0	0	0	0	0
N,N-Dimethylaniline	121-69-7	0	0	0	0	0	0
Diquat dibromide monohydrate	6385-62-2	0	0	0	0	0	0
1-Dodecyl-2-pyrrolidinone	2687-96-9	0	0	0	0	0	0
tert-Butyl perbenzoate	614-45-9	0	0	0	0	0	0
(E)-Anethole	4180-23-8	0	0	0	0	0	0
4,4'-Oxydianiline	101-80-4	0	0	0	0	0	0
2,6-Dimethylphenol	576-26-1	0	0	0	0	0	0
1,2-Dimethyl-4-nitrobenzene	99-51-4	0	0	0	0	0	0
1,3-Dibromo-5,5-dimethylhydantoin	77-48-5	0	0	0	0	0	0
Dimethoxane	828-00-2	0	0	0	0	0	0
Methacrylamide	79-39-0	0	0	0	0	0	0
Citronellol	106-22-9	0	0	0	0	0	0
Imazaquin	81335-37-7	0	0	0	0	0	0
Naphthalene	91-20-3	0	0	0	0	0	0.3168
Citric acid	77-92-9	0	0	0	0	0	0
N,N,4-Trimethylaniline	99-97-8	0.9492	0	0	0	0	0
Allura Red C.I.16035	25956-17-6	0	0	0	0	0	0
Chlorthal-dimethyl	1861-32-1	0	0	0	0	0	0
Fenpropathrin	39515-41-8	0	0	0	0	0	0
Dihexyl phthalate	84-75-3	0	0	0	0	0	0
Hydroquinone	123-31-9	0	0	0	0	0	0
2,5-Dimethyl-2,5-di-(tert-butylperoxy)hexane	78-63-7	0	0	0	0	0	0
2-Mercaptobenzothiazole	149-30-4	0	0	0	0	0	0
Acenaphthene	83-32-9	0	0	0	0	0	0
Triamcinolone	124-94-7	0	0	0	0	0	0
2-Methoxy-5-nitroaniline	99-59-2	0	0	0	0	0	0
4,4'-Methylenedianiline	101-77-9	0	0	0.0012	0	0	0.7746
Vernolate	1929-77-7	0	0	0	0	0	0
Dimethylcarbamoyl chloride	79-44-7	0	0	0	0	0	0
Sodium saccharin hydrate	82385-42-0	0	0	0	0	0	0
Triphenyl phosphite	101-02-0	0	0	0	0	0	0
Furfural	98-01-1	0	0	0	0	0	0
2-[2-(2-Ethoxyethoxy)ethoxy]ethanol	112-50-5	0	0	0	0	0	0
2-Methoxy-5-methylaniline	120-71-8	0	0	0	0	0	0
Propamocarb hydrochloride	25606-41-1	0	0	0	0	0	0
Dimethyl terephthalate	120-61-6	0	0	0	0	0	0
2,4-Diaminotoluene	95-80-7	1	0	0	0	0	0
Dibutyl hexanedioate	105-99-7	0	0	0	0	0	0
Methyl parathion	298-00-0	0	0	0	0	0	0
Cycloate	1134-23-2	0	0	0	0	0	0
2-Methyl-5-nitroaniline	99-55-8	0	0	0	0	0	0
Silica	7631-86-9	0	0	0	0	0	0
Benzoic acid	65-85-0	0	0	0	0	0	0
3-Nitrotoluene	99-08-1	0	0	0	0	0	0
Diazinon	333-41-5	0	0	0.0028	0	0	0.9602
Ethyl heptanoate	106-30-9	0	0	0	0	0	0
1,6-Diisocyanatohexane	822-06-0	0	0	0	0	0	0
Isopentyl butyrate	106-27-4	0	0	0	0	0	0
4-Methylaniline	106-49-0	0	0	0	0	0	0
2-Chlorotoluene	95-49-8	0	0	0	0	0	0
Sodium L-ascorbate	134-03-2	0	0	0	0	0	0
Disulfiram	97-77-8	0	0	0	0	0	0
Tri-allate	2303-17-5	0	0	0	0	0	0
Sodium dimethyldithiocarbamate	128-04-1	0	0	0	0	0	0
4-Aminobenzoic acid	150-13-0	0	0	0	0	0	0
Hydroxyurea	127-07-1	0	0	0	0	0	0
Clopyralid	1702-17-6	0	0	0	0	0	0
2-(Hydroxymethyl)-2-nitro-1,3-propanediol	126-11-4	0	0	0	0	0	0
6-Methyl-2-thiouracil	56-04-2	0	0	0	0	0	0
2-(Hexyloxy)ethanol	112-25-4	0	0	0	0	0	0
FD&C Yellow 5	1934-21-0	0	0	0	0	0	0
Cyclophosphamide monohydrate	6055-19-2	0	0	0	0	0	0
Cotinine	486-56-6	0	0	0	0	0	0
1-Pentadecanol	629-76-5	0	0	0	0	0	0
1,3-Dichloro-2-propanol	96-23-1	0	0	0	0	0	0
1,2-Dinitrobenzene	528-29-0	0	0	0	0	0	0
Hexazinone	51235-04-2	0	0	0	0	0	0
Decane	124-18-5	0	0	0	0	0	0
2,6-Diethylaniline	579-66-8	0	0	0	0	0	0
Bentazone	25057-89-0	0	0	0	0	0	0
N-Nitrosodipropylamine	621-64-7	0	0	0	0	0	0
EPTC	759-94-4	0	0	0	0	0	0
1,2-Benzenedicarboxaldehyde	643-79-8	0	0	0	0	0	0
Sodium erythorbate (1:1)	6381-77-7	0	0	0	0	0	0
Metam-sodium hydrate	6734-80-1	0	0	0	0	0	0
2,4-Dinitrotoluene	121-14-2	0.61	0	0	0	0	0
Tetracycline	60-54-8	0	0	0	0	0	0
3-Methylbutyl acetate	123-92-2	0	0	0	0	0	0
2,5-Dimethylphenol	95-87-4	0	0	0	0	0	0
Oxytetracycline hydrochloride	2058-46-0	0	0	0	0	0	0
Permethrin	52645-53-1	0	0	0	0	0	0
Hexadecane	544-76-3	0	0	0	0	0	0
3-Methylaniline	108-44-1	0	0	0	0	0	0
Fluoranthene	206-44-0	0	0	0.0012	0	0	0.9642
Folic acid	59-30-3	0	0	0	0	0	0
Methenamine	100-97-0	0	0	0	0	0	0
Methyl dodecanoate	111-82-0	0	0	0	0	0	0
Octadecanoic acid	57-11-4	0	0	0	0	0	0
2-tert-Butyl-4-ethylphenol	96-70-8	0	0	0	0	0	0
Dipentyl phthalate	131-18-0	0	0	0	0	0	0
Sulfasalazine	599-79-1	0	0	0	0	0	0
1-Hexadecanol	36653-82-4	0	0	0	0	0	0
Aspirin	50-78-2	0	0	0	0	0	0
3,4-Dichloronitrobenzene	99-54-7	0.0168	0	0	0	0	0
N-Vinyl-2-pyrrolidone	88-12-0	0	0	0	0	0	0
Propoxur	114-26-1	0	0	0	0	0	0.0692
alpha-Cyclodextrin	10016-20-3	0	0	0	0	0	0
Iodosulfuron-methyl-sodium	144550-36-7	0	0	0	0	0	0
Flufenpyr-ethyl	188489-07-8	0	0	0	0	0	0
Azobenzene	103-33-3	0	0	0	0	0	0
2-Ethoxyethyl acetate	111-15-9	0	0	0	0	0	0
Oxytetracycline dihydrate	6153-64-6	0	0	0	0	0	0
Benzyloctyl adipate	58394-64-2	0	0	0	0	0	0
Cytarabine hydrochloride	69-74-9	0	0	0	0	0	0
CP-471358	NOCAS_47265	0	0	0	0	0	0
4-Pentylaniline	33228-44-3	0	0	0	0	0	0
Nitrapyrin	1929-82-4	0	0	0	0	0	0
Pentadecane	629-62-9	0	0	0.0008	0	0	0.342
Thalidomide	50-35-1	0	0	0	0	0	0
(2Z)-3,7-Dimethylocta-2,6-dien-1-ol	106-25-2	0	0	0	0	0	0
Flumiclorac-pentyl	87546-18-7	0	0	0	0	0	0
FR900409	138472-01-2	0	0	0	0	0	0
Isopropyl triethanolamine titanate	36673-16-2	0	0	0	0	0	0
Hexanedioic acid, diisononyl ester	33703-08-1	0	0	0	0	0	0
1-Tetradecanol	112-72-1	0	0	0	0	0	0
1,2-Diphenylhydrazine	122-66-7	0	0	0	0	0	0
Triacetin	102-76-1	0	0	0	0	0	0
tert-Butylbenzene	98-06-6	0	0	0	0	0	0
Symclosene	87-90-1	0	0	0	0	0	0
6-Propyl-2-thiouracil	51-52-5	0	0	0	0	0	0
Dipropyl 2,5-pyridinedicarboxylate	136-45-8	0	0	0	0	0	0
Fenitrothion	122-14-5	0	0	0	0	0	0
Chloridazon	1698-60-8	0	0	0	0	0	0
Octabenzone	1843-05-6	0	0	0	0	0	0
1,3-Benzenediamine	108-45-2	0	0	0	0	0	0
Dipropylene glycol	25265-71-8	0	0	0	0	0	0
Naled	300-76-5	0	0	0	0	0	0
Butylate	2008-41-5	0	0	0	0	0	0
Anthralin	1143-38-0	0	0	0	0	0	0
Acetyltriethyl citrate	77-89-4	0	0	0	0	0	0
Cumene hydroperoxide	80-15-9	0	0	0	0	0	0
4-Methyl-2-pentanol	108-11-2	0	0	0	0	0	0
2,3,6-Trimethylphenol	2416-94-6	0	0	0	0	0	0
3-Pyridinecarbonitrile	100-54-9	0	0	0	0	0	0
Safrole	94-59-7	0	0	0	0	0	0
2-Norbornene-5,6-dicarboxylic anhydride	826-62-0	0	0	0	0	0	0
2,2'-[Ethane-1,2-diylbis(oxy)]diethanamine	929-59-9	0	0	0	0	0	0
1,2,3-Trichlorobenzene	87-61-6	0	0	0	0	0	0
Imazamox	114311-32-9	0	0	0	0	0	0
4-Ethyloct-1-yn-3-ol	5877-42-9	0	0	0	0	0	0
PharmaGSID_47333	NOCAS_47333	0	0	0	0	0.0168	0
Sucrose	57-50-1	0	0	0	0	0	0
2-Naphthalenol	135-19-3	0	0	0	0	0	0
1-[3-(Triethoxysilyl)propyl]urea	23779-32-0	0	0	0	0	0	0
N-Ethyl-3-methylaniline	102-27-2	0	0	0	0	0	0
3,4-Diaminotoluene	496-72-0	0	0	0	0	0	0
UK-333747	197077-55-7	0	0	0	0	0	0
2-Butanone oxime	96-29-7	0	0	0	0	0	0
Acetic acid	64-19-7	0	0	0	0	0	0
AVE3247	NOCAS_47383	0	0	0	0	0	0
2,6-Dimethylaniline	87-62-7	0	0	0	0	0	0
Chloramben	133-90-4	0	0	0	0	0	0
Butylbenzene	104-51-8	0	0	0	0	0	0
Bifenazate	149877-41-8	0	0	0	0	0	0
Methimazole	60-56-0	0	0	0	0	0	0
Chlorethoxyfos	54593-83-8	0	0	0	0	0	0
Tridemorph	24602-86-6	0	0	0	0	0	0
Methyldopa sesquihydrate	41372-08-1	0	0	0	0	0	0
FD&C Yellow 6	2783-94-0	0	0	0	0	0	0
PharmaGSID_47261	177785-47-6	0	0	0	0	0	0
Biphenyl	92-52-4	0	0	0	0	0	0
Acetamiprid	135410-20-7	0	0	0	0	0	0
Chloroneb	2675-77-6	0	0	0.0002	0	0.0002	0.0584
Benomyl	17804-35-2	0	0	0	0	0	0
CP-409092	194098-25-4	0	0	0	0	0	0
Ethyl butyrate	105-54-4	0	0	0	0	0	0
Quinoline	91-22-5	0	0	0	0	0	0
Clofibrate	637-07-0	0	0	0	0	0.9994	0
2-(2-Butoxyethoxy)ethanol	112-34-5	0	0	0	0	0	0
2-(2-Ethoxyethoxy)ethanol	111-90-0	0	0	0	0	0	0
Sucrose octaacetate	126-14-7	0	0	0	0	0	0
Fenofibrate	49562-28-9	0.0004	0	0	0	1	0
Oxamyl	23135-22-0	0	0	0	0	0	0
Trichloroacetic acid	76-03-9	0	0	0	0	0	0
PD 0200347	NOCAS_47292	0	0	0	0	0	0
5-Ethyl-1-aza-3,7-dioxabicyclo[3.3.0]octane	7747-35-5	0	0	0	0	0	0
Benzal chloride	98-87-3	0	0	0	0	0	0
Diethyl phthalate	84-66-2	0	0	0	0	0	0
2-Butoxyethanol	111-76-2	0	0	0	0	0	0
2-Chlorophenol	95-57-8	0	0	0	0	0	0
Imazapic	104098-48-8	0	0	0	0	0	0
2-tert-Butylphenol	88-18-6	0	0	0.0012	0	0	0.9998
Methidathion	950-37-8	0.1052	0	0	0	0	0.0002
2-Methylaniline	95-53-4	0	0	0	0	0	0
Isoniazid	54-85-3	0	0	0	0	0	0
Tepraloxydim	149979-41-9	0	0	0	0	0	0
2-(Butan-2-yl)phenol	89-72-5	0	0	0	0	0	0
Octanal	124-13-0	0	0	0	0	0	0
N,N,N-Trimethyl(oxiran-2-yl)methanaminium chloride	3033-77-0	0	0	0.0012	0	0	0
N-Methylacetamide	79-16-3	0	0	0	0	0	0
4-Amino-1,2,4-triazole	584-13-4	0	0	0	0	0	0
Mesotrione	104206-82-8	0	0	0	0	0	0
2-Naphthylamine	91-59-8	0.0026	0	0.8356	0	0	0.9096
Caffeine	58-08-2	0	0	0	0	0	0
N-Nitrosodiethylamine	55-18-5	0	0	0	0	0	0
Diethyl sulfate	64-67-5	0	0	0	0	0	0
CP-422935	NOCAS_47299	0	0	0	0	0	0
1,3-Dichloro-5,5-dimethylhydantoin	118-52-5	0	0	0	0	0	0
Isooctyl acrylate	29590-42-9	0	0	0	0	0	0
SB413217A	NOCAS_47325	0	0	0	0	0	0
MK-547	331623-06-4	0	0	0	0	0	0
10-Undecenoic acid	112-38-9	0	0	0	0	0	0
Sorbic acid	110-44-1	0	0	0	0	0	0
Cyhalofop-butyl	122008-85-9	0	0	0	0	0.7428	0
Nicotine	54-11-5	0	0	0	0	0	0
Acetophenone	98-86-2	0	0	0	0	0	0
PHA-00543613	478149-53-0	0	0	0	0	0	0
p-Bromodiphenyl ether	101-55-3	0	0	0	0	0	0
Styrene oxide	96-09-3	0	0	0	0	0	0
2-Anisidine	90-04-0	0	0	0	0	0	0
Triethanolamine	102-71-6	0	0	0	0	0	0
4-Cyclohexylcyclohexanone	92-68-2	0	0	0	0	0	0
Acibenzolar-S-methyl	135158-54-2	0	0	0	0	0	0
Urethane	51-79-6	0	0	0	0	0	0
Anilazine	101-05-3	0.9616	0	0	0	0	0.0342
Fluorene	86-73-7	0	0	0	0	0	0
1-Tetradecene	1120-36-1	0	0	0	0	0	0
Di(2-ethylhexyl) phthalate	117-81-7	0	0	0	0	0	0
3'-Azido-3'-deoxythymidine	30516-87-1	0	0	0	0	0	0
N,N-Diethylaniline	91-66-7	0	0	0	0	0	0
FD&C Blue No. 1	3844-45-9	0	0	0	0	0	0
Sodium 4-nitrophenolate	824-78-2	0	0	0	0	0	0
Triethylene glycol dimethyl ether	112-49-2	0	0	0	0	0	0
Ethalfluralin	55283-68-6	0	0	0	0	0	0
Fluazifop-butyl	69806-50-4	0	0	0	0	0	0
6-Methylquinoline	91-62-3	0	0	0	0	0	0
Tris(2-chloroethyl) phosphate	115-96-8	0	0	0	0	0	0
Mepiquat chloride	24307-26-4	0	0	0	0	0	0
Dichlobenil	1194-65-6	0	0	0	0	0	0
Dipropylene glycol monomethyl ether	34590-94-8	0	0	0	0	0	0
Amitraz	33089-61-1	0	0	0	0	0	0
Trioctyl trimellitate	89-04-3	0	0	0	0	0	0
2-tert-Butyl-5-methylphenol	88-60-8	0	0	0	0	0	0
Imazethapyr	81335-77-5	0	0	0	0	0	0
Stavudine	3056-17-5	0	0	0	0	0	0
Benzyl butyl phthalate	85-68-7	0	0	0	0	0	0
Simazine	122-34-9	0	0	0	0	0	0
Phosmet	732-11-6	0	0	0	0	0	0
Pyrene	129-00-0	0	0	0.0016	0	0	1
Octanoic acid	124-07-2	0	0	0	0	0	0
o-Cresol	95-48-7	0	0	0	0	0	0
CP-105696	158081-99-3	0.0002	0	0.2732	0.0004	0.29	0
Malathion	121-75-5	0	0	0	0	0	0
3,7-Dimethyl-2,6-octadienal	5392-40-5	0	0	0	0	0	0
1,2,4,5-Tetrachlorobenzene	95-94-3	0	0	0	0	0	0
8-Hydroxyquinoline	148-24-3	0	0	0	0	0	0
4-Nonylphenol	104-40-5	0	0	0	0	0.0738	0
2,4,6-Trichlorophenol	88-06-2	0	0	0	0	0	0
4-Nitrophenol	100-02-7	0	0	0	0	0	0
Phenolphthalin	81-90-3	0	0	0	0	0	0
2,3-Benzofuran	271-89-6	0	0	0	0	0	0
PFOA, ammonium salt	3825-26-1	0	0	0	0	1	0
Dichlorvos	62-73-7	0	0	0	0	0	0
Propoxycarbazone-sodium	181274-15-7	0	0	0	0	0	0
Diphenylamine	122-39-4	0	0	0	0	0	0
Diethylene glycol monomethyl ether	111-77-3	0	0	0	0	0	0.0012
Dioctyl phthalate	117-84-0	0	0	0	0	0	0
Hexanedinitrile	111-69-3	0	0	0	0	0	0
Dapsone	80-08-0	0	0	0	0	0	0
Grinstad Soft-N-Safe	NOCAS_47394	0	0	0	0	0	0
Fluroxypyr-meptyl	81406-37-3	0	0	0	0	0	0
Aldicarb	116-06-3	0	0	0	0	0	0
Thiacloprid	111988-49-9	0	0	0	0	0	0
Thiram	137-26-8	0	0	0	0	0	0
Thiamethoxam	153719-23-4	0	0	0	0	0	0
Tripropylene glycol monomethyl ether	25498-49-1	0	0	0	0	0	0
1,2,3-Benzotriazole	95-14-7	0	0	0	0	0	0
2-Chloroacetophenone	532-27-4	0	0	0	0	0	0
Indium arsenide	1303-11-3	0	0	0	0	0	0
p-Cresol	106-44-5	0	0	0	0	0	0
4-Vinyl-1-cyclohexene dioxide	106-87-6	0	0	0	0	0	0
2-Chloroethanol	107-07-3	0	0	0	0	0	0
Isophorone	78-59-1	0	0	0	0	0	0
Metalaxyl	57837-19-1	0	0	0	0	0	0.0004
Carbaryl	63-25-2	0	0	0	0	0	0
2,6-Dinitrotoluene	606-20-2	0	0	0	0	0	0
17alpha-Ethinylestradiol	57-63-6	0	0	0	0	0	0
4-(2-Methylbutan-2-yl)cyclohexanol	5349-51-9	0	0	0	0	0	0
Maleic hydrazide	123-33-1	0	0	0	0	0	0
Ethylene thiourea	96-45-7	0	0	0	0	0	0
Glycerol	56-81-5	0	0	0	0	0	0
Adipic acid, polypropyleneglycol, laurate	66456-53-9	0	0	0	0	0	0
Butyryl trihexyl citrate	82469-79-2	0	0	0	0	0	0
Dexamethasone sodium phosphate	2392-39-4	0	0	0	0	0	0
Diethyl butanedioate	123-25-1	0	0	0	0	0	0
Deisopropylatrazine	1007-28-9	0	0	0.0044	0	0	0.9948
Candoxatril	123122-55-4	0	0	0	0	0	0
Metribuzin	21087-64-9	0	0	0	0	0	0
tert-Butylhydroquinone	1948-33-0	0	0	0	0	0	0
Dimethylarsinic acid	75-60-5	0	0	0	0	0	0
Butyl benzoate	136-60-7	0	0	0	0	0	0
1,2,3-Trichloropropane	96-18-4	0	0	0	0	0	0
Benzophenone	119-61-9	0	0	0	0	0	0
PFBS-K	29420-49-3	0	0	0	0	0	0
Ethephon	16672-87-0	0	0	0	0	0	0
Pyrithiobac-sodium	123343-16-8	0	0	0	0	0	0
Indomethacin	53-86-1	0	0	0	0	0	0
Acetyl tributyl citrate	77-90-7	0	0	0	0	0	0
4-Octylphenol	1806-26-4	0	0	0	0	0	0
2,2-Bis(bromomethyl)-1,3-propanediol	3296-90-0	0	0	0	0	0	0
Geraniol	106-24-1	0	0	0	0	0	0
CP-671305	445295-04-5	0	0	0	0	0	0
Triethylene glycol bis(2-ethylhexanoate)	94-28-0	0	0	0	0	0	0
Daminozide	1596-84-5	0	0	0	0	0	0
Monocrotophos	6923-22-4	0	0	0	0	0	0

## Sheet: Sup Tab 7 Tested Chemicals
Supplementary Material for “High-Throughput Toxicogenomic Screening of Chemicals in the Environment Using Metabolically Competent Hepatic Cell Cultures”
Supplementary Table 7: Chemicals Tested
DTXSID	PREFERRED_NAME	CASRN	SAMPLE_ID	MOLECULAR_FORMULA	AVERAGE_MASS	QC_LEVEL	QSAR_READY_SMILES	QC_NOTES	REFERENCE	TOXCAST	TOXCAST_PH2	TOXCAST_PH1V2	TOX21SL
DTXSID0020022	5-(2-Chloro-4-(trifluoromethyl)phenoxy)-2-nitrobenzoic acid	50594-66-6	TX000924	C14H7ClF3NO5	361.66	DSSTox_Low	OC(=O)C1=C(C=CC(OC2=CC=C(C=C2Cl)C(F)(F)F)=C1)[N+]([O-])=O	-	-	Y	-	Y	Y
DTXSID0020105	Sodium L-ascorbate	134-03-2	TX009308	C6H7NaO6	198.106	DSSTox_Low	OCC(O)C1OC(=O)C(=O)C1O	-	-	Y	Y	-	Y
DTXSID0020232	Caffeine	58-08-2	TX001311	C8H10N4O2	194.194	DSSTox_Low	CN1C=NC2=C1C(=O)N(C)C(=O)N2C	Metabolites from "Urinary caffeine metabolites in man", European Journal of Clinical Pharmacology, March 1992, Volume 43, Issue 2, pp 167–172, DOI: 10.1007/BF01740665	-	Y	Y	-	Y
DTXSID0020311	Monuron	150-68-5	TX003222	C9H11ClN2O	198.65	DSSTox_Low	CN(C)C(=O)NC1=CC=C(Cl)C=C1	-	-	Y	Y	-	Y
DTXSID0020319	Chlorothalonil	1897-45-6	TX003698	C8Cl4N2	265.9	DSSTox_High	ClC1=C(Cl)C(C#N)=C(Cl)C(C#N)=C1Cl	-	-	Y	-	Y	Y
DTXSID0020440	Dichlorprop	120-36-5	TX003711	C9H8Cl2O3	235.06	DSSTox_High	CC(OC1=C(Cl)C=C(Cl)C=C1)C(O)=O	-	-	Y	-	Y	Y
DTXSID0020442	2,4-Dichlorophenoxyacetic acid	94-75-7	TX010858	C8H6Cl2O3	221.03	DSSTox_High	OC(=O)COC1=C(Cl)C=C(Cl)C=C1	-	-	Y	-	Y	Y
DTXSID0020446	Diuron	330-54-1	TX001408	C9H10Cl2N2O	233.09	DSSTox_Low	CN(C)C(=O)NC1=CC(Cl)=C(Cl)C=C1	-	-	Y	-	Y	Y
DTXSID0020498	Dimethyl terephthalate	120-61-6	TX001552	C10H10O4	194.186	DSSTox_Low	COC(=O)C1=CC=C(C=C1)C(=O)OC	-	-	Y	Y	-	Y
DTXSID0020523	2,4-Dinitrophenol	51-28-5	TX002103	C6H4N2O5	184.107	DSSTox_High	OC1=C(C=C(C=C1)[N+]([O-])=O)[N+]([O-])=O	-	-	Y	Y	-	Y
DTXSID0020529	2,4-Dinitrotoluene	121-14-2	TX001843	C7H6N2O4	182.135	DSSTox_High	CC1=C(C=C(C=C1)[N+]([O-])=O)[N+]([O-])=O	-	-	Y	Y	-	Y
DTXSID0020573	17beta-Estradiol	50-28-2	TX006153	C18H24O2	272.388	DSSTox_High	CC12CCC3C(CCC4=C3C=CC(O)=C4)C1CCC2O	-	-	Y	Y	-	Y
DTXSID0020604	4-Vinyl-1-cyclohexene dioxide	106-87-6	TX005080	C8H12O2	140.182	DSSTox_Low	C1OC1C1CCC2OC2C1	-	-	Y	Y	-	Y
DTXSID0020606	Bis(2-ethylhexyl)hexanedioate	103-23-1	TX009459	C22H42O4	370.574	DSSTox_High	CCCCC(CC)COC(=O)CCCCC(=O)OCC(CC)CCCC	-	-	Y	Y	-	Y
DTXSID0020654	Geranyl acetate	105-87-3	TX002403	C12H20O2	196.29	DSSTox_High	CC(C)=CCCC(C)=CCOC(C)=O	-	-	Y	Y	-	Y
DTXSID0020941	Sodium nitrite	7632-00-0	TX001747	NNaO2	68.995	DSSTox_Low	-	-	-	Y	Y	-	Y
DTXSID0020943	5-Nitro-o-anisidine	99-59-2	TX006947	C7H8N2O3	168.152	DSSTox_Low	COC1=C(N)C=C(C=C1)[N+]([O-])=O	-	-	Y	Y	-	Y
DTXSID0021094	4,4'-Oxydianiline	101-80-4	TX008643	C12H12N2O	200.241	DSSTox_Low	NC1=CC=C(OC2=CC=C(N)C=C2)C=C1	-	-	Y	Y	-	Y
DTXSID0021123	Phenobarbital sodium	57-30-7	TX006463	C12H11N2NaO3	254.221	DSSTox_Low	CCC1(C(=O)NC(O)=NC1=O)c1ccccc1	-	Y	Y	Y	-	Y
DTXSID0021125	Phenolphthalein	77-09-8	TX006959	C20H14O4	318.328	DSSTox_Low	OC1=CC=C(C=C1)C1(OC(=O)C2=C1C=CC=C2)C1=CC=C(O)C=C1	-	-	Y	Y	-	Y
DTXSID0021206	1,2-Propylene glycol	57-55-6	TX000971	C3H8O2	76.095	DSSTox_High	CC(O)CO	-	-	Y	Y	-	Y
DTXSID0021254	Safrole	94-59-7	TX001603	C10H10O2	162.188	DSSTox_Low	C=CCC1=CC=C2OCOC2=C1	-	-	Y	Y	-	Y
DTXSID0021256	Sulfasalazine	599-79-1	TX008650	C18H14N4O5S	398.39	DSSTox_Low	OC(=O)C1=CC(=CC=C1O)N=NC1=CC=C(C=C1)S(=O)(=O)NC1=CC=CC=N1	-	-	Y	Y	-	Y
DTXSID0021337	Thiabendazole	148-79-8	TX003697	C10H7N3S	201.25	DSSTox_Low	N1C2=C(C=CC=C2)N=C1C1=CSC=N1	-	-	Y	-	Y	Y
DTXSID0021385	Folpet	133-07-3	TX000824	C9H4Cl3NO2S	296.55	DSSTox_Low	ClC(Cl)(Cl)SN1C(=O)C2=C(C=CC=C2)C1=O	-	-	Y	-	Y	Y
DTXSID0021389	Trichlorfon	52-68-6	TX005440	C4H8Cl3O4P	257.43	DSSTox_High	COP(=O)(OC)C(O)C(Cl)(Cl)Cl	-	-	Y	-	Y	Y
DTXSID0021414	Tris(2-ethylhexyl) phosphate	78-42-2	TX010403	C24H51O4P	434.642	DSSTox_Low	CCCCC(CC)COP(=O)(OCC(CC)CCCC)OCC(CC)CCCC	-	-	Y	Y	-	Y
DTXSID0021464	Ziram	137-30-4	TX007272	C6H12N2S4Zn	305.8	DSSTox_High	-	Coordination compound;_x000D_ [14460-20-9] is an Alternate CASRN for this chemical (SciFinder); DTXSID001015058_x000D_ _x000D_	-	Y	Y	-	Y
DTXSID0021832	N,N,4-Trimethylaniline	99-97-8	TX007698	C9H13N	135.21	DSSTox_Low	CN(C)C1=CC=C(C)C=C1	-	-	Y	Y	-	Y
DTXSID0021834	4-Nitrophenol	100-02-7	TX009094	C6H5NO3	139.11	DSSTox_Low	OC1=CC=C(C=C1)[N+]([O-])=O	-	-	Y	Y	-	Y
DTXSID0021961	Benzophenone	119-61-9	TX002253	C13H10O	182.222	DSSTox_Low	O=C(C1=CC=CC=C1)C1=CC=CC=C1	-	-	Y	Y	-	Y
DTXSID0021965	1,2,4-Trichlorobenzene	120-82-1	TX010540	C6H3Cl3	181.44	DSSTox_High	ClC1=CC(Cl)=C(Cl)C=C1	-	-	Y	Y	-	Y
DTXSID0021969	4-Hydroxy-3-methoxybenzaldehyde	121-33-5	TX001651	C8H8O3	152.149	DSSTox_Low	COC1=C(O)C=CC(C=O)=C1	-	-	Y	Y	-	Y
DTXSID0022018	Disulfoton	298-04-4	TX009659	C8H19O2PS3	274.39	DSSTox_Low	CCOP(=S)(OCC)SCCSCC	-	-	Y	-	Y	Y
DTXSID0022519	Folic acid	59-30-3	TX003323	C19H19N7O6	441.404	DSSTox_High	NC1=NC(=O)C2=C(N1)N=CC(CNC1=CC=C(C=C1)C(=O)NC(CCC(O)=O)C(O)=O)=N2	-	-	Y	Y	-	Y
DTXSID0022777	Celecoxib	169590-42-5	TX010119	C17H14F3N3O2S	381.37	DSSTox_Low	CC1=CC=C(C=C1)C1=CC(=NN1C1=CC=C(C=C1)S(N)(=O)=O)C(F)(F)F	-	-	Y	Y	-	Y
DTXSID0023581	Simvastatin	79902-63-9	TX005060	C25H38O5	418.574	DSSTox_High	CCC(C)(C)C(=O)OC1CC(C)C=C2C=CC(C)C(CCC3CC(O)CC(=O)O3)C12	-	-	Y	Y	-	Y
DTXSID0023826	Isophorone diisocyanate	4098-71-9	TX008680	C12H18N2O2	222.288	DSSTox_Low	CC1(C)CC(CC(C)(CN=C=O)C1)N=C=O	-	-	Y	Y	-	Y
DTXSID0023878	Anthracene	120-12-7	TX001370	C14H10	178.234	DSSTox_Low	C1=CC2=CC3=C(C=CC=C3)C=C2C=C1	-	-	Y	Y	-	Y
DTXSID0023901	Bentazone	25057-89-0	TX000952	C10H12N2O3S	240.28	DSSTox_High	CC(C)N1C(=O)C2=C(NS1(=O)=O)C=CC=C2	-	-	Y	-	Y	Y
DTXSID0023907	Benzo(b)fluoranthene	205-99-2	TX008488	C20H12	252.316	DSSTox_High	C1=CC=C2C(=C1)C1=CC=CC3=C4C=CC=CC4=CC2=C13	-	-	Y	Y	-	Y
DTXSID0023951	Carboxin	5234-68-4	TX000965	C12H13NO2S	235.3	DSSTox_Low	CC1=C(SCCO1)C(=O)NC1=CC=CC=C1	-	-	Y	-	Y	Y
DTXSID0024000	Chlorthal-dimethyl	1861-32-1	TX011001	C10H6Cl4O4	331.95	DSSTox_High	COC(=O)C1=C(Cl)C(Cl)=C(C(=O)OC)C(Cl)=C1Cl	-	-	Y	Y	-	Y
DTXSID0024002	Fenpropathrin	39515-41-8	TX000696	C22H23NO3	349.43	DSSTox_Low	CC1(C)C(C(=O)OC(C#N)C2=CC=CC(OC3=CC=CC=C3)=C2)C1(C)C	-	-	Y	-	Y	Y
DTXSID0024052	Dimethipin	55290-64-7	TX008991	C6H10O4S2	210.26	DSSTox_Low	CC1=C(C)S(=O)(=O)CCS1(=O)=O	-	-	Y	Y	-	Y
DTXSID0024216	Nitrapyrin	1929-82-4	TX008130	C6H3Cl4N	230.9	DSSTox_Low	ClC1=CC=CC(=N1)C(Cl)(Cl)Cl	-	-	Y	-	Y	Y
DTXSID0024266	Pirimiphos-methyl	29232-93-7	TX002825	C11H20N3O3PS	305.33	DSSTox_Low	CCN(CC)C1=NC(OP(=S)(OC)OC)=CC(C)=N1	-	-	Y	-	Y	Y
DTXSID0025523	Maltol	118-71-8	TX003197	C6H6O3	126.111	DSSTox_Low	CC1OC=CC(=O)C1=O	-	-	Y	Y	-	Y
DTXSID0026252	Triphenyl phosphite	101-02-0	TX001031	C18H15O3P	310.289	DSSTox_Low	O(P(OC1=CC=CC=C1)OC1=CC=CC=C1)C1=CC=CC=C1	-	-	Y	Y	-	Y
DTXSID0026915	1-Undecanol	112-42-5	TX010357	C11H24O	172.312	DSSTox_Low	CCCCCCCCCCCO	-	-	Y	Y	-	Y
DTXSID0026967	Diethylene glycol dibenzoate	120-55-8	TX005146	C18H18O5	314.337	DSSTox_Low	O=C(OCCOCCOC(=O)C1=CC=CC=C1)C1=CC=CC=C1	-	-	Y	Y	-	Y
DTXSID0027195	Hexadecane	544-76-3	TX006963	C16H34	226.448	DSSTox_Low	CCCCCCCCCCCCCCCC	-	-	Y	Y	-	Y
DTXSID0027270	1-Pentadecanol	629-76-5	TX004341	C15H32O	228.42	DSSTox_Low	CCCCCCCCCCCCCCCO	-	-	Y	Y	-	Y
DTXSID0027640	Malic acid	6915-15-7	TX003335	C4H6O5	134.087	DSSTox_High	OC(CC(O)=O)C(O)=O	-	-	Y	Y	-	Y
DTXSID0027856	Dipropylene glycol	25265-71-8	TX003699	-	-	DSSTox_High	-	Incompletely defined substance; mixture of 2-propanol, 1,1'-oxybis- and 1-propanol, 2,2'-oxybis-	-	Y	Y	-	Y
DTXSID0027983	Dipropylene glycol monomethyl ether	34590-94-8	TX000876	-	-	DSSTox_High	-	Ill-defined substance; mixture of 1- and 2-((2-methoxymethylethoxy)-propanol	-	Y	Y	-	Y
DTXSID0028038	3-Iodo-2-propynyl-N-butylcarbamate	55406-53-6	TX009342	C8H12INO2	281.093	DSSTox_Low	CCCCNC(=O)OCC#CI	-	-	Y	-	Y	Y
DTXSID0028666	1,2-Benzenedicarboxylic acid, di-C9-11-branched alkyl esters, C10-rich	68515-49-1	TX001801	-	-	DSSTox_High	-	mixture of di alkyl phthalates; unspecified	-	Y	Y	-	Y
DTXSID0032493	Triadimenol	55219-65-3	TX003091	C14H18ClN3O2	295.77	DSSTox_Low	CC(C)(C)C(O)C(OC1=CC=C(Cl)C=C1)N1C=NC=N1	-	-	Y	-	Y	Y
DTXSID0032497	Triclopyr	55335-06-3	TX006849	C7H4Cl3NO3	256.46	DSSTox_Low	OC(=O)COC1=C(Cl)C=C(Cl)C(Cl)=N1	-	-	Y	-	Y	Y
DTXSID0032520	Azoxystrobin	131860-33-8	TX011595	C22H17N3O5	403.394	DSSTox_High	COC=C(C(=O)OC)C1=CC=CC=C1OC1=CC(OC2=CC=CC=C2C#N)=NC=N1	double bond E	-	Y	-	Y	Y
DTXSID0032572	Prallethrin	23031-36-9	TX001426	C19H24O3	300.398	DSSTox_High	CC(C)=CC1C(C(=O)OC2CC(=O)C(CC#C)=C2C)C1(C)C	tautomers	-	Y	-	Y	Y
DTXSID0032578	Thiodicarb	59669-26-0	TX001543	C10H18N4O4S3	354.46	DSSTox_Low	CSC(C)=NOC(=O)N(C)SN(C)C(=O)ON=C(C)SC	-	-	Y	-	Y	Y
DTXSID0032601	Cyproconazole	94361-06-5	TX011580	C15H18ClN3O	291.78	DSSTox_High	CC(C1CC1)C(O)(CN1C=NC=N1)C1=CC=C(Cl)C=C1	mixture of enantiomeric pairs of diastereomers	-	Y	-	Y	Y
DTXSID0032605	Methyl (RS)-2-[4-(2,4-dichlorophenoxy)phenoxy]propionate	51338-27-3	TX000691	C16H14Cl2O4	341.18	DSSTox_Low	COC(=O)C(C)OC1=CC=C(OC2=CC=C(Cl)C=C2Cl)C=C1	-	-	Y	-	Y	Y
DTXSID0032651	Thidiazuron	51707-55-2	TX000704	C9H8N4OS	220.25	DSSTox_Low	O=C(NC1=CN=NS1)NC1=CC=CC=C1	-	-	Y	-	Y	Y
DTXSID0032655	Triticonazole	131983-72-7	TX009151	C17H20ClN3O	317.82	DSSTox_High	CC1(C)CCC(=CC2=CC=C(Cl)C=C2)C1(O)CN1C=NC=N1	mixture of Z,E isomers	-	Y	-	Y	Y
DTXSID0034192	17beta-Trenbolone	10161-33-8	TX001069	C18H22O2	270.372	DSSTox_High	CC12C=CC3=C4CCC(=O)C=C4CCC3C1CCC2O	-	-	Y	Y	-	Y
DTXSID0034223	Tebufenpyrad	119168-77-3	TX001429	C18H24ClN3O	333.86	DSSTox_Low	CCC1=NN(C)C(C(=O)NCC2=CC=C(C=C2)C(C)(C)C)=C1Cl	-	-	Y	-	Y	Y
DTXSID0034227	Icaridin	119515-38-7	TX006537	C12H23NO3	229.32	DSSTox_High	CCC(C)OC(=O)N1CCCCC1CCO	-	-	Y	-	Y	Y
DTXSID0034300	Acetamiprid	135410-20-7	TX000801	C10H11ClN4	222.68	DSSTox_High	CN(CC1=CN=C(Cl)C=C1)C(C)=NC#N	[160430-64-8] is an Alternate CASRN for this chemical; DTXSID901015148	-	Y	-	Y	Y
DTXSID0034566	Emamectin benzoate	155569-91-8	TX001598	-	-	DSSTox_High	-	parent [119791-41-2]; benzoate salt of emamectin (which is a mixture)	-	Y	-	Y	Y
DTXSID0034695	Mancozeb	8018-01-7	TX009150	-	-	DSSTox_High	-	Manganese ethylenebis(dithiocarbamate)(polymeric)complex with zinc salt	-	Y	-	Y	Y
DTXSID0034803	Penoxsulam	219714-96-2	TX006525	C16H14F5N5O5S	483.37	DSSTox_High	COC1=CN=C(OC)N2N=C(NS(=O)(=O)C3=C(C=CC=C3OCC(F)F)C(F)(F)F)N=C12	-	-	Y	-	Y	Y
DTXSID0034855	Fluazifop-P-butyl	79241-46-6	TX001441	C19H20F3NO4	383.367	DSSTox_Low	CCCCOC(=O)C(C)OC1=CC=C(OC2=CC=C(C=N2)C(F)(F)F)C=C1	-	-	Y	-	Y	Y
DTXSID0034930	Fosthiazate	98886-44-3	TX006534	C9H18NO3PS2	283.34	DSSTox_Low	CCOP(=O)(SC(C)CC)N1CCSC1=O	mixture of (R,S) isomers	-	Y	-	Y	Y
DTXSID0037495	Deisopropylatrazine	1007-28-9	TX000868	C5H8ClN5	173.6	DSSTox_Low	CCNC1=NC(N)=NC(Cl)=N1	-	-	Y	-	Y	Y
DTXSID0039223	Aldicarb	116-06-3	TX000685	C7H14N2O2S	190.26	DSSTox_Low	CNC(=O)ON=CC(C)(C)SC	-	-	Y	-	Y	Y
DTXSID0040701	Triethyl citrate	77-93-0	TX009174	C12H20O7	276.285	DSSTox_High	CCOC(=O)CC(O)(CC(=O)OCC)C(=O)OCC	-	-	Y	Y	-	Y
DTXSID0040707	4-Pentylaniline	33228-44-3	TX003357	C11H17N	163.264	DSSTox_High	CCCCCC1=CC=C(N)C=C1	-	-	Y	Y	-	Y
DTXSID0041141	o-(Chloroacetylcarbamoyl)fumagillol	129298-91-5	TX012554	C19H28ClNO6	401.88	DSSTox_Low	COC1C(CCC2(CO2)C1C1(C)OC1CC=C(C)C)OC(=O)NC(=O)CCl	-	-	Y	Y	-	Y
DTXSID0042400	Sodium hexyldecyl sulfate	1120-01-0	TX003824	C16H33NaO4S	344.49	DSSTox_Low	CCCCCCCCCCCCCCCCOS(O)(=O)=O	-	-	Y	Y	-	Y
DTXSID0047167	N-Methylacetamide	79-16-3	TX006230	C3H7NO	73.095	DSSTox_Low	CNC(C)=O	-	-	Y	Y	-	Y
DTXSID0047246	Darbufelone mesylate	139340-56-0	TX009316	C19H28N2O5S2	428.56	DSSTox_High	CC(C)(C)C1=CC(C=C2SC(=N)NC2=O)=CC(=C1O)C(C)(C)C	-	-	Y	Y	-	Y
DTXSID0047248	CI-1018	NOCAS_47248	TX006144	C24H20N4O2	396.45	DSSTox_Low	Cc1cc2CCN3c2c(c1)C(=NC(NC(=O)c1ccncc1)C3=O)c1ccccc1	-	-	Y	Y	-	Y
DTXSID0047290	UK-416244	402910-27-4	TX006181	C17H22N2O3S2	366.49	DSSTox_High	CSC1=CC=C(OC2=CC=C(C=C2CN(C)C)S(N)(=O)=O)C=C1C	-	-	Y	Y	-	Y
DTXSID0047292	PD 0200347	NOCAS_47292	TX006196	C10H18ClN3O2	247.72	DSSTox_High	NCC1(CC2=NOC(=O)N2)CCCCC1	-	-	Y	Y	-	Y
DTXSID0047294	CP-863187	668981-02-0	TX006184	C18H14F2N4O	340.334	DSSTox_High	CC(C)C1=NN=C2C=CC(=CN12)C1=C(N=CO1)C1=CC(F)=CC=C1F	-	-	Y	Y	-	Y
DTXSID0047296	Zenarestat	112733-06-9	TX006186	C17H11BrClFN2O4	441.64	DSSTox_Low	OC(=O)CN1C(=O)N(CC2=CC=C(Br)C=C2F)C(=O)C2=C1C=C(Cl)C=C2	-	-	Y	Y	-	Y
DTXSID0047325	SB413217A	NOCAS_47325	TX006210	C30H36ClFN4O2	539.09	DSSTox_Low	CC1=NC(=NO1)C1=CC=C2CCN(CCC3CCC(CC3)NC(=O)C=CC3=CC=C(F)C=C3)CCC2=C1	-	-	Y	Y	-	Y
DTXSID0047327	MK-578	313994-79-5	TX006212	C35H47FN4O2	574.785	DSSTox_High	CCN1N=C(CC2=CC=CC=C2)C=C1C1CCN(CC2CC(CC2C2=CC=CC(F)=C2)N(C)C(C(C)C)C(O)=O)CC1	absolute sterochem; rotation (+)	-	Y	Y	-	Y
DTXSID0047371	AVE5638	725228-45-5	TX006240	C25H23FN2O2	402.469	DSSTox_Low	NCC1=CC=CC(=C1)C1CCN(CC1)C(=O)C1=CC=C(O1)C#CC1=CC=CC=C1F	-	-	Y	Y	-	Y
DTXSID0047375	AVE9423	862243-29-6	TX006243	C23H12Cl2F2N2O5	505.25	DSSTox_Low	OC(=O)C1=CC=CC=C1N1C=C(C(O)=O)C(=O)C2=C1C=C(Cl)C(NC1=C(F)C=C(F)C=C1Cl)=C2	-	-	Y	Y	-	Y
DTXSID0047377	AVE6324	NOCAS_47377	TX006245	C31H36Cl2N4O7S	679.61	DSSTox_Low	CCOC(=O)OC(C)OC(=O)c1ccc2n(Cc3cc(on3)-c3ccc(Cl)s3)c(cc2c1)C(=O)NC1CCN(CC1)C(C)C	-	-	Y	Y	-	Y
DTXSID0047379	SSR126768	NOCAS_47379	TX006246	C33H32Cl3N3O4	640.99	DSSTox_High	CCN(Cc1cccnc1)C(=O)c1cccc(Cl)c1C1(C)C(=O)N(Cc2ccc(OC)cc2OC)c2ccc(Cl)cc12	-	-	Y	Y	-	Y
DTXSID0047456	2-Norbornene-5,6-dicarboxylic anhydride	826-62-0	TX002669	C9H8O3	164.16	DSSTox_High	O=C1OC(=O)C2C3CC(C=C3)C12	-	-	Y	Y	-	Y
DTXSID0047533	Tri-n-octyl trimellitate	89-04-3	TX011744	C33H54O6	546.789	DSSTox_Low	CCCCCCCCOC(=O)C1=CC=C(C(=O)OCCCCCCCC)C(=C1)C(=O)OCCCCCCCC	-	-	Y	Y	-	Y
DTXSID0047535	Butyryl-n-trihexylcitrate	82469-79-2	TX008213	C28H50O8	514.7	DSSTox_Low	CCCCCCOC(=O)CC(CC(=O)OCCCCCC)(OC(=O)CCC)C(=O)OCCCCCC	-	-	Y	Y	-	Y
DTXSID0047537	Dioctyl sebacate	2432-87-3	TX001542	C26H50O4	426.682	DSSTox_Low	CCCCCCCCOC(=O)CCCCCCCCC(=O)OCCCCCCCC	-	-	Y	Y	-	Y
DTXSID0047539	Hexane-1,6-diyl dibenzoate	22915-73-7	TX008226	C20H22O4	326.392	DSSTox_Low	O=C(OCCCCCCOC(=O)C1=CC=CC=C1)C1=CC=CC=C1	-	-	Y	Y	-	Y
DTXSID0048505	PharmaGSID_48505	NOCAS_48505	TX012272	C17H12ClN5O2	353.77	DSSTox_Low	CC1=C2N=C(C3=CC=CC=C3Cl)C3=C(NC2=NN1)C=CC(=C3)[N+]([O-])=O	-	-	Y	Y	-	Y
DTXSID0048507	PharmaGSID_48507	NOCAS_48507	TX012275	C18H19ClF2N4O3	412.82	DSSTox_Low	CN1C(=O)C=C(OC2=C(F)C=C(F)C=C2)C2=C1N=C(NCC(C)(C)O)N=C2	-	-	Y	Y	-	Y
DTXSID0048509	PharmaGSID_48509	NOCAS_48509	TX012271	C25H39N3O2	413.606	DSSTox_High	CCCN(C1CCN(CC1)C(=O)C1CCNCC1)C1CCc2ccc(OC)cc2C1	-	-	Y	Y	-	Y
DTXSID1020069	o-Aminoazotoluene	97-56-3	TX001704	C14H15N3	225.295	DSSTox_Low	CC1=C(N)C=CC(=C1)N=NC1=C(C)C=CC=C1	-	-	Y	Y	-	Y
DTXSID1020140	Sodium benzoate	532-32-1	TX003309	C7H5NaO2	144.105	DSSTox_Low	OC(=O)C1=CC=CC=C1	-	-	Y	Y	-	Y
DTXSID1020148	Benzotrichloride	98-07-7	TX005131	C7H5Cl3	195.47	DSSTox_Low	ClC(Cl)(Cl)C1=CC=CC=C1	-	-	Y	Y	-	Y
DTXSID1020194	Boric acid (H3BO3)	10043-35-3	TX003540	BH3O3	61.83	DSSTox_High	-	[11113-50-1] is an Alternate CASRN for this chemical;_x000D_ DTXSID101014603	-	Y	-	Y	Y
DTXSID1020221	4-tert-Butylphenol	98-54-4	TX011630	C10H14O	150.221	DSSTox_High	CC(C)(C)C1=CC=C(O)C=C1	-	-	Y	Y	-	Y
DTXSID1020350	2-Methoxy-5-methylaniline	120-71-8	TX005197	C8H11NO	137.182	DSSTox_High	COC1=CC=C(C)C=C1N	-	-	Y	Y	-	Y
DTXSID1020431	1,4-Dichlorobenzene	106-46-7	TX009437	C6H4Cl2	147	DSSTox_Low	ClC1=CC=C(Cl)C=C1	-	-	Y	Y	-	Y
DTXSID1020439	2,4-Dichlorophenol	120-83-2	TX003303	C6H4Cl2O	163	DSSTox_Low	OC1=C(Cl)C=C(Cl)C=C1	-	-	Y	Y	-	Y
DTXSID1020485	3,3'-Dimethoxybenzidine dihydrochloride	20325-40-0	TX011627	C14H18Cl2N2O2	317.21	DSSTox_High	COC1=CC(=CC=C1N)C1=CC(OC)=C(N)C=C1	-	-	Y	Y	-	Y
DTXSID1020510	7,12-Dimethylbenz(a)anthracene	57-97-6	TX007242	C20H16	256.348	DSSTox_High	CC1=C2C=CC=CC2=C(C)C2=C3C=CC=CC3=CC=C12	-	-	Y	Y	-	Y
DTXSID1020512	Dimethylcarbamoyl chloride	79-44-7	TX003421	C3H6ClNO	107.54	DSSTox_High	CN(C)C(Cl)=O	-	-	Y	Y	-	Y
DTXSID1020560	Endosulfan	115-29-7	TX000953	C9H6Cl6O3S	406.9	DSSTox_High	ClC1=C(Cl)C2(Cl)C3COS(=O)OCC3C1(Cl)C2(Cl)Cl	-	-	Y	-	Y	Y
DTXSID1020647	Furfural	98-01-1	TX004417	C5H4O2	96.085	DSSTox_Low	O=CC1=CC=CO1	-	-	Y	Y	-	Y
DTXSID1020699	4-Hexylresorcinol	136-77-6	TX003185	C12H18O2	194.274	DSSTox_Low	CCCCCCC1=C(O)C=C(O)C=C1	-	-	Y	Y	-	Y
DTXSID1020770	Kepone	143-50-0	TX002769	C10Cl10O	490.61	DSSTox_Low	ClC12C(=O)C3(Cl)C4(Cl)C1(Cl)C1(Cl)C2(Cl)C3(Cl)C4(Cl)C1(Cl)Cl	-	-	Y	Y	-	Y
DTXSID1020807	2-Mercaptobenzothiazole	149-30-4	TX007192	C7H5NS2	167.24	DSSTox_High	SC1=NC2=C(S1)C=CC=C2	-	-	Y	Y	-	Y
DTXSID1020855	Methyl parathion	298-00-0	TX001422	C8H10NO5PS	263.2	DSSTox_Low	COP(=S)(OC)OC1=CC=C(C=C1)[N+]([O-])=O	-	-	Y	-	Y	Y
DTXSID1020930	Nicotine	54-11-5	TX001886	C10H14N2	162.236	DSSTox_Low	CN1CCCC1C1=CN=CC=C1	-	-	Y	Y	-	Y
DTXSID1020932	Nicotinic acid	59-67-6	TX001882	C6H5NO2	123.111	DSSTox_High	OC(=O)C1=CC=CN=C1	-	-	Y	Y	-	Y
DTXSID1021160	Picloram	1918-02-1	TX002777	C6H3Cl3N2O2	241.45	DSSTox_High	NC1=C(Cl)C(Cl)=NC(C(O)=O)=C1Cl	-	-	Y	-	Y	Y
DTXSID1021164	Piperazine	110-85-0	TX002921	C4H10N2	86.138	DSSTox_High	C1CNCCN1	-	-	Y	Y	-	Y
DTXSID1021166	Piperonyl butoxide	51-03-6	TX011594	C19H30O5	338.444	DSSTox_Low	CCCCOCCOCCOCC1=CC2=C(OCO2)C=C1CCC	-	-	Y	-	Y	Y
DTXSID1021322	Tetraethylthiuram disulfide	97-77-8	TX011018	C10H20N2S4	296.52	DSSTox_Low	CCN(CC)C(=S)SSC(=S)N(CC)CC	-	-	Y	Y	-	Y
DTXSID1021378	Trichloroacetic acid	76-03-9	TX000920	C2HCl3O2	163.38	DSSTox_High	OC(=O)C(Cl)(Cl)Cl	-	-	Y	Y	-	Y
DTXSID1021409	Triphenyltin hydroxide	76-87-9	TX001572	C18H16OSn	367.035	DSSTox_High	-	-	-	Y	-	Y	Y
DTXSID1021455	FD&C Yellow 5	1934-21-0	TX009268	C16H9N4Na3O9S2	534.36	DSSTox_High	-	-	-	Y	Y	-	Y
DTXSID1021798	Quinoline	91-22-5	TX002359	C9H7N	129.162	DSSTox_High	C1=CC2=C(C=C1)N=CC=C2	-	-	Y	Y	-	Y
DTXSID1021821	2-Butanone oxime	96-29-7	TX008321	C4H9NO	87.122	DSSTox_Low	CCC(C)N=O	-	-	Y	Y	-	Y
DTXSID1021877	2-Chloroethanol	107-07-3	TX003117	C2H5ClO	80.51	DSSTox_Low	OCCCl	-	-	Y	Y	-	Y
DTXSID1021952	Triphenyl phosphate	115-86-6	TX007282	C18H15O4P	326.288	DSSTox_High	O=P(OC1=CC=CC=C1)(OC1=CC=CC=C1)OC1=CC=CC=C1	-	-	Y	Y	-	Y
DTXSID1021956	Di-n-octyl phthalate	117-84-0	TX001570	C24H38O4	390.564	DSSTox_High	CCCCCCCCOC(=O)C1=C(C=CC=C1)C(=O)OCCCCCCCC	-	-	Y	Y	-	Y
DTXSID1022053	2-Methyl-4,6-dinitrophenol	534-52-1	TX003249	C7H6N2O5	198.134	DSSTox_High	CC1=C(O)C(=CC(=C1)[N+]([O-])=O)[N+]([O-])=O	-	-	Y	Y	-	Y
DTXSID1022265	Alachlor	15972-60-8	TX000922	C14H20ClNO2	269.77	DSSTox_Low	CCC1=CC=CC(CC)=C1N(COC)C(=O)CCl	-	-	Y	-	Y	Y
DTXSID1022267	Methomyl	16752-77-5	TX000890	C5H10N2O2S	162.21	DSSTox_High	CNC(=O)ON=C(C)SC	-	-	Y	-	Y	Y
DTXSID1023235	D-Mannitol	69-65-8	TX000848	C6H14O6	182.172	DSSTox_Low	OCC(O)C(O)C(O)C(O)CO	-	-	Y	Y	-	Y
DTXSID1023819	Stavudine	3056-17-5	TX009763	C10H12N2O4	224.216	DSSTox_Low	CC1=CN(C2OC(CO)C=C2)C(=O)NC1=O	-	-	Y	Y	-	Y
DTXSID1023869	Ametryn	834-12-8	TX000947	C9H17N5S	227.33	DSSTox_Low	CCNC1=NC(SC)=NC(NC(C)C)=N1	-	-	Y	-	Y	Y
DTXSID1023990	Cyanazine	21725-46-2	TX000814	C9H13ClN6	240.7	DSSTox_Low	CCNC1=NC(NC(C)(C)C#N)=NC(Cl)=N1	-	-	Y	-	Y	Y
DTXSID1023996	Cyclohexylamine	108-91-8	TX001889	C6H13N	99.177	DSSTox_Low	NC1CCCCC1	-	-	Y	Y	-	Y
DTXSID1023998	Cypermethrin	52315-07-8	TX000754	C22H19Cl2NO3	416.3	DSSTox_High	CC1(C)C(C=C(Cl)Cl)C1C(=O)OC(C#N)C1=CC=CC(OC2=CC=CC=C2)=C1	-	-	Y	-	Y	Y
DTXSID1024045	Diethyl sulfate	64-67-5	TX001847	C4H10O4S	154.18	DSSTox_Low	CCOS(=O)(=O)OCC	-	-	Y	Y	-	Y
DTXSID1024091	EPTC	759-94-4	TX003535	C9H19NOS	189.32	DSSTox_Low	CCCN(CCC)C(=O)SCC	-	-	Y	-	Y	Y
DTXSID1024097	2-Butoxyethanol	111-76-2	TX002257	C6H14O2	118.176	DSSTox_Low	CCCCOCCO	-	-	Y	Y	-	Y
DTXSID1024126	Heptachlor epoxide B	1024-57-3	TX011614	C10H5Cl7O	389.3	DSSTox_High	ClC1C2OC2C2C1C1(Cl)C(Cl)=C(Cl)C2(Cl)C1(Cl)Cl	relative stereochem; B isomer; exo-epoxide; (cis)	-	Y	Y	-	Y
DTXSID1024170	1,1-Dimethylpiperidinium chloride	24307-26-4	TX001844	C7H16ClN	149.66	DSSTox_Low	C[N+]1(C)CCCCC1	-	-	Y	-	Y	Y
DTXSID1024174	Tribufos	78-48-8	TX005086	C12H27OPS3	314.5	DSSTox_Low	CCCCSP(=O)(SCCCC)SCCCC	-	-	Y	-	Y	Y
DTXSID1024209	Naled	300-76-5	TX006136	C4H7Br2Cl2O4P	380.78	DSSTox_Low	COP(=O)(OC)OC(Br)C(Cl)(Cl)Br	-	-	Y	-	Y	Y
DTXSID1024259	Phosalone	2310-17-0	TX000955	C12H15ClNO4PS2	367.8	DSSTox_Low	CCOP(=S)(OCC)SCN1C(=O)OC2=CC(Cl)=CC=C12	-	-	Y	-	Y	Y
DTXSID1024338	Thiophanate-methyl	23564-05-8	TX001001	C12H14N4O4S2	342.39	DSSTox_Low	COC(=O)NC(=S)NC1=C(NC(=S)NC(=O)OC)C=CC=C1	-	-	Y	-	Y	Y
DTXSID1024621	Diethylene glycol dimethyl ether	111-96-6	TX004409	C6H14O3	134.175	DSSTox_Low	COCCOCCOC	-	-	Y	Y	-	Y
DTXSID1025017	Dicumyl peroxide	80-43-3	TX001540	C18H22O2	270.372	DSSTox_Low	CC(C)(OOC(C)(C)C1=CC=CC=C1)C1=CC=CC=C1	-	-	Y	Y	-	Y
DTXSID1025271	N-Ethylaniline	103-69-5	TX002405	C8H11N	121.183	DSSTox_Low	CCNC1=CC=CC=C1	-	-	Y	Y	-	Y
DTXSID1025805	Octhilinone	26530-20-1	TX009639	C11H19NOS	213.34	DSSTox_Low	CCCCCCCCN1SC=CC1=O	-	-	Y	Y	-	Y
DTXSID1026031	Sodium dodecyl sulfate	151-21-3	TX003725	C12H25NaO4S	288.38	DSSTox_High	CCCCCCCCCCCCOS(O)(=O)=O	-	-	Y	Y	-	Y
DTXSID1026081	3,3',5,5'-Tetrabromobisphenol A	79-94-7	TX009746	C15H12Br4O2	543.875	DSSTox_High	CC(C)(C1=CC(Br)=C(O)C(Br)=C1)C1=CC(Br)=C(O)C(Br)=C1	[121839-52-9] is an Alternate CASRN for this chemical; DTXSID701014956;_x000D_ [26446-62-8] is an Alternate CASRN for this chemical; DTXSID501015308 ; [25639-54-7] is an Alternate CASRN for this chemical; DTXSID501015310	-	Y	Y	-	Y
DTXSID1026164	2-Methylaniline	95-53-4	TX009326	C7H9N	107.156	DSSTox_Low	CC1=C(N)C=CC=C1	-	-	Y	Y	-	Y
DTXSID1026665	3-Pyridinecarbonitrile	100-54-9	TX002747	C6H4N2	104.112	DSSTox_Low	N#CC1=CN=CC=C1	-	-	Y	Y	-	Y
DTXSID1026792	3-Methylaniline	108-44-1	TX007294	C7H9N	107.156	DSSTox_Low	CC1=CC(N)=CC=C1	-	-	Y	Y	-	Y
DTXSID1026900	Dodecyltrimethylammonium chloride	112-00-5	TX002425	C15H34ClN	263.89	DSSTox_Low	CCCCCCCCCCCC[N+](C)(C)C	-	-	Y	Y	-	Y
DTXSID1026908	2-Hexyloxyethanol	112-25-4	TX001816	C8H18O2	146.23	DSSTox_Low	CCCCCCOCCO	-	-	Y	Y	-	Y
DTXSID1027263	Pentyl acetate	628-63-7	TX002923	C7H14O2	130.187	DSSTox_Low	CCCCCOC(C)=O	-	-	Y	Y	-	Y
DTXSID1027635	2,2,4-Trimethyl-1,3-pentanediol diisobutyrate	6846-50-0	TX003263	C16H30O4	286.412	DSSTox_Low	CC(C)C(OC(=O)C(C)C)C(C)(C)COC(=O)C(C)C	-	-	Y	Y	-	Y
DTXSID1027924	Diisodecyl hexanedioate	27178-16-1	TX004331	-	-	DSSTox_High	-	Incompletely defined substance; iso methyl groups anywhere on the chain;mixture of isodecyl isomers	-	Y	Y	-	Y
DTXSID1029677	Silica	7631-86-9	TX001353	-	-	DSSTox_High	-	-	-	Y	Y	-	Y
DTXSID1032355	Clomazone	81777-89-1	TX000757	C12H14ClNO2	239.7	DSSTox_Low	CC1(C)CON(CC2=C(Cl)C=CC=C2)C1=O	-	-	Y	-	Y	Y
DTXSID1032359	Cyprodinil	121552-61-2	TX000779	C14H15N3	225.295	DSSTox_Low	CC1=NC(NC2=CC=CC=C2)=NC(=C1)C1CC1	-	-	Y	-	Y	Y
DTXSID1032482	Tebupirimfos	96182-53-5	TX001623	C13H23N2O3PS	318.37	DSSTox_Low	CCOP(=S)(OC(C)C)OC1=CN=C(N=C1)C(C)(C)C	-	-	Y	-	Y	Y
DTXSID1032488	Thiazopyr	117718-60-2	TX001432	C16H17F5N2O2S	396.38	DSSTox_Low	COC(=O)C1=C(CC(C)C)C(C2=NCCS2)=C(N=C1C(F)F)C(F)(F)F	-	-	Y	-	Y	Y
DTXSID1032519	Acibenzolar-S-methyl	135158-54-2	TX002811	C8H6N2OS2	210.27	DSSTox_Low	CSC(=O)C1=CC=CC2=C1SN=N2	-	-	Y	-	Y	Y
DTXSID1032569	Pirimicarb	23103-98-2	TX000736	C11H18N4O2	238.291	DSSTox_Low	CN(C)C(=O)OC1=C(C)C(C)=NC(=N1)N(C)C	-	-	Y	-	Y	Y
DTXSID1032640	Pyriproxyfen	95737-68-1	TX000973	C20H19NO3	321.376	DSSTox_High	CC(COC1=CC=C(OC2=CC=CC=C2)C=C1)OC1=NC=CC=C1	-	-	Y	-	Y	Y
DTXSID1032646	N-Ethylperfluorooctanesulfonamide	4151-50-2	TX009649	C10H6F17NO2S	527.2	DSSTox_High	CCNS(=O)(=O)C(F)(F)C(F)(F)C(F)(F)C(F)(F)C(F)(F)C(F)(F)C(F)(F)C(F)(F)F	-	-	Y	Y	-	Y
DTXSID1032690	Indoxacarb	173584-44-6	TX001442	C22H17ClF3N3O7	527.84	DSSTox_High	COC(=O)N(C(=O)N1COC2(CC3=C(C=CC(Cl)=C3)C2=N1)C(=O)OC)C1=CC=C(OC(F)(F)F)C=C1	-	-	Y	-	Y	Y
DTXSID1033664	17-Methyltestosterone	58-18-4	TX003065	C20H30O2	302.458	DSSTox_Low	CC1(O)CCC2C3CCC4=CC(=O)CCC4(C)C3CCC12C	-	Y	Y	Y	-	Y
DTXSID1034181	Raloxifene hydrochloride	82640-04-8	TX009795	C28H28ClNO4S	510.05	DSSTox_Low	OC1=CC=C(C=C1)C1=C(C(=O)C2=CC=C(OCCN3CCCCC3)C=C2)C2=CC=C(O)C=C2S1	-	-	Y	Y	-	Y
DTXSID1034187	Tamoxifen	10540-29-1	TX008618	C26H29NO	371.524	DSSTox_High	CCC(=C(C1=CC=CC=C1)C1=CC=C(OCCN(C)C)C=C1)C1=CC=CC=C1	-	-	Y	Y	-	Y
DTXSID1034210	Prodiamine	29091-21-2	TX001421	C13H17F3N4O4	350.298	DSSTox_Low	CCCN(CCC)C1=C(C(N)=C(C=C1[N+]([O-])=O)C(F)(F)F)[N+]([O-])=O	-	-	Y	-	Y	Y
DTXSID1034212	Spiroxamine	118134-30-8	TX000732	C18H35NO2	297.483	DSSTox_Low	CCCN(CC)CC1COC2(CCC(CC2)C(C)(C)C)O1	-	-	Y	-	Y	Y
DTXSID1034503	Cyhalofop-butyl	122008-85-9	TX001431	C20H20FNO4	357.381	DSSTox_Low	CCCCOC(=O)C(C)OC1=CC=C(OC2=C(F)C=C(C=C2)C#N)C=C1	-	-	Y	-	Y	Y
DTXSID1034634	Forchlorfenuron	68157-60-8	TX001411	C12H10ClN3O	247.68	DSSTox_Low	ClC1=NC=CC(NC(=O)NC2=CC=CC=C2)=C1	-	-	Y	-	Y	Y
DTXSID1034973	Tralkoxydim	87820-88-0	TX000933	C20H27NO3	329.44	DSSTox_Low	CCON=C(CC)C1C(=O)CC(CC1=O)C1=C(C)C=C(C)C=C1C	-	-	Y	-	Y	Y
DTXSID1037303	Perfluoroheptanoic acid	375-85-9	TX010423	C7HF13O2	364.062	DSSTox_High	OC(=O)C(F)(F)C(F)(F)C(F)(F)C(F)(F)C(F)(F)C(F)(F)F	-	-	Y	Y	-	Y
DTXSID1038298	1-Hydroxypyrene	5315-79-7	TX003836	C16H10O	218.255	DSSTox_Low	OC1=C2C=CC3=CC=CC4=CC=C(C=C1)C2=C34	-	-	Y	Y	-	Y
DTXSID1038321	3-Phenoxybenzoic acid	3739-38-6	TX006666	C13H10O3	214.22	DSSTox_Low	OC(=O)C1=CC(OC2=CC=CC=C2)=CC=C1	-	-	Y	Y	-	Y
DTXSID1038666	Chlorpyrifos oxon	5598-15-2	TX000719	C9H11Cl3NO4P	334.51	DSSTox_Low	CCOP(=O)(OCC)OC1=NC(Cl)=C(Cl)C=C1Cl	-	-	Y	-	Y	Y
DTXSID1040112	Ethyl heptanoate	106-30-9	TX003846	C9H18O2	158.241	DSSTox_Low	CCCCCCC(=O)OCC	-	-	Y	Y	-	Y
DTXSID1040742	Triamcinolone	124-94-7	TX011585	C21H27FO6	394.439	DSSTox_Low	CC12CC(O)C3(F)C(CCC4=CC(=O)C=CC34C)C1CC(O)C2(O)C(=O)CO	Triamcinolone_x000D_	-	Y	Y	-	Y
DTXSID1041847	Dibutyl decanedioate	109-43-3	TX002133	C18H34O4	314.466	DSSTox_High	CCCCOC(=O)CCCCCCCCC(=O)OCCCC	-	-	Y	Y	-	Y
DTXSID1044564	2,6,10-Trimethyl-2,6,10-triazaundecane	3855-32-1	TX006973	C11H27N3	201.358	DSSTox_High	CN(C)CCCN(C)CCCN(C)C	-	-	Y	Y	-	Y
DTXSID1044643	Glycidyl trimethylammonium chloride	3033-77-0	TX004584	C6H14ClNO	151.63	DSSTox_High	C[N+](C)(C)CC1CO1	-	-	Y	Y	-	Y
DTXSID1044697	4-Ethyloct-1-yn-3-ol	5877-42-9	TX007263	C10H18O	154.253	DSSTox_Low	CCCCC(CC)C(O)C#C	-	-	Y	Y	-	Y
DTXSID1046970	2-(2,6-Diisopropylphenyl)-5-hydroxy-1H-isoindole-1,3-dione	105624-86-0	TX009701	C20H21NO3	323.392	DSSTox_Low	CC(C)C1=CC=CC(C(C)C)=C1N1C(=O)C2=C(C=C(O)C=C2)C1=O	-	-	Y	Y	-	Y
DTXSID1047281	CP-612372	353280-07-6	TX006172	C22H20N4O4	404.426	DSSTox_High	CC(C)(O)C1=CC=C(CNC(=O)C2=CC=CN=C2OC2=CC3=NON=C3C=C2)C=C1	-	-	Y	Y	-	Y
DTXSID1047283	CP-728663	368832-42-2	TX006174	C26H33N3O2	419.569	DSSTox_High	CCC1CCC(NCC2=CC3=C(C=C2OC)C2CC2C(=O)N3C)C(N1)C1=CC=CC=C1	absolute stereochem	-	Y	Y	-	Y
DTXSID1047285	PHA-00568487	527680-56-4	TX006176	C16H20N2O3	288.347	DSSTox_High	[H]C12CCN(CC1)CC2NC(=O)C1=CC=C2OCCOC2=C1	absolute stereochem	-	Y	Y	-	Y
DTXSID1047287	UK-333747	197077-55-7	TX006178	C17H12Cl2N6O4	435.22	DSSTox_High	COCC1=NN=C(N1C1=C(Cl)C(Cl)=CC2=C1NC(=O)C(=O)N2)C1=C[N+]([O-])=CC=C1	-	-	Y	Y	-	Y
DTXSID1047289	UK-343664	215297-27-1	TX006180	C28H35N7O4S	565.69	DSSTox_High	CCCOC1=C(C=C(C=C1)S(=O)(=O)N1CCN(CC)CC1)C1=NC2=C(CC)N(CC3=CC=CC=N3)N=C2C(=O)N1	-	-	Y	Y	-	Y
DTXSID1047310	Farglitazar	196808-45-4	TX006207	C34H30N2O5	546.623	DSSTox_Low	CC1=C(CCOC2=CC=C(CC(NC3=CC=CC=C3C(=O)C3=CC=CC=C3)C(O)=O)C=C2)N=C(O1)C1=CC=CC=C1	-	-	Y	Y	-	Y
DTXSID1047312	GSK232420A	864283-48-7	TX006209	C12H9F6N3O	325.214	DSSTox_High	NC(=O)CN(CC(F)(F)F)C1=CC(=C(C=C1)C#N)C(F)(F)F	-	-	Y	Y	-	Y
DTXSID1047316	Aplaviroc hydrochloride	461023-63-2	TX006199	C33H44ClN3O6	614.18	DSSTox_High	CCCCN1C(=O)C(NC(=O)C11CCN(CC2=CC=C(OC3=CC=C(C=C3)C(O)=O)C=C2)CC1)C(O)C1CCCCC1	absolute stereochem	-	Y	Y	-	Y
DTXSID1047318	SB202235	139149-55-6	TX006249	C16H16N2O4	300.314	DSSTox_High	NC(=O)N(O)C1COC2=C1C=CC(OCC1=CC=CC=C1)=C2	absolute stereochem; rotation (+)	-	Y	Y	-	Y
DTXSID1047360	SR58611	929601-09-2	TX006232	C22H27Cl2NO4	440.36	DSSTox_Low	CCOC(=O)COC1=CC2=C(CCC(C2)NCC(O)C2=CC(Cl)=CC=C2)C=C1	-	-	Y	Y	-	Y
DTXSID1047362	SSR150106	NOCAS_47362	TX006233	C17H17NO3	283.327	DSSTox_Low	CCOC(=O)C1(Oc2ccccc2C1N)c1ccccc1	-	-	Y	Y	-	Y
DTXSID1047364	SSR 103800	1075752-90-7	TX006235	-	-	DSSTox_High	-	glycine transporter-1 inhibitor	-	Y	Y	-	Y
DTXSID1047366	SAR115740	NOCAS_47366	TX006250	C24H17F2N3O	401.417	DSSTox_Low	FC1=CC=C2N(CC3=CC(F)=CC=C3)C(=CC2=C1)C(=O)NC1=CC=C2NC=CC2=C1	-	-	Y	Y	-	Y
DTXSID1047368	SSR69071	344930-95-6	TX006238	C27H32N4O7S	556.63	DSSTox_Low	COC1=CC2=C(C(=O)N(COC3=CC(=O)N4C=CC=C(OCCN5CCCCC5)C4=N3)S2(=O)=O)C(=C1)C(C)C	-	-	Y	Y	-	Y
DTXSID1047526	C10-21 alkanesulfonic acids phenyl esters	91082-17-6	TX001586	-	-	DSSTox_High	-	complex mixture of linear alkyl sulfonic esters	-	Y	Y	-	Y
DTXSID1047528	Benzyloctyl adipate	58394-64-2	TX000097	C21H32O4	348.483	DSSTox_High	CCCCC(CC)COC(=O)CCCCC(=O)OCC1=CC=CC=C1	Plasticising agent; MSDS states mixture of adipic acid esters of 2-ethyl hexanol and benzyl alcohol, predominantly consisting of benzyloctyl adipate	-	Y	Y	-	Y
DTXSID1047576	Cotinine	486-56-6	TX010408	C10H12N2O	176.219	DSSTox_Low	CN1C(CCC1=O)C1=CN=CC=C1	-	-	Y	Y	-	Y
DTXSID1048170	FR150011	149413-74-1	TX011658	C24H23NO4S	421.51	DSSTox_High	CC(C)(C)C1=CSC(=N1)C1=CC2=C(O1)C=CC(OCC1=CC=CC=C1CC(O)=O)=C2	-	-	Y	Y	-	Y
DTXSID1048172	PharmaGSID_48172	NOCAS_48172	TX011659	C27H28N4O7S	552.6	DSSTox_High	O=C1N(CCC2=NOC(=N2)C2=CC=C(CN3CCCCCC3)S2)C(=O)C2=C1C=CC=C2	-	-	Y	Y	-	Y
DTXSID1048174	FR167356	174185-16-1	TX011661	C19H17Cl2NO3	378.25	DSSTox_High	CC1=C(C2=C(O1)C(NC(=O)C1=C(Cl)C=CC=C1Cl)=CC=C2)C(C)(C)O	-	-	Y	Y	-	Y
DTXSID1048176	YM218	NOCAS_48176	TX011660	C74H80F4N8O12	1349.49	DSSTox_Low	-	-	-	Y	Y	-	Y
DTXSID1048178	FR130739	136042-19-8	TX011655	C24H22N7Na	431.479	DSSTox_High	CCCCC1=NC2=C(N=CC=C2)N1CC1=CC=C(C=C1)C1=CC=CC=C1C1=NN=NN1	-	-	Y	Y	-	Y
DTXSID2020006	Acetaminophen	103-90-2	TX002867	C8H9NO2	151.165	DSSTox_Low	CC(=O)NC1=CC=C(O)C=C1	-	-	Y	Y	-	Y
DTXSID2020137	Benzidine	92-87-5	TX005215	C12H12N2	184.242	DSSTox_Low	NC1=CC=C(C=C1)C1=CC=C(N)C=C1	-	-	Y	Y	-	Y
DTXSID2020189	FD&C Blue No. 1	3844-45-9	TX007739	C37H34N2Na2O9S3	792.84	DSSTox_High	CCN(CC1=CC(=CC=C1)S(O)(=O)=O)C1=CC=C(C=C1)C(=C1C=CC(C=C1)=[N+](CC)CC1=CC=CC(=C1)S(O)(=O)=O)C1=C(C=CC=C1)S(O)(=O)=O	-	-	Y	Y	-	Y
DTXSID2020260	Chenodeoxycholic acid	474-25-9		C24H40O4	392.58	DSSTox_Low	CC(CCC(O)=O)C1CCC2C3C(O)CC4CC(O)CCC4(C)C3CCC12C	-	Y	-	-	-	Y
DTXSID2020262	Chloramben	133-90-4	TX009855	C7H5Cl2NO2	206.02	DSSTox_High	NC1=C(Cl)C(=CC(Cl)=C1)C(O)=O	-	-	Y	Y	-	Y
DTXSID2020268	Chlorendic acid	115-28-6	TX005644	C9H4Cl6O4	388.83	DSSTox_High	OC(=O)C1C(C(O)=O)C2(Cl)C(Cl)=C(Cl)C1(Cl)C2(Cl)Cl	unspecified stereochem	-	Y	Y	-	Y
DTXSID2020347	Coumaphos	56-72-4	TX001606	C14H16ClO5PS	362.76	DSSTox_High	CCOP(=S)(OCC)OC1=CC2=C(C=C1)C(C)=C(Cl)C(=O)O2	-	-	Y	-	Y	Y
DTXSID2020420	Propyzamide	23950-58-5	TX000795	C12H11Cl2NO	256.13	DSSTox_Low	CC(C)(NC(=O)C1=CC(Cl)=CC(Cl)=C1)C#C	-	-	Y	-	Y	Y
DTXSID2020426	Dicloran	99-30-9	TX001535	C6H4Cl2N2O2	207.01	DSSTox_Low	NC1=C(Cl)C=C(C=C1Cl)[N+]([O-])=O	-	-	Y	-	Y	Y
DTXSID2020428	Dichloroacetic acid	79-43-6	TX001545	C2H2Cl2O2	128.94	DSSTox_Low	OC(=O)C(Cl)Cl	-	-	Y	Y	-	Y
DTXSID2020501	Methadone hydrochloride	1095-90-5	TX011720	C21H28ClNO	345.91	DSSTox_Low	CCC(=O)C(CC(C)N(C)C)(C1=CC=CC=C1)C1=CC=CC=C1	-	-	Y	Y	-	Y
DTXSID2020505	Dimethylaminoethanol	108-01-0	TX002289	C4H11NO	89.138	DSSTox_Low	CN(C)CCO	-	-	Y	Y	-	Y
DTXSID2020507	N,N-Dimethylaniline	121-69-7	TX003562	C8H11N	121.183	DSSTox_Low	CN(C)C1=CC=CC=C1	-	-	Y	Y	-	Y
DTXSID2020634	5-Fluorouracil	51-21-8	TX004568	C4H3FN2O2	130.078	DSSTox_Low	FC1C=NC(=O)NC1=O	-	-	Y	Y	-	Y
DTXSID2020686	Lindane	58-89-9	TX000902	C6H6Cl6	290.81	DSSTox_High	ClC1C(Cl)C(Cl)C(Cl)C(Cl)C1Cl	-	-	Y	-	Y	Y
DTXSID2020688	Hexachlorocyclopentadiene	77-47-4	TX009813	C5Cl6	272.76	DSSTox_Low	ClC1=C(Cl)C(Cl)(Cl)C(Cl)=C1Cl	-	-	Y	Y	-	Y
DTXSID2020713	Hydrochlorothiazide	58-93-5	TX008534	C7H8ClN3O4S2	297.73	DSSTox_Low	NS(=O)(=O)C1=CC2=C(NCNS2(=O)=O)C=C1Cl	-	-	Y	Y	-	Y
DTXSID2020890	6-Methyl-2-thiouracil	56-04-2	TX006939	C5H6N2OS	142.18	DSSTox_High	CC1=NC(=S)NC(=O)C1	-	-	Y	Y	-	Y
DTXSID2020894	Michler's ketone	90-94-8	TX006925	C17H20N2O	268.36	DSSTox_Low	CN(C)C1=CC=C(C=C1)C(=O)C1=CC=C(C=C1)N(C)C	-	-	Y	Y	-	Y
DTXSID2020921	2-Naphthylamine	91-59-8	TX005044	C10H9N	143.189	DSSTox_Low	NC1=CC2=C(C=CC=C2)C=C1	-	-	Y	Y	-	Y
DTXSID2021026	N-Nitrosodibutylamine	924-16-3	TX002625	C8H18N2O	158.245	DSSTox_Low	CCCCN(CCCC)N=O	-	-	Y	Y	-	Y
DTXSID2021028	N-Nitrosodiethylamine	55-18-5	TX000872	C4H10N2O	102.137	DSSTox_Low	CCN(CC)N=O	-	-	Y	Y	-	Y
DTXSID2021105	Pentachloronitrobenzene	82-68-8	TX001544	C6Cl5NO2	295.32	DSSTox_Low	[O-][N+](=O)C1=C(Cl)C(Cl)=C(Cl)C(Cl)=C1Cl	-	-	Y	-	Y	Y
DTXSID2021151	2-Phenylphenol	90-43-7	TX002215	C12H10O	170.211	DSSTox_High	OC1=C(C=CC=C1)C1=CC=CC=C1	-	-	Y	-	Y	Y
DTXSID2021238	Resorcinol	108-46-3	TX003433	C6H6O2	110.112	DSSTox_High	OC1=CC(O)=CC=C1	-	-	Y	Y	-	Y
DTXSID2021286	Styrene oxide	96-09-3	TX003085	C8H8O	120.151	DSSTox_High	C1OC1C1=CC=CC=C1	-	-	Y	Y	-	Y
DTXSID2021288	Sucrose	57-50-1	TX005510	C12H22O11	342.297	DSSTox_High	OCC1OC(CO)(OC2OC(CO)C(O)C(O)C2O)C(O)C1O	-	-	Y	Y	-	Y
DTXSID2021311	2,4,6-Tris(tert-butyl)phenol	732-26-3	TX008932	C18H30O	262.437	DSSTox_Low	CC(C)(C)C1=CC(=C(O)C(=C1)C(C)(C)C)C(C)(C)C	-	-	Y	Y	-	Y
DTXSID2021440	N-Vinyl-2-pyrrolidone	88-12-0	TX001404	C6H9NO	111.144	DSSTox_High	C=CN1CCCC1=O	-	-	Y	Y	-	Y
DTXSID2021575	Dalapon	75-99-0	TX006941	C3H4Cl2O2	142.96	DSSTox_Low	CC(Cl)(Cl)C(O)=O	-	-	Y	Y	-	Y
DTXSID2021600	Heptanoic acid	111-14-8	TX002096	C7H14O2	130.187	DSSTox_Low	CCCCCCC(O)=O	-	-	Y	Y	-	Y
DTXSID2021781	Dibutyl phthalate	84-74-2	TX008884	C16H22O4	278.348	DSSTox_High	CCCCOC(=O)C1=CC=CC=C1C(=O)OCCCC	-	-	Y	-	Y	Y
DTXSID2021864	2,4-Dimethylphenol	105-67-9	TX003890	C8H10O	122.167	DSSTox_Low	CC1=CC(C)=C(O)C=C1	-	-	Y	Y	-	Y
DTXSID2021866	Dibutyl adipate	105-99-7	TX001416	C14H26O4	258.358	DSSTox_High	CCCCOC(=O)CCCCC(=O)OCCCC	-	-	Y	Y	-	Y
DTXSID2021941	2-(2-Ethoxyethoxy)ethanol	111-90-0	TX002504	C6H14O3	134.175	DSSTox_Low	CCOCCOCCO	-	-	Y	Y	-	Y
DTXSID2021947	1-Tridecanol	112-70-9	TX003107	C13H28O	200.366	DSSTox_High	CCCCCCCCCCCCCO	-	-	Y	Y	-	Y
DTXSID2021993	Dibenzofuran	132-64-9	TX003387	C12H8O	168.195	DSSTox_Low	O1C2=CC=CC=C2C2=C1C=CC=C2	-	-	Y	Y	-	Y
DTXSID2021995	DEET	134-62-3	TX003161	C12H17NO	191.274	DSSTox_High	CCN(CC)C(=O)C1=CC=CC(C)=C1	-	-	Y	-	Y	Y
DTXSID2022179	Pentachloropyridine	2176-62-7	TX003307	C5Cl5N	251.31	DSSTox_Low	ClC1=NC(Cl)=C(Cl)C(Cl)=C1Cl	-	-	Y	Y	-	Y
DTXSID2022254	Terbufos	13071-79-9	TX007696	C9H21O2PS3	288.42	DSSTox_Low	CCOP(=S)(OCC)SCSC(C)(C)C	-	-	Y	Y	-	Y
DTXSID2022331	2-(Butan-2-yl)phenol	89-72-5	TX011637	C10H14O	150.221	DSSTox_Low	CCC(C)C1=C(O)C=CC=C1	-	-	Y	Y	-	Y
DTXSID2022381	meso-Hexestrol	84-16-2	TX003990	C18H22O2	270.372	DSSTox_Low	CCC(C(CC)C1=CC=C(O)C=C1)C1=CC=C(O)C=C1	-	-	Y	Y	-	Y
DTXSID2024086	Ethion	563-12-2	TX004536	C9H22O4P2S4	384.46	DSSTox_High	CCOP(=S)(OCC)SCSP(=S)(OCC)OCC	-	-	Y	Y	-	Y
DTXSID2024163	Linuron	330-55-2	TX012536	C9H10Cl2N2O2	249.09	DSSTox_Low	CON(C)C(=O)NC1=CC=C(Cl)C(Cl)=C1	-	-	Y	-	Y	Y
DTXSID2024242	Paclobutrazol	76738-62-0	TX001784	C15H20ClN3O	293.8	DSSTox_High	CC(C)(C)C(O)C(CC1=CC=C(Cl)C=C1)N1C=NC=N1	[66346-04-1] is an Alternate CASRN for this chemical; DTXSID90860993	-	Y	-	Y	Y
DTXSID2024793	Chloroneb	2675-77-6	TX001571	C8H8Cl2O2	207.05	DSSTox_Low	COC1=CC(Cl)=C(OC)C=C1Cl	-	-	Y	-	Y	Y
DTXSID2024955	Di-tert-butyl peroxide	110-05-4	TX001448	C8H18O2	146.23	DSSTox_High	CC(C)(C)OOC(C)(C)C	-	-	Y	Y	-	Y
DTXSID2025133	1,2-Dimethyl-4-nitrobenzene	99-51-4	TX009368	C8H9NO2	151.165	DSSTox_Low	CC1=CC=C(C=C1C)[N+]([O-])=O	-	-	Y	Y	-	Y
DTXSID2025680	MEHP	4376-20-9	TX011584	C16H22O4	278.348	DSSTox_Low	CCCCC(CC)COC(=O)C1=CC=CC=C1C(O)=O	-	-	Y	-	Y	Y
DTXSID2026076	Tannic acid	1401-55-4	TX002496	-	-	DSSTox_High	-	Polyphenolic compounds with molecular weights of around 500-3000 daltons and containing enough hydroxyl groups (1-2 per 100 MW) for effective cross linking of other compounds (ASTRINGENTS). The two main types are HYDROLYZABLE TANNINS and CONDENSED TANNINS. Historically, the term has applied to many compounds and plant extracts able to render skin COLLAGEN impervious to degradation.Gallic acid der…	-	Y	Y	-	Y
DTXSID2026446	Acetyl tributyl citrate	77-90-7	TX010358	C20H34O8	402.484	DSSTox_Low	CCCCOC(=O)CC(CC(=O)OCCCC)(OC(C)=O)C(=O)OCCCC	-	-	Y	Y	-	Y
DTXSID2026523	Symclosene	87-90-1	TX000884	C3Cl3N3O3	232.4	DSSTox_High	ClN1C(=O)N(Cl)C(=O)N(Cl)C1=O	-	-	Y	-	Y	Y
DTXSID2026525	2-tert-Butylphenol	88-18-6	TX005141	C10H14O	150.221	DSSTox_High	CC(C)(C)C1=C(O)C=CC=C1	-	-	Y	Y	-	Y
DTXSID2026529	2-Tert-Butyl-5-methylphenol	88-60-8	TX004246	C11H16O	164.248	DSSTox_Low	CC1=CC(O)=C(C=C1)C(C)(C)C	-	-	Y	Y	-	Y
DTXSID2026602	2,4-Di-tert-butylphenol	96-76-4	TX006784	C14H22O	206.329	DSSTox_Low	CC(C)(C)C1=CC(=C(O)C=C1)C(C)(C)C	-	-	Y	Y	-	Y
DTXSID2026781	4-Methyl-2-pentanol	108-11-2	TX009711	C6H14O	102.177	DSSTox_Low	CC(C)CC(C)O	-	-	Y	Y	-	Y
DTXSID2026864	Methyl octanoate	111-11-5	TX009310	C9H18O2	158.241	DSSTox_Low	CCCCCCCC(=O)OC	-	-	Y	Y	-	Y
DTXSID2026943	Pentaerythritol	115-77-5	TX011492	C5H12O4	136.147	DSSTox_Low	OCC(CO)(CO)CO	-	-	Y	Y	-	Y
DTXSID2027200	4,4'-Bipyridine	553-26-4	TX012208	C10H8N2	156.188	DSSTox_Low	C1=CC(=CC=N1)C1=CC=NC=C1	-	-	Y	Y	-	Y
DTXSID2027204	Methyl isothiocyanate	556-61-6	TX003720	C2H3NS	73.11	DSSTox_Low	CN=C=S	-	-	Y	-	Y	Y
DTXSID2027593	4-Chlorobenzotrichloride	5216-25-1	TX002429	C7H4Cl4	229.91	DSSTox_Low	ClC1=CC=C(C=C1)C(Cl)(Cl)Cl	-	-	Y	Y	-	Y
DTXSID2029246	Triethoxyoctylsilane	2943-75-1	TX008349	C14H32O3Si	276.492	DSSTox_Low	CCCCCCCC[Si](OCC)(OCC)OCC	-	-	Y	Y	-	Y
DTXSID2029329	Tripropylene glycol monomethyl ether	25498-49-1	TX003305	-	-	DSSTox_High	-	mixture of proplylene glycol ethers with mono methyl ether on end; COA gives mixture of isomers	-	Y	Y	-	Y
DTXSID2029874	Fenofibrate	49562-28-9	TX003735	C20H21ClO4	360.83	DSSTox_Low	CC(C)OC(=O)C(C)(C)OC1=CC=C(C=C1)C(=O)C1=CC=C(Cl)C=C1	-	-	Y	Y	-	Y
DTXSID2032344	Chlorethoxyfos	54593-83-8	TX001582	C6H11Cl4O3PS	335.98	DSSTox_Low	CCOP(=S)(OCC)OC(Cl)C(Cl)(Cl)Cl	-	-	Y	-	Y	Y
DTXSID2032390	Fenarimol	60168-88-9	TX001617	C17H12Cl2N2O	331.2	DSSTox_Low	OC(C1=CC=C(Cl)C=C1)(C1=CN=CN=C1)C1=CC=CC=C1Cl	-	-	Y	-	Y	Y
DTXSID2032392	Fenoxaprop-ethyl	66441-23-4	TX000781	C18H16ClNO5	361.78	DSSTox_High	CCOC(=O)C(C)OC1=CC=C(OC2=NC3=C(O2)C=C(Cl)C=C3)C=C1	-	-	Y	-	Y	Y
DTXSID2032398	Fludioxonil	131341-86-1	TX001417	C12H6F2N2O2	248.189	DSSTox_Low	FC1(F)OC2=CC=CC(=C2O1)C1=CNC=C1C#N	-	-	Y	-	Y	Y
DTXSID2032500	Triflumizole	68694-11-1	TX011610	C15H15ClF3N3O	345.75	DSSTox_Low	CCCOCC(=NC1=CC=C(Cl)C=C1C(F)(F)F)N1C=CN=C1	-	-	Y	-	Y	Y
DTXSID2032550	Fenpyroximate (Z,E)	111812-58-9	TX000906	C24H27N3O4	421.497	DSSTox_High	CN1N=C(C)C(C=NOCC2=CC=C(C=C2)C(=O)OC(C)(C)C)=C1OC1=CC=CC=C1	-	-	Y	-	Y	Y
DTXSID2032552	Flufenacet	142459-58-3	TX000767	C14H13F4N3O2S	363.33	DSSTox_Low	CC(C)N(C(=O)COC1=NN=C(S1)C(F)(F)F)C1=CC=C(F)C=C1	-	-	Y	-	Y	Y
DTXSID2032554	Flumiclorac-pentyl	87546-18-7	TX001554	C21H23ClFNO5	423.87	DSSTox_Low	CCCCCOC(=O)COC1=C(Cl)C=C(F)C(=C1)N1C(=O)C2=C(CCCC2)C1=O	-	-	Y	-	Y	Y
DTXSID2032556	Fluthiacet-methyl	117337-19-6	TX001541	C15H15ClFN3O3S2	403.87	DSSTox_Low	COC(=O)CSC1=CC(N=C2SC(=O)N3CCCCN23)=C(F)C=C1Cl	-	-	Y	-	Y	Y
DTXSID2032637	Pymetrozine	123312-89-0	TX000894	C10H11N5O	217.232	DSSTox_Low	CC1CN(N=CC2=CC=CN=C2)C(=O)N=N1	-	-	Y	-	Y	Y
DTXSID2032683	Mevinphos	7786-34-7	TX001580	C7H13O6P	224.149	DSSTox_High	COC(=O)C=C(C)OP(=O)(OC)OC	-	-	Y	-	Y	Y
DTXSID2034465	Clothianidin	210880-92-5	TX000809	C6H8ClN5O2S	249.67	DSSTox_Low	CN\C(NCC1=CN=C(Cl)S1)=N/[N+]([O-])=O	-	-	Y	-	Y	Y
DTXSID2034590	Fenamidone	161326-34-7	TX000803	C17H17N3OS	311.4	DSSTox_Low	CSC1=NC(C)(C(=O)N1NC1=CC=CC=C1)C1=CC=CC=C1	-	-	Y	-	Y	Y
DTXSID2034625	Fluoxastrobin	361377-29-9	TX000677	C21H16ClFN4O5	458.83	DSSTox_High	CON=C(C1=NOCCO1)C1=C(OC2=C(F)C(OC3=C(Cl)C=CC=C3)=NC=N2)C=CC=C1	-	-	Y	-	Y	Y
DTXSID2034627	Fluroxypyr	69377-81-7	TX000742	C7H5Cl2FN2O3	255.03	DSSTox_Low	NC1=C(Cl)C(F)=NC(OCC(O)=O)=C1Cl	-	-	Y	-	Y	Y
DTXSID2034673	Iodosulfuron-methyl-sodium	144550-36-7	TX000896	C14H13IN5NaO6S	529.24	DSSTox_Low	COC(=O)C1=C(C=C(I)C=C1)S(=O)(=O)NC(=O)NC1=NC(OC)=NC(C)=N1	-	-	Y	-	Y	Y
DTXSID2034881	Quinoxyfen	124495-18-7	TX000657	C15H8Cl2FNO	308.13	DSSTox_Low	FC1=CC=C(OC2=CC=NC3=CC(Cl)=CC(Cl)=C23)C=C1	-	-	Y	-	Y	Y
DTXSID2034962	Thiamethoxam	153719-23-4	TX000730	C8H10ClN5O3S	291.71	DSSTox_High	CN1COCN(CC2=CN=C(Cl)S2)C1=N[N+]([O-])=O	-	-	Y	-	Y	Y
DTXSID2036299	N,N-Dimethyloctylamine	7378-99-6	TX003229	C10H23N	157.301	DSSTox_High	CCCCCCCCN(C)C	-	-	Y	Y	-	Y
DTXSID2037712	4,4',4''-Ethane-1,1,1-triyltriphenol	27955-94-8	TX005788	C20H18O3	306.361	DSSTox_Low	CC(C1=CC=C(O)C=C1)(C1=CC=C(O)C=C1)C1=CC=C(O)C=C1	-	-	Y	Y	-	Y
DTXSID2037714	4-Heptylphenol	1987-50-4	TX003347	C13H20O	192.302	DSSTox_High	CCCCCCCC1=CC=C(O)C=C1	-	-	Y	Y	-	Y
DTXSID2038732	Diethyl butanedioate	123-25-1	TX010090	C8H14O4	174.196	DSSTox_Low	CCOC(=O)CCC(=O)OCC	-	-	Y	Y	-	Y
DTXSID2039336	S-Bioallethrin	28434-00-6	TX006202	C19H26O3	302.414	DSSTox_High	CC(C)=CC1C(C(=O)OC2CC(=O)C(CC=C)=C2C)C1(C)C	-	-	Y	-	Y	Y
DTXSID2040361	Metam-sodium hydrate	6734-80-1	TX002838	C2H10NNaO3S2	183.22	DSSTox_Low	CNC(S)=S	-	-	Y	-	Y	Y
DTXSID2040363	Diniconazole	83657-24-3	TX001673	C15H17Cl2N3O	326.22	DSSTox_High	CC(C)(C)C(O)C(=CC1=C(Cl)C=C(Cl)C=C1)N1C=NC=N1	-	-	Y	-	Y	Y
DTXSID2045232	Tiratricol	51-24-1	TX012350	C14H9I3O4	621.935	DSSTox_Low	OC(=O)CC1=CC(I)=C(OC2=CC(I)=C(O)C=C2)C(I)=C1	-	-	Y	Y	-	Y
DTXSID2047270	Besonprodil	253450-09-8	TX006162	C21H23FN2O3S	402.48	DSSTox_High	FC1=CC=C(CC2CCN(CCS(=O)C3=CC=C4NC(=O)OC4=C3)CC2)C=C1	-	-	Y	Y	-	Y
DTXSID2047272	CJ-013610	249296-43-3	TX006164	C23H27N3O5S2	489.61	DSSTox_High	CC1=NC=CN1C1=CC=C(SC2=CC=CC(=C2)C2(CCOCC2)C(N)=O)C=C1	-	-	Y	Y	-	Y
DTXSID2047274	CP-114271	113734-18-2	TX006165	C17H19F3N2O4S	404.4	DSSTox_High	CC(CC1=CC=C(OCC(O)=O)C=C1)NCC(O)C1=CSC(=N1)C(F)(F)F	-	-	Y	Y	-	Y
DTXSID2047276	CP-409092	194098-25-4	TX006167	C17H19N3O2	297.358	DSSTox_High	CNCC1=CC=C(NC(=O)C2=CNC3=C2C(=O)CCC3)C=C1	-	-	Y	Y	-	Y
DTXSID2047278	CP-457677	214535-77-0	TX006169	C22H21FN2O3	380.419	DSSTox_High	CC(C)(O)C1=CC=C(CNC(=O)C2=CC=CN=C2OC2=CC=C(F)C=C2)C=C1	-	-	Y	Y	-	Y
DTXSID2047301	CP-456773	210826-40-7	TX006190	C20H24N2O5S	404.48	DSSTox_High	CC(C)(O)C1=COC(=C1)S(=O)(=O)NC(=O)NC1=C2CCCC2=CC2=C1CCC2	-	-	Y	Y	-	Y
DTXSID2047303	CJ-013790	179465-71-5	TX006192	C18H17FN2O4	344.342	DSSTox_High	NC(=O)N(O)C1CC(OC2=CC(OC3=CC=C(F)C=C3)=CC=C2)C=C1	-	-	Y	Y	-	Y
DTXSID2047305	CP-608039	NOCAS_47305	TX006194	C23H25ClN8O5	528.95	DSSTox_Low	CNC(=O)C1OC(C(O)C1N)n1cnc2c(NCc3cc(Cl)ccc3OCc3cc(C)no3)ncnc12	-	-	Y	Y	-	Y
DTXSID2047307	PD-0333941	501027-49-2	TX006163	C23H22N2O4	390.439	DSSTox_High	CC1=C(CCOC2=CC=CC3=C2C=CN3CCC(O)=O)N=C(O1)C1=CC=CC=C1	-	-	Y	Y	-	Y
DTXSID2047309	UK-156819	162706-14-1	TX006198	C19H20N2O2	308.381	DSSTox_High	CC1=C(C2=C(C=CC=C2)N1CCCCC(O)=O)C1=CN=CC=C1	-	-	Y	Y	-	Y
DTXSID2047351	SSR 240612	464930-42-5	TX006225	C42H53ClN4O7S	793.42	DSSTox_High	COc1ccc2cc(ccc2c1)S(=O)(=O)NC(CC(=O)NC(Cc1ccc(CN2C(C)CCCC2C)cc1)C(=O)N(C)C(C)C)c1ccc2OCOc2c1	-	-	Y	Y	-	Y
DTXSID2047353	SSR 241586 HCl	NOCAS_47353	TX006226	C32H43Cl3N4O3	638.07	DSSTox_Low	CN(C)C(=O)C1(CCN(CCC2(CN(CCO2)C(=O)C2=CC=CC=C2)C2=CC=C(Cl)C(Cl)=C2)CC1)N1CCCCC1	-	-	Y	Y	-	Y
DTXSID2047355	Trelanserin	189003-92-7	TX006227	C24H24FN5O2S	465.55	DSSTox_Low	NC(=O)CN1C(=O)C=C(CCN2CCN(CC2)C2=NC=CC3=C2C=CS3)C2=C1C=C(F)C=C2	-	-	Y	Y	-	Y
DTXSID2047357	Surinabant	288104-79-0	TX006229	C23H23BrCl2N4O	522.27	DSSTox_Low	CCC1=C(N(N=C1C(=O)NN1CCCCC1)C1=CC=C(Cl)C=C1Cl)C1=CC=C(Br)C=C1	-	-	Y	Y	-	Y
DTXSID2047359	SSR180711	298198-52-4	TX006231	C14H17BrN2O2	325.206	DSSTox_Low	BrC1=CC=C(OC(=O)N2CCN3CCC2CC3)C=C1	-	-	Y	Y	-	Y
DTXSID2047565	1H,1H,2H,2H-Perfluorooctyl iodide	2043-57-4	TX008968	C8H4F13I	474.004	DSSTox_Low	FC(F)(F)C(F)(F)C(F)(F)C(F)(F)C(F)(F)C(F)(F)CCI	-	-	Y	Y	-	Y
DTXSID2048167	FR900409	138472-01-2	TX011653	C8H13N3O4	215.209	DSSTox_High	CCC(=CC(N=O)C(N)=O)C(C)[N+]([O-])=O	-	-	Y	Y	-	Y
DTXSID3020122	Azinphos-methyl	86-50-0	TX003365	C10H12N3O3PS2	317.32	DSSTox_Low	COP(=S)(OC)SCN1N=NC2=C(C=CC=C2)C1=O	-	-	Y	-	Y	Y
DTXSID3020205	Benzyl butyl phthalate	85-68-7	TX009655	C19H20O4	312.365	DSSTox_Low	CCCCOC(=O)C1=C(C=CC=C1)C(=O)OCC1=CC=CC=C1	-	-	Y	Y	-	Y
DTXSID3020207	Dinoseb	88-85-7	TX003171	C10H12N2O5	240.215	DSSTox_High	CCC(C)C1=CC(=CC(=C1O)[N+]([O-])=O)[N+]([O-])=O	-	-	Y	Y	-	Y
DTXSID3020209	Butylparaben	94-26-8	TX001640	C11H14O3	194.23	DSSTox_High	CCCCOC(=O)C1=CC=C(O)C=C1	-	-	Y	Y	-	Y
DTXSID3020257	1,​2-​Benzenediol	120-80-9	TX005944	C6H6O2	110.112	DSSTox_High	OC1=C(O)C=CC=C1	-	-	Y	Y	-	Y
DTXSID3020332	Citric acid	77-92-9	TX003295	C6H8O7	192.123	DSSTox_High	OC(=O)CC(O)(CC(O)=O)C(O)=O	-	-	Y	Y	-	Y
DTXSID3020336	Clofibrate	637-07-0	TX006899	C12H15ClO3	242.7	DSSTox_Low	CCOC(=O)C(C)(C)OC1=CC=C(Cl)C=C1	-	-	Y	Y	-	Y
DTXSID3020465	Diethylstilbestrol	56-53-1	TX008217	C18H20O2	268.356	DSSTox_Low	CCC(=C(CC)C1=CC=C(O)C=C1)C1=CC=C(O)C=C1	-	-	Y	Y	-	Y
DTXSID3020627	Fluconazole	86386-73-4	TX009759	C13H12F2N6O	306.277	DSSTox_High	OC(CN1C=NC=N1)(CN1C=NC=N1)C1=C(F)C=C(F)C=C1	-	-	Y	Y	-	Y
DTXSID3020679	Heptachlor	76-44-8	TX008463	C10H5Cl7	373.3	DSSTox_Low	ClC1C=CC2C1C1(Cl)C(Cl)=C(Cl)C2(Cl)C1(Cl)Cl	-	-	Y	Y	-	Y
DTXSID3020887	6-Methylquinoline	91-62-3	TX006867	C10H9N	143.189	DSSTox_Low	CC1=CC2=CC=CN=C2C=C1	-	-	Y	Y	-	Y
DTXSID3020910	Busulfan	55-98-1	TX009225	C6H14O6S2	246.29	DSSTox_Low	CS(=O)(=O)OCCCCOS(C)(=O)=O	-	-	Y	Y	-	Y
DTXSID3020916	1,5-Naphthalenediamine	2243-62-1	TX007284	C10H10N2	158.204	DSSTox_Low	NC1=CC=CC2=C(N)C=CC=C12	-	-	Y	Y	-	Y
DTXSID3020964	Nitrobenzene	98-95-3	TX002283	C6H5NO2	123.111	DSSTox_Low	[O-][N+](=O)C1=CC=CC=C1	-	-	Y	Y	-	Y
DTXSID3020966	4-Nitrobenzoic acid	62-23-7	TX002917	C7H5NO4	167.12	DSSTox_Low	OC(=O)C1=CC=C(C=C1)[N+]([O-])=O	-	-	Y	Y	-	Y
DTXSID3021196	Propazine	139-40-2	TX001549	C9H16ClN5	229.71	DSSTox_High	CC(C)NC1=NC(NC(C)C)=NC(Cl)=N1	-	-	Y	-	Y	Y
DTXSID3021277	2E,4E-Hexadienoic acid	110-44-1	TX001913	C6H8O2	112.128	DSSTox_High	CC=CC=CC(O)=O	[22500-92-1] is an Alternate CASRN for this chemical; DTXSID20859193	-	Y	Y	-	Y
DTXSID3021358	Tolazamide	1156-19-0	TX005875	C14H21N3O3S	311.4	DSSTox_Low	CC1=CC=C(C=C1)S(=O)(=O)NC(=O)NN1CCCCCC1	-	-	Y	Y	-	Y
DTXSID3021485	1,3-Benzenedicarboxylic acid	121-91-5	TX007028	C8H6O4	166.132	DSSTox_Low	OC(=O)C1=CC(=CC=C1)C(O)=O	-	-	Y	Y	-	Y
DTXSID3021641	Nonanoic acid	112-05-0	TX010262	C9H18O2	158.241	DSSTox_Low	CCCCCCCCC(O)=O	-	-	Y	Y	-	Y
DTXSID3021643	Octanal	124-13-0	TX001714	C8H16O	128.215	DSSTox_Low	CCCCCCCC=O	-	-	Y	Y	-	Y
DTXSID3021645	Octanoic acid	124-07-2	TX002151	C8H16O2	144.214	DSSTox_High	CCCCCCCC(O)=O	-	-	Y	Y	-	Y
DTXSID3021774	Acenaphthene	83-32-9	TX001366	C12H10	154.212	DSSTox_Low	C1CC2=C3C1=CC=CC3=CC=C2	-	-	Y	Y	-	Y
DTXSID3021932	Diethanolamine	111-42-2	TX011211	C4H11NO2	105.137	DSSTox_High	OCCNCCO	-	-	Y	Y	-	Y
DTXSID3021936	Hexanedinitrile	111-69-3	TX001753	C6H8N2	108.144	DSSTox_Low	N#CCCCCC#N	-	-	Y	Y	-	Y
DTXSID3021986	Tributyl phosphate	126-73-8	TX001538	C12H27O4P	266.318	DSSTox_High	CCCCOP(=O)(OCCCC)OCCCC	-	-	Y	Y	-	Y
DTXSID3022162	Bromoxynil	1689-84-5	TX001550	C7H3Br2NO	276.915	DSSTox_High	OC1=C(Br)C=C(C=C1Br)C#N	-	-	Y	-	Y	Y
DTXSID3022370	Progesterone	57-83-0	TX008838	C21H30O2	314.469	DSSTox_High	CC(=O)C1CCC2C3CCC4=CC(=O)CCC4(C)C3CCC12C	-	-	Y	Y	-	Y
DTXSID3022455	Dimethyl phthalate	131-11-3	TX003077	C10H10O4	194.186	DSSTox_Low	COC(=O)C1=C(C=CC=C1)C(=O)OC	-	-	Y	-	Y	Y
DTXSID3022536	4-Cumylphenol	599-64-4	TX012210	C15H16O	212.292	DSSTox_Low	CC(C)(C1=CC=CC=C1)C1=CC=C(O)C=C1	-	-	Y	Y	-	Y
DTXSID3022588	Aminopterin	54-62-6	TX011625	C19H20N8O5	440.42	DSSTox_Low	NC1=NC(N)=C2N=C(CNC3=CC=C(C=C3)C(=O)NC(CCC(O)=O)C(O)=O)C=NC2=N1	-	-	Y	Y	-	Y
DTXSID3023556	Retinol	68-26-8	TX008373	C20H30O	286.459	DSSTox_High	CC(=CCO)C=CC=C(C)C=CC1=C(C)CCCC1(C)C	-	-	Y	Y	-	Y
DTXSID3023845	Acenaphthylene	208-96-8	TX009851	C12H8	152.196	DSSTox_Low	C1=CC2=C3C1=CC=CC3=CC=C2	-	-	Y	Y	-	Y
DTXSID3023897	Triadimefon	43121-43-3	TX011745	C14H16ClN3O2	293.75	DSSTox_Low	CC(C)(C)C(=O)C(OC1=CC=C(Cl)C=C1)N1C=NC=N1	-	-	Y	-	Y	Y
DTXSID3023899	Benfluralin	1861-40-1	TX000910	C13H16F3N3O4	335.283	DSSTox_Low	CCCCN(CC)C1=C(C=C(C=C1[N+]([O-])=O)C(F)(F)F)[N+]([O-])=O	-	-	Y	-	Y	Y
DTXSID3024102	Fenamiphos	22224-92-6	TX011589	C13H22NO3PS	303.36	DSSTox_Low	CCOP(=O)(NC(C)C)OC1=CC=C(SC)C(C)=C1	-	-	Y	-	Y	Y
DTXSID3024104	Fluoranthene	206-44-0	TX006838	C16H10	202.256	DSSTox_High	C1=CC2=C(C=C1)C1=C3C2=CC=CC3=CC=C1	-	-	Y	Y	-	Y
DTXSID3024152	Imazaquin	81335-37-7	TX000698	C17H17N3O3	311.341	DSSTox_High	CC(C)C1(C)N=C(NC1=O)C1=NC2=C(C=CC=C2)C=C1C(O)=O	tautomers	-	Y	-	Y	Y
DTXSID3024154	Iprodione	36734-19-7	TX000864	C13H13Cl2N3O3	330.17	DSSTox_High	CC(C)NC(=O)N1CC(=O)N(C1=O)C1=CC(Cl)=CC(Cl)=C1	-	-	Y	-	Y	Y
DTXSID3024235	Flusilazole	85509-19-9	TX000669	C16H15F2N3Si	315.399	DSSTox_High	C[Si](CN1C=NC=N1)(C1=CC=C(F)C=C1)C1=CC=C(F)C=C1	-	-	Y	-	Y	Y
DTXSID3024239	Oxadiazon	19666-30-9	TX000934	C15H18Cl2N2O3	345.22	DSSTox_Low	CC(C)OC1=CC(N2N=C(OC2=O)C(C)(C)C)=C(Cl)C=C1Cl	-	-	Y	-	Y	Y
DTXSID3024287	Imazethapyr	81335-77-5	TX000822	C15H19N3O3	289.335	DSSTox_High	CCC1=CN=C(C2=NC(C)(C(C)C)C(=O)N2)C(=C1)C(O)=O	tautomers	-	Y	-	Y	Y
DTXSID3024289	Pyrene	129-00-0	TX010788	C16H10	202.256	DSSTox_Low	C1=CC2=C3C(C=CC4=CC=CC(C=C2)=C34)=C1	-	-	Y	Y	-	Y
DTXSID3024316	Tebuthiuron	34014-18-1	TX000928	C9H16N4OS	228.31	DSSTox_High	CNC(=O)N(C)C1=NN=C(S1)C(C)(C)C	-	-	Y	-	Y	Y
DTXSID3024368	2-[2-(2-Ethoxyethoxy)ethoxy]ethanol	112-50-5	TX009212	C8H18O4	178.228	DSSTox_Low	CCOCCOCCOCCO	-	-	Y	Y	-	Y
DTXSID3024657	3-Bromo-1-propanol	627-18-9	TX009196	C3H7BrO	138.992	DSSTox_Low	OCCCBr	-	-	Y	Y	-	Y
DTXSID3024869	Cumene hydroperoxide	80-15-9	TX006981	C9H12O2	152.193	DSSTox_Low	CC(C)(OO)C1=CC=CC=C1	-	-	Y	Y	-	Y
DTXSID3024940	Dibromoacetonitrile	3252-43-5	TX000695	C2HBr2N	198.845	DSSTox_Low	BrC(Br)C#N	-	-	Y	Y	-	Y
DTXSID3025049	Diethylene glycol monomethyl ether	111-77-3	TX002325	C5H12O3	120.148	DSSTox_Low	COCCOCCO	-	-	Y	Y	-	Y
DTXSID3025091	3,3'-Dimethoxybenzidine	119-90-4	TX009036	C14H16N2O2	244.294	DSSTox_Low	COC1=CC(=CC=C1N)C1=CC(OC)=C(N)C=C1	-	-	Y	Y	-	Y
DTXSID3025122	Dimethyl glutarate	1119-40-0	TX000683	C7H12O4	160.169	DSSTox_High	COC(=O)CCCC(=O)OC	-	-	Y	Y	-	Y
DTXSID3025178	1,3-Diphenylguanidine	102-06-7	TX007252	C13H13N3	211.268	DSSTox_Low	N=C(NC1=CC=CC=C1)NC1=CC=CC=C1	-	-	Y	Y	-	Y
DTXSID3025469	Isopentyl alcohol	123-51-3	TX009647	C5H12O	88.15	DSSTox_Low	CC(C)CCO	-	-	Y	Y	-	Y
DTXSID3025881	1,2-Phenylenediamine	95-54-5	TX009210	C6H8N2	108.144	DSSTox_Low	NC1=C(N)C=CC=C1	-	-	Y	Y	-	Y
DTXSID3026223	Triethylene glycol diacetate	111-21-7	TX008982	C10H18O6	234.248	DSSTox_Low	CC(=O)OCCOCCOCCOC(C)=O	-	-	Y	Y	-	Y
DTXSID3026302	Sodium xylenesulfonate	1300-72-7	TX012605	-	-	DSSTox_Low	-	mixture of dimethylbenzene sulfonates	-	Y	Y	-	Y
DTXSID3026564	Triethylene glycol bis(2-ethylhexanoate)	94-28-0	TX008824	C22H42O6	402.572	DSSTox_Low	CCCCC(CC)C(=O)OCCOCCOCCOC(=O)C(CC)CCCC	-	-	Y	Y	-	Y
DTXSID3026645	p-Cymene	99-87-6	TX001592	C10H14	134.222	DSSTox_Low	CC(C)C1=CC=C(C)C=C1	-	-	Y	Y	-	Y
DTXSID3026691	Triacetin	102-76-1	TX002823	C9H14O6	218.205	DSSTox_High	CC(=O)OCC(COC(C)=O)OC(C)=O	-	-	Y	Y	-	Y
DTXSID3026697	Bis(2-ethylhexyl) nonanedioate	103-24-2	TX010230	C25H48O4	412.655	DSSTox_Low	CCCCC(CC)COC(=O)CCCCCCCC(=O)OCC(CC)CCCC	-	-	Y	Y	-	Y
DTXSID3026726	Citronellol	106-22-9	TX001035	C10H20O	156.269	DSSTox_High	CC(CCO)CCC=C(C)C	-	-	Y	Y	-	Y
DTXSID3026728	(2Z)-3,7-Dimethylocta-2,6-dien-1-ol	106-25-2	TX008666	C10H18O	154.253	DSSTox_High	CC(C)=CCCC(C)=CCO	-	-	Y	Y	-	Y
DTXSID3027320	Sodium 4-nitrophenolate	824-78-2	TX006756	C6H4NNaO3	161.092	DSSTox_Low	OC1=CC=C(C=C1)[N+]([O-])=O	-	-	Y	Y	-	Y
DTXSID3027403	Tributyltin chloride	1461-22-9	TX001698	C12H27ClSn	325.51	DSSTox_High	-	-	-	Y	Y	-	Y
DTXSID3029289	7a-Ethyldihydro-1H,3H,5H-oxazolo(3,4-c)oxazole	7747-35-5	TX008972	C7H13NO2	143.186	DSSTox_Low	CCC12COCN1COC2	-	-	Y	Y	-	Y
DTXSID3031860	Perfluorodecanoic acid	335-76-2	TX010355	C10HF19O2	514.086	DSSTox_High	OC(=O)C(F)(F)C(F)(F)C(F)(F)C(F)(F)C(F)(F)C(F)(F)C(F)(F)C(F)(F)C(F)(F)F	-	-	Y	Y	-	Y
DTXSID3031862	Perfluorohexanoic acid	307-24-4	TX004421	C6HF11O2	314.054	DSSTox_High	OC(=O)C(F)(F)C(F)(F)C(F)(F)C(F)(F)C(F)(F)F	-	-	Y	Y	-	Y
DTXSID3031864	Perfluorooctanesulfonic acid	1763-23-1	TX011591	C8HF17O3S	500.13	DSSTox_High	OS(=O)(=O)C(F)(F)C(F)(F)C(F)(F)C(F)(F)C(F)(F)C(F)(F)C(F)(F)C(F)(F)F	-	-	Y	-	Y	Y
DTXSID3032337	Butralin	33629-47-9	TX003363	C14H21N3O4	295.339	DSSTox_Low	CCC(C)NC1=C(C=C(C=C1[N+]([O-])=O)C(C)(C)C)[N+]([O-])=O	-	-	Y	-	Y	Y
DTXSID3032464	Profenofos	41198-08-7	TX001594	C11H15BrClO3PS	373.63	DSSTox_Low	CCCSP(=O)(OCC)OC1=C(Cl)C=C(Br)C=C1	-	-	Y	-	Y	Y
DTXSID3032547	Etridiazole	2593-15-9	TX000845	C5H5Cl3N2OS	247.52	DSSTox_Low	CCOC1=NC(=NS1)C(Cl)(Cl)Cl	-	-	Y	-	Y	Y
DTXSID3032549	Fenhexamid	126833-17-8	TX000761	C14H17Cl2NO2	302.2	DSSTox_Low	CC1(CCCCC1)C(=O)NC1=C(Cl)C(Cl)=C(O)C=C1	-	-	Y	-	Y	Y
DTXSID3032620	Hexaflumuron	86479-06-3	TX005619	C16H8Cl2F6N2O3	461.14	DSSTox_Low	FC(F)C(F)(F)OC1=C(Cl)C=C(NC(=O)NC(=O)C2=C(F)C=CC=C2F)C=C1Cl	-	-	Y	Y	-	Y
DTXSID3032628	Methoxyfenozide	161050-58-4	TX001401	C22H28N2O3	368.477	DSSTox_Low	COC1=CC=CC(C(=O)NN(C(=O)C2=CC(C)=CC(C)=C2)C(C)(C)C)=C1C	-	-	Y	-	Y	Y
DTXSID3034165	5,5-Dimethyl-3-(alpha,alpha,alpha-trifluoro-4-nitro-m-tolyl)hydantoin	63612-50-0	TX007278	C12H10F3N3O4	317.224	DSSTox_Low	CC1(C)NC(=O)N(C1=O)C1=CC(=C(C=C1)[N+]([O-])=O)C(F)(F)F	-	-	Y	Y	-	Y
DTXSID3034402	Butachlor	23184-66-9	TX000759	C17H26ClNO2	311.85	DSSTox_Low	CCCCOCN(C(=O)CCl)C1=C(CC)C=CC=C1CC	-	-	Y	-	Y	Y
DTXSID3034456	Cinmethylin	87818-31-3	TX009152	C18H26O2	274.404	DSSTox_High	CC(C)C12CCC(C)(O1)C(C2)OCC1=C(C)C=CC=C1	relative stereochem	-	Y	-	Y	Y
DTXSID3034612	Fluazifop-butyl	69806-50-4	TX001553	C19H20F3NO4	383.367	DSSTox_Low	CCCCOC(=O)C(C)OC1=CC=C(OC2=CC=C(C=N2)C(F)(F)F)C=C1	-	-	Y	-	Y	Y
DTXSID3034618	Flufenpyr-ethyl	188489-07-8	TX011611	C16H13ClF4N2O4	408.73	DSSTox_Low	CCOC(=O)COC1=CC(N2N=CC(=C(C)C2=O)C(F)(F)F)=C(F)C=C1Cl	-	-	Y	-	Y	Y
DTXSID3034664	Imazamox	114311-32-9	TX000811	C15H19N3O4	305.334	DSSTox_Low	COCC1=CN=C(C2=NC(C)(C(C)C)C(=O)N2)C(=C1)C(O)=O	-	-	Y	-	Y	Y
DTXSID3034872	Chloridazon	1698-60-8	TX000898	C10H8ClN3O	221.64	DSSTox_Low	ClC1C(=N)C=NN(C1=O)C1=CC=CC=C1	-	-	Y	-	Y	Y
DTXSID3035341	1,3-Dibromo-5,5-dimethylhydantoin	77-48-5	TX001700	C5H6Br2N2O2	285.923	DSSTox_Low	CC1(C)N(Br)C(=O)N(Br)C1=O	-	-	Y	Y	-	Y
DTXSID3036496	Levonorgestrel	797-63-7	TX002794	C21H28O2	312.453	DSSTox_High	CCC12CCC3C(CCC4=CC(=O)CCC34)C1CCC2(O)C#C	-	-	Y	Y	-	Y
DTXSID3037094	4-Hydroxytamoxifen	68392-35-8	TX008327	C26H29NO2	387.523	DSSTox_High	CCC(=C(C1=CC=C(O)C=C1)C1=CC=C(OCCN(C)C)C=C1)C1=CC=CC=C1	-	-	Y	Y	-	Y
DTXSID3037208	Diclofenac sodium	15307-79-6	TX002357	C14H10Cl2NNaO2	318.13	DSSTox_Low	OC(=O)CC1=C(NC2=C(Cl)C=CC=C2Cl)C=CC=C1	-	-	Y	Y	-	Y
DTXSID3037707	Potassium perfluorobutanesulfonate	29420-49-3	TX009191	C4F9KO3S	338.18	DSSTox_High	OS(=O)(=O)C(F)(F)C(F)(F)C(F)(F)C(F)(F)F	-	-	Y	Y	-	Y
DTXSID3037709	Potassium perfluorohexanesulfonate	3871-99-6	TX004594	C6F13KO3S	438.2	DSSTox_High	OS(=O)(=O)C(F)(F)C(F)(F)C(F)(F)C(F)(F)C(F)(F)C(F)(F)F	-	-	Y	Y	-	Y
DTXSID3038939	Perfluorooctanesulfonamide	754-91-6	TX005621	C8H2F17NO2S	499.14	DSSTox_High	NS(=O)(=O)C(F)(F)C(F)(F)C(F)(F)C(F)(F)C(F)(F)C(F)(F)C(F)(F)C(F)(F)F	-	-	Y	Y	-	Y
DTXSID3040722	4-Cyclohexylcyclohexanol	2433-14-9	TX002536	C12H22O	182.307	DSSTox_High	OC1CCC(CC1)C1CCCCC1	-	-	Y	Y	-	Y
DTXSID3041376	Tridemorph	24602-86-6	TX011587	C19H39NO	297.527	DSSTox_Low	CCCCCCCCCCCCCN1CC(C)OC(C)C1	-	-	Y	Y	-	Y
DTXSID3042059	Isopentyl butyrate	106-27-4	TX003896	C9H18O2	158.241	DSSTox_High	CCCC(=O)OCCC(C)C	-	-	Y	Y	-	Y
DTXSID3042219	Propylbenzene	103-65-1	TX009641	C9H12	120.195	DSSTox_Low	CCCC1=CC=CC=C1	-	-	Y	Y	-	Y
DTXSID3042390	Sodium (2-pyridylthio)-N-oxide	3811-73-2	TX003327	C5H4NNaOS	149.14	DSSTox_High	[O-][N+]1=C(S)C=CC=C1	-	-	Y	Y	-	Y
DTXSID3042423	Sucrose octaacetate	126-14-7	TX003964	C28H38O19	678.593	DSSTox_Low	CC(=O)OCC1OC(COC(C)=O)(OC2OC(COC(C)=O)C(OC(C)=O)C(OC(C)=O)C2OC(C)=O)C(OC(C)=O)C1OC(C)=O	-	-	Y	Y	-	Y
DTXSID3044203	Pioglitazone hydrochloride	112529-15-4	TX009773	C19H21ClN2O3S	392.9	DSSTox_High	CCC1=CN=C(CCOC2=CC=C(CC3SC(=O)NC3=O)C=C2)C=C1	-	-	Y	Y	-	Y
DTXSID3047138	tert-Butylbenzene	98-06-6	TX008620	C10H14	134.222	DSSTox_Low	CC(C)(C)C1=CC=CC=C1	-	-	Y	Y	-	Y
DTXSID3047261	(2S,3S)-3-Methyl-2-(3-oxo-1,2-benzothiazol-2(3H)-yl)pentanoic acid	177785-47-6	TX006154	C13H15NO3S	265.33	DSSTox_High	CCC(C)C(N1SC2=C(C=CC=C2)C1=O)C(O)=O	-	-	Y	Y	-	Y
DTXSID3047263	PharmaGSID_47263	349495-42-7	TX006156	C15H16N4O2	284.319	DSSTox_High	CCN1N=C(C)C2=C1C(=O)NCC(=N2)C1=CC=C(O)C=C1	-	-	Y	Y	-	Y
DTXSID3047265	CP-471358	NOCAS_47265	TX006158	C21H23FN2O7S	466.48	DSSTox_Low	ONC(=O)C1(CCCC1)N(CCC(O)=O)S(=O)(=O)C1=CC=C(OC2=CC=C(F)C=C2)C=C1	-	-	Y	Y	-	Y
DTXSID3047267	CP-642931	NOCAS_47267	TX006160	C17H25N7O	343.435	DSSTox_High	CC(O)c1nccc(n1)N1C(C)CN(CC1C)c1nc(C)nc(C)n1	-	-	Y	Y	-	Y
DTXSID3047342	SR125047	NOCAS_47342	TX006219	C22H27Cl2NO	392.36	DSSTox_Low	COC1=CC=CC(=C1)C1=CC=C(C=CCN2CCCCCC2)C=C1Cl	-	-	Y	Y	-	Y
DTXSID3047344	Cariporide mesylate	159138-81-5	TX006220	C13H21N3O6S2	379.45	DSSTox_Low	CC(C)C1=CC=C(C=C1S(C)(=O)=O)C(=O)N=C(N)N	-	-	Y	Y	-	Y
DTXSID3047346	SSR162369	NOCAS_47346	TX006221	C18H22F2N6O	376.412	DSSTox_Low	[H]C12CCC([H])(CC(C1)NCC(=O)N1CC(F)(F)CC1C#N)N2c1ncccn1	-	-	Y	Y	-	Y
DTXSID3047348	SSR504734	742693-38-5	TX006223	C20H20ClF3N2O	396.84	DSSTox_Low	FC(F)(F)C1=C(Cl)C(=CC=C1)C(=O)NC(C1CCCCN1)C1=CC=CC=C1	-	-	Y	Y	-	Y
DTXSID3047394	Grinstad Soft-N-Safe	NOCAS_47394	TX011636	-	-	DSSTox_High	-	2 main components are 2,3-bis(acetyloxy)propyl 12-(acetyloxy)octadecanoate (85%) and 2,3-bis(acetyloxy)propyl octadecanoate (10%); structure shown 2,3-bis(acetyloxy)propyl 12-(acetyloxy)octadecanoate	-	Y	Y	-	Y
DTXSID3047429	Dexamethasone sodium phosphate	2392-39-4	TX000717	C22H28FNa2O8P	516.41	DSSTox_Low	CC1CC2C3CCC4=CC(=O)C=CC4(C)C3(F)C(O)CC2(C)C1(O)C(=O)COP(O)(O)=O	-	-	Y	Y	-	Y
DTXSID3047558	6:2 Fluorotelomer methacrylate	2144-53-8	TX009238	C12H9F13O2	432.181	DSSTox_High	CC(=C)C(=O)OCCC(F)(F)C(F)(F)C(F)(F)C(F)(F)C(F)(F)C(F)(F)F	-	-	Y	Y	-	Y
DTXSID3048520	Piragliatin	625114-41-2	TX012267	C19H20ClN3O4S	421.9	DSSTox_Low	CS(=O)(=O)C1=CC=C(C=C1Cl)C(CC1CCC(=O)C1)C(=O)NC1=NC=CN=C1	-	-	Y	Y	-	Y
DTXSID3048522	HMR1171 trifluoroacetate (1:1)	NOCAS_48522	TX012553	C37H49F3N4O5S	718.88	DSSTox_Low	CCN(CC)C(=O)C1=CC(=C(C=C1N(CC)CCN(C)C)N1CCC(CC1)C1=CC=CC=C1)S(=O)(=O)CC1=CC=CC=C1	-	-	Y	Y	-	Y
DTXSID4020119	Azathioprine	446-86-6	TX005739	C9H7N7O2S	277.26	DSSTox_High	CN1C=NC(=C1SC1=NC=NC2=C1NC=N2)[N+]([O-])=O	-	-	Y	Y	-	Y
DTXSID4020161	Biphenyl	92-52-4	TX004371	C12H10	154.212	DSSTox_Low	C1=CC=C(C=C1)C1=CC=CC=C1	-	-	Y	Y	-	Y
DTXSID4020240	Caprolactam	105-60-2	TX004224	C6H11NO	113.16	DSSTox_Low	O=C1CCCCCN1	-	-	Y	Y	-	Y
DTXSID4020242	Captafol	2425-06-1	TX001555	C10H9Cl4NO2S	349.05	DSSTox_High	ClC(Cl)C(Cl)(Cl)SN1C(=O)C2CC=CCC2C1=O	cis -captafol [2939-80-2]	-	Y	-	Y	Y
DTXSID4020290	Pirinixic acid	50892-23-4	TX012602	C14H14ClN3O2S	323.8	DSSTox_Low	CC1=C(C)C(NC2=NC(SCC(O)=O)=NC(Cl)=C2)=CC=C1	-	Y	Y	Y	-	Y
DTXSID4020371	Dapsone	80-08-0	TX000815	C12H12N2O2S	248.3	DSSTox_Low	NC1=CC=C(C=C1)S(=O)(=O)C1=CC=C(N)C=C1	-	-	Y	Y	-	Y
DTXSID4020373	p,p'-DDD	72-54-8	TX007648	C14H10Cl4	320.03	DSSTox_Low	ClC(Cl)C(C1=CC=C(Cl)C=C1)C1=CC=C(Cl)C=C1	-	-	Y	Y	-	Y
DTXSID4020375	Dichlorodiphenyltrichloroethane	50-29-3	TX000852	C14H9Cl5	354.48	DSSTox_High	ClC1=CC=C(C=C1)C(C1=CC=C(Cl)C=C1)C(Cl)(Cl)Cl	-	Y	Y	Y	-	Y
DTXSID4020402	2,4-Diaminotoluene	95-80-7	TX001440	C7H10N2	122.171	DSSTox_High	CC1=C(N)C=C(N)C=C1	-	-	Y	Y	-	Y
DTXSID4020450	Dicofol	115-32-2	TX006293	C14H9Cl5O	370.48	DSSTox_Low	OC(C1=CC=C(Cl)C=C1)(C1=CC=C(Cl)C=C1)C(Cl)(Cl)Cl	-	-	Y	-	Y	Y
DTXSID4020458	Chlorpyrifos	2921-88-2	TX003539	C9H11Cl3NO3PS	350.57	DSSTox_Low	CCOP(=S)(OCC)OC1=NC(Cl)=C(Cl)C=C1Cl	-	-	Y	Y	-	Y
DTXSID4020537	Diphenhydramine hydrochloride	147-24-0	TX008221	C17H22ClNO	291.82	DSSTox_Low	CN(C)CCOC(C1=CC=CC=C1)C1=CC=CC=C1	-	-	Y	Y	-	Y
DTXSID4020666	Glycidol	556-52-5	TX008764	C3H6O2	74.079	DSSTox_Low	OCC1CO1	-	-	Y	Y	-	Y
DTXSID4020791	Malathion	121-75-5	TX009153	C10H19O6PS2	330.35	DSSTox_High	CCOC(=O)CC(SP(=S)(OC)OC)C(=O)OCC	-	-	Y	-	Y	Y
DTXSID4020820	Methimazole	60-56-0	TX008381	C4H6N2S	114.17	DSSTox_Low	CN1CC=NC1=S	-	-	Y	Y	-	Y
DTXSID4020822	Methotrexate	59-05-2	TX006303	C20H22N8O5	454.447	DSSTox_High	CN(CC1=CN=C2N=C(N)N=C(N)C2=N1)C1=CC=C(C=C1)C(=O)NC(CCC(O)=O)C(O)=O	-	-	Y	Y	-	Y
DTXSID4020959	5-Nitro-o-toluidine	99-55-8	TX012211	C7H8N2O2	152.153	DSSTox_Low	CC1=C(N)C=C(C=C1)[N+]([O-])=O	-	-	Y	Y	-	Y
DTXSID4021135	C.I. Solvent Yellow 14	842-07-9	TX008660	C16H12N2O	248.285	DSSTox_High	OC1=CC=C2C=CC=CC2=C1N=NC1=CC=CC=C1	-	-	Y	Y	-	Y
DTXSID4021137	1,3-Benzenediamine	108-45-2	TX008367	C6H8N2	108.144	DSSTox_Low	NC1=CC(N)=CC=C1	-	-	Y	Y	-	Y
DTXSID4021185	Prednisone	53-03-2	TX005784	C21H26O5	358.434	DSSTox_Low	CC12CC(=O)C3C(CCC4=CC(=O)C=CC34C)C1CCC2(O)C(=O)CO	-	-	Y	Y	-	Y
DTXSID4021218	Quercetin	117-39-5	TX007264	C15H10O7	302.238	DSSTox_Low	OC1=CC2=C(C(O)=C1)C(=O)C(=O)C(O2)C1=CC(O)=C(O)C=C1	-	-	Y	Y	-	Y
DTXSID4021268	Simazine	122-34-9	TX001534	C7H12ClN5	201.66	DSSTox_Low	CCNC1=NC(NCC)=NC(Cl)=N1	-	-	Y	-	Y	Y
DTXSID4021393	Triethylene glycol	112-27-6	TX001045	C6H14O4	150.174	DSSTox_Low	OCCOCCOCCO	-	-	Y	Y	-	Y
DTXSID4021395	Trifluralin	1582-09-8	TX001446	C13H16F3N3O4	335.283	DSSTox_Low	CCCN(CCC)C1=C(C=C(C=C1[N+]([O-])=O)C(F)(F)F)[N+]([O-])=O	-	-	Y	-	Y	Y
DTXSID4021426	Urea	57-13-6	TX001865	CH4N2O	60.056	DSSTox_Low	NC(N)=O	-	-	Y	Y	-	Y
DTXSID4021717	4-Chloro-3-methylphenol	59-50-7	TX004056	C7H7ClO	142.58	DSSTox_Low	CC1=C(Cl)C=CC(O)=C1	-	-	Y	Y	-	Y
DTXSID4021848	N-Ethyl-3-methylaniline	102-27-2	TX001760	C9H13N	135.21	DSSTox_Low	CCNC1=CC(C)=CC=C1	-	-	Y	Y	-	Y
DTXSID4021894	Cyclohexanol	108-93-0	TX003301	C6H12O	100.161	DSSTox_Low	OC1CCCCC1	-	-	Y	Y	-	Y
DTXSID4021975	Diphenylamine	122-39-4	TX010369	C12H11N	169.227	DSSTox_High	N(C1=CC=CC=C1)C1=CC=CC=C1	-	-	Y	-	Y	Y
DTXSID4022020	Bromacil	314-40-9	TX000840	C9H13BrN2O2	261.119	DSSTox_High	CCC(C)N1C(=O)N=C(C)C(Br)C1=O	-	-	Y	-	Y	Y
DTXSID4022361	Vinclozolin	50471-44-8	TX000744	C12H9Cl2NO3	286.11	DSSTox_Low	CC1(OC(=O)N(C1=O)C1=CC(Cl)=CC(Cl)=C1)C=C	-	-	Y	-	Y	Y
DTXSID4022367	Estrone	53-16-7	TX010322	C18H22O2	270.372	DSSTox_Low	CC12CCC3C(CCC4=C3C=CC(O)=C4)C1CCC2=O	-	-	Y	Y	-	Y
DTXSID4022369	Fulvestrant	129453-61-8	TX012348	C32H47F5O3S	606.78	DSSTox_High	CC12CCC3C(C1CCC2O)C(CCCCCCCCCS(=O)CCCC(F)(F)C(F)(F)F)CC1=CC(O)=CC=C31	-	-	Y	Y	-	Y
DTXSID4022442	Bisphenol B	77-40-7	TX005859	C16H18O2	242.318	DSSTox_Low	CCC(C)(C1=CC=C(O)C=C1)C1=CC=C(O)C=C1	-	-	Y	Y	-	Y
DTXSID4022448	Metolachlor	51218-45-2	TX000793	C15H22ClNO2	283.8	DSSTox_High	CCC1=C(N(C(C)COC)C(=O)CCl)C(C)=CC=C1	-	-	Y	-	Y	Y
DTXSID4022527	Propylparaben	94-13-3	TX012356	C10H12O3	180.203	DSSTox_Low	CCCOC(=O)C1=CC=C(O)C=C1	-	-	Y	Y	-	Y
DTXSID4022529	Methylparaben	99-76-3	TX001307	C8H8O3	152.149	DSSTox_Low	COC(=O)C1=CC=C(O)C=C1	-	-	Y	Y	-	Y
DTXSID4022731	Carbamazepine	298-46-4	TX005780	C15H12N2O	236.274	DSSTox_High	NC(=O)N1C2=CC=CC=C2C=CC2=C1C=CC=C2	-	-	Y	Y	-	Y
DTXSID4022991	Erythromycin	114-07-8	TX007737	C37H67NO13	733.937	DSSTox_Low	CCC1OC(=O)C(C)C(OC2CC(C)(OC)C(O)C(C)O2)C(C)C(OC2OC(C)CC(C2O)N(C)C)C(C)(O)CC(C)C(=O)C(C)C(O)C1(C)O	-	-	Y	Y	-	Y
DTXSID4023412	Oxytetracycline dihydrate	6153-64-6	TX000854	C22H28N2O11	496.469	DSSTox_Low	CN(C)C1C2C(O)C3C(C(=O)C4=C(C=CC=C4O)C3(C)O)C(=O)C2(O)C(=O)C(C(N)=O)C1=O	-	-	Y	-	Y	Y
DTXSID4023541	Pyridoxine	65-23-6	TX003083	C8H11NO3	169.18	DSSTox_Low	CC1=C(O)C(CO)=C(CO)C=N1	-	-	Y	Y	-	Y
DTXSID4024018	Dicamba	1918-00-9	TX004339	C8H6Cl2O3	221.03	DSSTox_High	COC1=C(Cl)C=CC(Cl)=C1C(O)=O	-	-	Y	-	Y	Y
DTXSID4024062	3,4-Dimethylphenol	95-65-8	TX001275	C8H10O	122.167	DSSTox_Low	CC1=C(C)C=C(O)C=C1	-	-	Y	Y	-	Y
DTXSID4024066	1,2-Dinitrobenzene	528-29-0	TX003417	C6H4N2O4	168.108	DSSTox_Low	[O-][N+](=O)C1=C(C=CC=C1)[N+]([O-])=O	-	-	Y	Y	-	Y
DTXSID4024143	1,6-Diisocyanatohexane	822-06-0	TX007095	C8H12N2O2	168.196	DSSTox_High	O=C=NCCCCCCN=C=O	component of Hexamethylene diisocyanate (HDI) homopolymer	-	Y	Y	-	Y
DTXSID4024145	Hexazinone	51235-04-2	TX000957	C12H20N4O2	252.318	DSSTox_Low	CN(C)C1=NC(=O)N(C2CCCCC2)C(=O)N1C	-	-	Y	-	Y	Y
DTXSID4024195	MCPA	94-74-6	TX001537	C9H9ClO3	200.62	DSSTox_High	CC1=C(OCC(O)=O)C=CC(Cl)=C1	-	-	Y	-	Y	Y
DTXSID4024270	Prochloraz	67747-09-5	TX000820	C15H16Cl3N3O2	376.66	DSSTox_High	CCCN(CCOC1=C(Cl)C=C(Cl)C=C1Cl)C(=O)N1C=CN=C1	-	-	Y	-	Y	Y
DTXSID4024272	Prometryn	7287-19-6	TX000914	C10H19N5S	241.36	DSSTox_High	CSC1=NC(NC(C)C)=NC(NC(C)C)=N1	-	-	Y	-	Y	Y
DTXSID4024276	Propargite	2312-35-8	TX001557	C19H26O4S	350.47	DSSTox_High	CC(C)(C)C1=CC=C(OC2CCCCC2OS(=O)OCC#C)C=C1	-	-	Y	-	Y	Y
DTXSID4024359	2,4,5-Trichlorophenol	95-95-4	TX001840	C6H3Cl3O	197.44	DSSTox_High	OC1=C(Cl)C=C(Cl)C(Cl)=C1	-	-	Y	Y	-	Y
DTXSID4024436	Allura Red C.I.16035	25956-17-6	TX004359	C18H14N2Na2O8S2	496.42	DSSTox_High	COC1=C(C=C(C)C(=C1)S(O)(=O)=O)N=NC1=C(O)C=CC2=CC(=CC=C12)S(O)(=O)=O	-	-	Y	Y	-	Y
DTXSID4024729	Carbendazim	10605-21-7	TX006796	C9H9N3O2	191.19	DSSTox_High	COC(=O)NC1=NC2=CC=CC=C2N1	-	-	Y	Y	-	Y
DTXSID4024985	1,3-Dichloro-5,5-dimethylhydantoin	118-52-5	TX005976	C5H6Cl2N2O2	197.02	DSSTox_Low	CC1(C)N(Cl)C(=O)N(Cl)C1=O	-	-	Y	Y	-	Y
DTXSID4025791	2-Nitrotoluene	88-72-2	TX001360	C7H7NO2	137.138	DSSTox_Low	CC1=CC=CC=C1[N+]([O-])=O	-	-	Y	Y	-	Y
DTXSID4026183	Tributylamine	102-82-9	TX002967	C12H27N	185.355	DSSTox_Low	CCCCN(CCCC)CCCC	-	-	Y	Y	-	Y
DTXSID4026214	Triclocarban	101-20-2	TX005199	C13H9Cl3N2O	315.58	DSSTox_Low	ClC1=CC=C(NC(=O)NC2=CC=C(Cl)C(Cl)=C2)C=C1	-	-	Y	Y	-	Y
DTXSID4026262	Tris(2,3-epoxypropyl)isocyanurate	2451-62-9	TX002409	C12H15N3O6	297.267	DSSTox_Low	O=C1N(CC2CO2)C(=O)N(CC2CO2)C(=O)N1CC1CO1	-	-	Y	Y	-	Y
DTXSID4026684	2-(Phenylmethylene)octanal	101-86-0	TX008616	C15H20O	216.324	DSSTox_Low	CCCCCCC(C=O)=CC1=CC=CC=C1	-	-	Y	Y	-	Y
DTXSID4027236	2,3-Dinitrotoluene	602-01-7	TX001394	C7H6N2O4	182.135	DSSTox_Low	CC1=CC=CC(=C1[N+]([O-])=O)[N+]([O-])=O	-	-	Y	Y	-	Y
DTXSID4027367	1-Tetradecene	1120-36-1	TX012530	C14H28	196.378	DSSTox_High	CCCCCCCCCCCCC=C	-	-	Y	Y	-	Y
DTXSID4027494	2,3-Diaminotoluene	2687-25-4	TX002081	C7H10N2	122.171	DSSTox_High	CC1=C(N)C(N)=CC=C1	-	-	Y	Y	-	Y
DTXSID4027608	Terbutylazine	5915-41-3	TX009882	C9H16ClN5	229.71	DSSTox_Low	CCNC1=NC(NC(C)(C)C)=NC(Cl)=N1	-	-	Y	Y	-	Y
DTXSID4027991	1-Hexadecanol	36653-82-4	TX004050	C16H34O	242.447	DSSTox_High	CCCCCCCCCCCCCCCCO	-	-	Y	Y	-	Y
DTXSID4029145	Dimethyl malonate	108-59-8	TX005808	C5H8O4	132.115	DSSTox_High	COC(=O)CC(=O)OC	-	-	Y	Y	-	Y
DTXSID4032372	Difenoconazole	119446-68-3	TX002472	C19H17Cl2N3O3	406.26	DSSTox_Low	CC1COC(CN2C=NC=N2)(O1)C1=C(Cl)C=C(OC2=CC=C(Cl)C=C2)C=C1	-	-	Y	-	Y	Y
DTXSID4032376	Dimethenamid	87674-68-8	TX010385	C12H18ClNO2S	275.79	DSSTox_High	COCC(C)N(C(=O)CCl)C1=C(C)SC=C1C	-	-	Y	-	Y	Y
DTXSID4032405	Formetanate hydrochloride	23422-53-9	TX001589	C11H16ClN3O2	257.72	DSSTox_High	CNC(=O)OC1=CC=CC(=C1)N=CN(C)C	-	-	Y	-	Y	Y
DTXSID4032459	Phorate	298-02-2	TX004824	C7H17O2PS3	260.36	DSSTox_Low	CCOP(=S)(OCC)SCSCC	-	-	Y	Y	-	Y
DTXSID4032532	Carfentrazone-ethyl	128639-02-1	TX001409	C15H14Cl2F3N3O3	412.19	DSSTox_High	CCOC(=O)C(Cl)CC1=C(Cl)C=C(F)C(=C1)N1N=C(C)N(C(F)F)C1=O	-	-	Y	-	Y	Y
DTXSID4032580	Trifloxystrobin	141517-21-7	TX007335	C20H19F3N2O4	408.377	DSSTox_Low	CON=C(C(=O)OC)C1=CC=CC=C1CON=C(C)C1=CC(=CC=C1)C(F)(F)F	-	-	Y	-	Y	Y
DTXSID4032611	Ethoprop	13194-48-4	TX011590	C8H19O2PS2	242.33	DSSTox_Low	CCCSP(=O)(OCC)SCCC	-	-	Y	-	Y	Y
DTXSID4032613	Fenitrothion	122-14-5	TX000916	C9H12NO5PS	277.23	DSSTox_High	COP(=S)(OC)OC1=CC=C(C(C)=C1)[N+]([O-])=O	-	-	Y	-	Y	Y
DTXSID4032615	Flumetsulam	98967-40-9	TX001577	C12H9F2N5O2S	325.29	DSSTox_Low	CC1=NC2=NC(=NN2C=C1)S(=O)(=O)NC1=C(F)C=CC=C1F	-	-	Y	-	Y	Y
DTXSID4032667	Esfenvalerate	66230-04-4	TX000700	C25H22ClNO3	419.91	DSSTox_Low	CC(C)C(C(=O)OC(C#N)C1=CC=CC(OC2=CC=CC=C2)=C1)C1=CC=C(Cl)C=C1	-	-	Y	-	Y	Y
DTXSID4034150	Haloperidol	52-86-8	TX006644	C21H23ClFNO2	375.87	DSSTox_Low	OC1(CCN(CCCC(=O)C2=CC=C(F)C=C2)CC1)C1=CC=C(Cl)C=C1	-	-	Y	Y	-	Y
DTXSID4034287	5-Heptyldihydro-2(3H)-furanone	104-67-6	TX002963	C11H20O2	184.279	DSSTox_High	CCCCCCCC1CCC(=O)O1	-	-	Y	Y	-	Y
DTXSID4034528	Diclosulam	145701-21-9	TX001608	C13H10Cl2FN5O3S	406.21	DSSTox_Low	CCOC1=NC(F)=CC2=NC(=NN12)S(=O)(=O)NC1=C(Cl)C=CC=C1Cl	-	-	Y	-	Y	Y
DTXSID4034609	Fipronil	120068-37-3	TX001412	C12H4Cl2F6N4OS	437.14	DSSTox_Low	NC1=C(C(=NN1C1=C(Cl)C=C(C=C1Cl)C(F)(F)F)C#N)S(=O)C(F)(F)F	-	-	Y	-	Y	Y
DTXSID4034653	Hexaconazole	79983-71-4	TX000667	C14H17Cl2N3O	314.21	DSSTox_Low	CCCCC(O)(CN1C=NC=N1)C1=CC=C(Cl)C=C1Cl	-	-	Y	-	Y	Y
DTXSID4034948	Tebufenozide	112410-23-8	TX000665	C22H28N2O2	352.478	DSSTox_Low	CCC1=CC=C(C=C1)C(=O)NN(C(=O)C1=CC(C)=CC(C)=C1)C(C)(C)C	-	-	Y	-	Y	Y
DTXSID4040002	Monobutyl phthalate	131-70-4	TX000982	C12H14O4	222.24	DSSTox_Low	CCCCOC(=O)C1=C(C=CC=C1)C(O)=O	-	-	Y	-	Y	Y
DTXSID4040713	Octyl gallate	1034-01-1	TX006606	C15H22O5	282.336	DSSTox_Low	CCCCCCCCOC(=O)C1=CC(O)=C(O)C(O)=C1	-	-	Y	Y	-	Y
DTXSID4042121	Mepanipyrim	110235-47-7	TX011722	C14H13N3	223.279	DSSTox_Low	CC#CC1=CC(C)=NC(NC2=CC=CC=C2)=N1	-	-	Y	Y	-	Y
DTXSID4042206	1-Dodecyl-2-pyrrolidinone	2687-96-9	TX001686	C16H31NO	253.43	DSSTox_Low	CCCCCCCCCCCCN1CCCC1=O	-	-	Y	Y	-	Y
DTXSID4042416	Sodium myristyl sulfate	1191-50-0	TX003453	C14H29NaO4S	316.43	DSSTox_Low	CCCCCCCCCCCCCCOS(O)(=O)=O	-	-	Y	Y	-	Y
DTXSID4044581	2-tert-Butyl-4-ethylphenol	96-70-8	TX003998	C12H18O	178.275	DSSTox_Low	CCC1=CC(=C(O)C=C1)C(C)(C)C	-	-	Y	Y	-	Y
DTXSID4047252	Ingliforib	186392-65-4	TX006147	C23H24ClN3O5	457.91	DSSTox_Low	OC(C(CC1=CC=CC=C1)NC(=O)C1=CC2=CC(Cl)=CC=C2N1)C(=O)N1CC(O)C(O)C1	-	-	Y	Y	-	Y
DTXSID4047254	CP-457920	220860-50-4	TX006149	C18H17N3O3	323.352	DSSTox_High	CCOC1=NC2=C(C=C1)N=CC(C(=O)NCC1=CC=CC=C1)C2=O	-	-	Y	Y	-	Y
DTXSID4047258	Enadoline	124378-77-4	TX006152	C24H32N2O3	396.531	DSSTox_High	CN(C1CCC2(CCCO2)CC1N1CCCC1)C(=O)CC1=C2C=COC2=CC=C1	-	-	Y	Y	-	Y
DTXSID4047331	MK-547	331623-06-4	TX006215	C31H31NNa2O7	575.569	DSSTox_High	CCCCC1=CC=C2C(C(C(C2=N1)C1=CC=C(OC)C=C1CC(C)C(O)=O)C(O)=O)C1=CC2=C(OCO2)C=C1	absolute stereochem	-	Y	Y	-	Y
DTXSID4047333	PharmaGSID_47333	NOCAS_47333	TX006253	C22H30N4O2	382.508	DSSTox_Low	Cc1ncc(cn1)C(CCCCCCc1ccc2CCCNc2n1)CC(O)=O	-	-	Y	Y	-	Y
DTXSID4047335	MK-812	851916-42-2	TX006255	C28H40F3N3O7	587.637	DSSTox_High	COC1COCCC1NC1CCC(C1)(C(C)C)C(=O)N1CCC2=NC=C(C=C2C1)C(F)(F)F	absolute stereochem	-	Y	Y	-	Y
DTXSID4047337	PharmaGSID_47337	1061517-62-1	TX006256	C34H31N4NaO4	582.636	DSSTox_High	CCOC1=CC(=CC=C1)N1C=C(N=C1C1=CC=C(C)C=C1)C(=O)N1CCN(CC1)C1=CC2=CC=CC=C2C(=C1)C(O)=O	-	-	Y	Y	-	Y
DTXSID4047339	SR144190	181640-09-5	TX006217	C33H39ClF2N4O3	613.15	DSSTox_Low	CN(C)C(=O)NC1(CCN(CCC2(CN(CCO2)C(=O)C2=CC=CC=C2)C2=CC=C(F)C(F)=C2)CC1)C1=CC=CC=C1	-	-	Y	Y	-	Y
DTXSID4047381	AVE8923	NOCAS_47381	TX006416	C21H27BrClFN2O2S	505.87	DSSTox_Low	CCCOC1=C(Br)C(C)=C(S1)C(=O)N1CCC(CC1)C1=CC(CN)=CC=C1F	-	-	Y	Y	-	Y
DTXSID4047383	AVE3247	NOCAS_47383	TX006248	C25H23ClN5NaO4S	547.99	DSSTox_Low	OC(=O)C1=CC=C2N(CC3=NOC(=C3)C3=CC=C(Cl)S3)C(=NC2=C1)C(=O)NC1CCN(CC1)C1CC1	-	-	Y	Y	-	Y
DTXSID4047385	SAR377142	NOCAS_47385	TX006236	C28H37ClN6O6	589.09	DSSTox_Low	COCCOC1=NC=C2N(CC(=O)NC3=NC=C(Cl)C=C3)C(=CC2=C1)C(=O)NC1CCN(CC1)C(C)C	-	-	Y	Y	-	Y
DTXSID4047387	SAR102779	NOCAS_47387	TX006252	C35H38Cl2FN3O7	702.6	DSSTox_Low	CC(=O)NC1(CCN(CCC2(CN(C(=O)CO2)C2=CC=CC=C2)C2=CC(Cl)=C(Cl)C=C2)CC1)C1=CC(F)=CC=C1	-	-	Y	Y	-	Y
DTXSID4047389	SAR 150640	433212-21-6	TX008169	C25H35ClN2O7S	543.07	DSSTox_High	CCOC(=O)C1=CC=C(C=C1)C1CCC(CC1)NCC(O)COC1=CC(NS(C)(=O)=O)=C(O)C=C1	-	-	Y	Y	-	Y
DTXSID4047628	Dicyclohexyl disulfide	2550-40-5	TX001420	C12H22S2	230.43	DSSTox_Low	C1CCC(CC1)SSC1CCCCC1	-	-	Y	Y	-	Y
DTXSID4048511	PharmaGSID_48511	1062243-51-9	TX012276	C27H35F2N7O3	543.62	DSSTox_High	COC1=C(NC2=NC3=C(C=N2)N(C)C(=O)C(F)(F)CN3C2CCCC2)C=CC(=C1)C(=O)NC1CCN(C)CC1	-	-	Y	Y	-	Y
DTXSID4048513	PharmaGSID_48513	825643-57-0	TX012265	C30H30F7N3O3	613.577	DSSTox_High	CN(C(=O)C(C)(C)C1=CC(=CC(=C1)C(F)(F)F)C(F)(F)F)C1=CN=C(C=C1C1=CC=C(F)C=C1C)N1CCC(O)C1CO	absolute stereochem	-	Y	Y	-	Y
DTXSID4048519	PharmaGSID_48519	686756-87-6	TX012269	C22H20BrN5O4	498.337	DSSTox_High	CN1C(=O)N(CC2=CN=C(NC3=CC4=C(OC(CO)CO4)C=C3)N=C12)C1=CC=CC=C1Br	-	-	Y	Y	-	Y
DTXSID5020027	Acrylamide	79-06-1	TX003513	C3H5NO	71.079	DSSTox_Low	NC(=O)C=C	-	-	Y	Y	-	Y
DTXSID5020108	Aspirin	50-78-2	TX003515	C9H8O4	180.159	DSSTox_High	CC(=O)OC1=C(C=CC=C1)C(O)=O	-	-	Y	Y	-	Y
DTXSID5020152	Benzyl alcohol	100-51-6	TX002088	C7H8O	108.14	DSSTox_Low	OCC1=CC=CC=C1	-	-	Y	Y	-	Y
DTXSID5020154	Clorophene	120-32-1	TX009149	C13H11ClO	218.68	DSSTox_High	OC1=C(CC2=CC=CC=C2)C=C(Cl)C=C1	-	-	Y	-	Y	Y
DTXSID5020281	1-Chloro-4-nitrobenzene	100-00-5	TX009028	C6H4ClNO2	157.55	DSSTox_Low	[O-][N+](=O)C1=CC=C(Cl)C=C1	-	-	Y	Y	-	Y
DTXSID5020283	4-Chloro-1,2-diaminobenzene	95-83-0	TX006030	C6H7ClN2	142.59	DSSTox_Low	NC1=C(N)C=C(Cl)C=C1	-	-	Y	Y	-	Y
DTXSID5020366	Cyproterone acetate	427-51-0	TX008457	C24H29ClO4	416.94	DSSTox_Low	CC(=O)OC1(CCC2C3C=C(Cl)C4=CC(=O)C5CC5C4(C)C3CCC12C)C(C)=O	-	-	Y	Y	-	Y
DTXSID5020449	Dichlorvos	62-73-7	TX005990	C4H7Cl2O4P	220.97	DSSTox_Low	COP(=O)(OC)OC=C(Cl)Cl	-	-	Y	-	Y	Y
DTXSID5020528	2,6-Dinitrotoluene	606-20-2	TX012606	C7H6N2O4	182.135	DSSTox_Low	CC1=C(C=CC=C1[N+]([O-])=O)[N+]([O-])=O	-	-	Y	Y	-	Y
DTXSID5020570	Sodium erythorbate	6381-77-7	TX004030	C6H7NaO6	198.106	DSSTox_High	OCC(O)C1OC(=O)C(=O)C1O	(1:x) Na [7378-23-6]_x000D_	-	Y	Y	-	Y
DTXSID5020576	17alpha-Ethinylestradiol	57-63-6	TX007050	C20H24O2	296.41	DSSTox_High	CC12CCC3C(CCC4=C3C=CC(O)=C4)C1CCC2(O)C#C	-	-	Y	Y	-	Y
DTXSID5020601	Ethylene thiourea	96-45-7	TX001450	C3H6N2S	102.16	DSSTox_Low	S=C1NCCN1	-	-	Y	-	Y	Y
DTXSID5020605	2-Ethyl-1-hexanol	104-76-7	TX011588	C8H18O	130.231	DSSTox_High	CCCCC(CC)CO	-	-	Y	Y	-	Y
DTXSID5020607	Di(2-ethylhexyl) phthalate	117-81-7	TX010009	C24H38O4	390.564	DSSTox_High	CCCCC(CC)COC(=O)C1=C(C=CC=C1)C(=O)OCC(CC)CCCC	-	-	Y	-	Y	Y
DTXSID5020653	Gentian Violet	548-62-9	TX009687	C25H30ClN3	407.99	DSSTox_High	CN(C)C1=CC=C(C=C1)C(C1=CC=C(C=C1)N(C)C)=C1C=CC(C=C1)=[N+](C)C	-	-	Y	Y	-	Y
DTXSID5020730	8-Hydroxyquinoline	148-24-3	TX004626	C9H7NO	145.161	DSSTox_High	OC1=CC=CC2=CC=CN=C12	-	-	Y	Y	-	Y
DTXSID5020784	Lovastatin	75330-75-5	TX001547	C24H36O5	404.547	DSSTox_High	CCC(C)C(=O)OC1CC(C)C=C2C=CC(C)C(CCC3CC(O)CC(=O)O3)C12	-	-	Y	Y	-	Y
DTXSID5020811	Mercuric chloride	7487-94-7	TX007182	Cl2Hg	271.49	DSSTox_Low	-	-	-	Y	Y	-	Y
DTXSID5020819	Methidathion	950-37-8	TX009154	C6H11N2O4PS3	302.32	DSSTox_Low	COC1=NN(CSP(=S)(OC)OC)C(=O)S1	-	-	Y	-	Y	Y
DTXSID5020863	Methyldopa sesquihydrate	41372-08-1	TX006855	C20H32N2O11	476.479	DSSTox_High	-	-	-	Y	Y	-	Y
DTXSID5020867	4,4'-Diamino-3,3'-dimethyldiphenylmethane	838-88-0	TX002591	C15H18N2	226.323	DSSTox_Low	CC1=C(N)C=CC(CC2=CC(C)=C(N)C=C2)=C1	-	-	Y	Y	-	Y
DTXSID5020869	4,4'-Methylenebis(N,N-dimethylaniline)	101-61-1	TX005210	C17H22N2	254.377	DSSTox_High	CN(C)C1=CC=C(CC2=CC=C(C=C2)N(C)C)C=C1	-	-	Y	Y	-	Y
DTXSID5020944	Nitrofurazone	59-87-0	TX001280	C6H6N4O4	198.138	DSSTox_High	NC(=O)N=NCC1=CC=C(O1)[N+]([O-])=O	-	-	Y	Y	-	Y
DTXSID5021097	Oxytetracycline hydrochloride	2058-46-0	TX010254	C22H25ClN2O9	496.9	DSSTox_Low	CN(C)C1C2C(O)C3C(C(=O)C4=C(C=CC=C4O)C3(C)O)C(=O)C2(O)C(=O)C(C(N)=O)C1=O	-	-	Y	Y	-	Y
DTXSID5021122	Phenobarbital	50-06-6		C12H12N2O3	232.239	DSSTox_Low	CCC1(C(=O)NC(=O)NC1=O)C1=CC=CC=C1	Prepared by LT at non-standard (higher) concentration	Y	-	-	-	Y
DTXSID5021124	Phenol	108-95-2	TX001920	C6H6O	94.113	DSSTox_Low	OC1=CC=CC=C1	-	-	Y	Y	-	Y
DTXSID5021126	Phenothiazine	92-84-2	TX002554	C12H9NS	199.27	DSSTox_Low	N1C2=CC=CC=C2SC2=C1C=CC=C2	-	-	Y	Y	-	Y
DTXSID5021201	Propyl gallate	121-79-9	TX002261	C10H12O5	212.201	DSSTox_Low	CCCOC(=O)C1=CC(O)=C(O)C(O)=C1	-	-	Y	Y	-	Y
DTXSID5021209	6-Propyl-2-thiouracil	51-52-5	TX008152	C7H10N2OS	170.23	DSSTox_High	CCCC1=NC(=S)NC(=O)C1	-	-	Y	Y	-	Y
DTXSID5021332	Thiram	137-26-8	TX001449	C6H12N2S4	240.42	DSSTox_High	CN(C)C(=S)SSC(=S)N(C)C	-	-	Y	-	Y	Y
DTXSID5021336	Theophylline	58-55-9	TX001798	C7H8N4O2	180.167	DSSTox_Low	CN1C2=C(NC=N2)C(=O)N(C)C1=O	-	-	Y	Y	-	Y
DTXSID5021386	2,4,6-Trichlorophenol	88-06-2	TX001694	C6H3Cl3O	197.44	DSSTox_High	OC1=C(Cl)C=C(Cl)C=C1Cl	-	-	Y	Y	-	Y
DTXSID5021411	Tris(2-chloroethyl) phosphate	115-96-8	TX009320	C6H12Cl3O4P	285.48	DSSTox_High	ClCCOP(=O)(OCCCl)OCCCl	-	-	Y	Y	-	Y
DTXSID5021419	L-Tryptophan	73-22-3	TX006301	C11H12N2O2	204.229	DSSTox_High	NC(CC1=CNC2=CC=CC=C12)C(O)=O	-	-	Y	Y	-	Y
DTXSID5021544	2-Chlorophenol	95-57-8	TX002641	C6H5ClO	128.56	DSSTox_Low	OC1=CC=CC=C1Cl	-	-	Y	Y	-	Y
DTXSID5021754	5,5-Dimethylhydantoin	77-71-4	TX005873	C5H8N2O2	128.131	DSSTox_Low	CC1(C)NC(=O)NC1=O	-	-	Y	Y	-	Y
DTXSID5021831	3-Nitrotoluene	99-08-1	TX005193	C7H7NO2	137.138	DSSTox_Low	CC1=CC(=CC=C1)[N+]([O-])=O	-	-	Y	Y	-	Y
DTXSID5021837	N,N-Diethylethanolamine	100-37-8	TX010334	C6H15NO	117.192	DSSTox_High	CCN(CC)CCO	-	-	Y	Y	-	Y
DTXSID5021885	2-Methyl-2,4-pentanediol	107-41-5	TX002275	C6H14O2	118.176	DSSTox_Low	CC(O)CC(C)(C)O	-	-	Y	Y	-	Y
DTXSID5022308	Genistein	446-72-0	TX009779	C15H10O5	270.24	DSSTox_High	OC1=CC=C(C=C1)C1=COC2=C(C(O)=CC(O)=C2)C1=O	-	-	Y	Y	-	Y
DTXSID5022439	Phenolphthalin	81-90-3	TX006869	C20H16O4	320.344	DSSTox_Low	OC(=O)C1=C(C=CC=C1)C(C1=CC=C(O)C=C1)C1=CC=C(O)C=C1	-	-	Y	Y	-	Y
DTXSID5023322	Mifepristone	84371-65-3	TX005847	C29H35NO2	429.604	DSSTox_Low	CC#CC1(O)CCC2C3CCC4=CC(=O)CCC4=C3C(CC12C)C1=CC=C(C=C1)N(C)C	-	-	Y	Y	-	Y
DTXSID5023742	Warfarin	81-81-2	TX008379	C19H16O4	308.333	DSSTox_High	CC(=O)CC(C1C(=O)Oc2ccccc2C1=O)c1ccccc1	-	-	Y	Y	-	Y
DTXSID5023792	4-Nitrotoluene	99-99-0	TX009741	C7H7NO2	137.138	DSSTox_Low	CC1=CC=C(C=C1)[N+]([O-])=O	-	-	Y	Y	-	Y
DTXSID5023796	Pentamidine isethionate	140-64-7	TX009097	C23H36N4O10S2	592.68	DSSTox_Low	-	-	-	Y	Y	-	Y
DTXSID5023825	Indium arsenide	1303-11-3	TX008357	AsIn	189.74	DSSTox_Low	-	-	-	Y	Y	-	Y
DTXSID5023871	Amitraz	33089-61-1	TX000818	C19H23N3	293.414	DSSTox_Low	CN(C=NC1=CC=C(C)C=C1C)C=NC1=CC=C(C)C=C1C	-	-	Y	-	Y	Y
DTXSID5023877	2-Anisidine	90-04-0	TX002691	C7H9NO	123.155	DSSTox_Low	COC1=CC=CC=C1N	-	-	Y	Y	-	Y
DTXSID5023900	Benomyl	17804-35-2	TX001588	C14H18N4O3	290.323	DSSTox_Low	CCCCNC(=O)N1C(NC(=O)OC)=NC2=C1C=CC=C2	-	-	Y	-	Y	Y
DTXSID5023902	Benz(a)anthracene	56-55-3	TX007238	C18H12	228.294	DSSTox_Low	C1=CC2=C(C=C1)C=C1C(C=CC3=C1C=CC=C3)=C2	-	-	Y	Y	-	Y
DTXSID5023950	Carbosulfan	55285-14-8	TX006560	C20H32N2O3S	380.55	DSSTox_Low	CCCCN(CCCC)SN(C)C(=O)OC1=C2OC(C)(C)CC2=CC=C1	-	-	Y	Y	-	Y
DTXSID5024051	Bis(1-methylethyl) methylphosphonate	1445-75-6	TX006590	C7H17O3P	180.184	DSSTox_Low	CC(C)OP(C)(=O)OC(C)C	-	-	Y	Y	-	Y
DTXSID5024055	Dimethyl sulfate	77-78-1	TX003439	C2H6O4S	126.13	DSSTox_Low	COS(=O)(=O)OC	-	-	Y	Y	-	Y
DTXSID5024059	3,3'-Dimethylbenzidine	119-93-7	TX000878	C14H16N2	212.296	DSSTox_Low	CC1=CC(=CC=C1N)C1=CC=C(N)C(C)=C1	-	-	Y	Y	-	Y
DTXSID5024182	2-Methoxyethanol	109-86-4	TX005237	C3H8O2	76.095	DSSTox_High	COCCO	-	-	Y	-	Y	Y
DTXSID5024211	Napropamide	15299-99-7	TX009621	C17H21NO2	271.36	DSSTox_Low	CCN(CC)C(=O)C(C)OC1=C2C=CC=CC2=CC=C1	-	-	Y	-	Y	Y
DTXSID5024261	Phosmet	732-11-6	TX002705	C11H12NO4PS2	317.31	DSSTox_Low	COP(=S)(OC)SCN1C(=O)C2=C(C=CC=C2)C1=O	-	-	Y	Y	-	Y
DTXSID5024344	Tri-allate	2303-17-5	TX000908	C10H16Cl3NOS	304.65	DSSTox_Low	CC(C)N(C(C)C)C(=O)SCC(Cl)=C(Cl)Cl	-	-	Y	-	Y	Y
DTXSID5024394	Acetic acid	64-19-7	TX003980	C2H4O2	60.052	DSSTox_High	CC(O)=O	-	-	Y	Y	-	Y
DTXSID5024845	Colchicine	64-86-8	TX009761	C22H25NO6	399.443	DSSTox_Low	COC1=C(OC)C(OC)=C2C(CCC(NC(C)=O)C3=CC(=O)C(OC)=CC=C23)=C1	-	-	Y	Y	-	Y
DTXSID5024891	Cytarabine hydrochloride	69-74-9	TX006990	C9H14ClN3O5	279.68	DSSTox_Low	NC1=NC(=O)N(C=C1)C1OC(CO)C(O)C1O	-	-	Y	Y	-	Y
DTXSID5025152	Dimethyl succinate	106-65-0	TX003149	C6H10O4	146.142	DSSTox_Low	COC(=O)CCC(=O)OC	-	-	Y	Y	-	Y
DTXSID5025607	Methyleugenol	93-15-2	TX002379	C11H14O2	178.231	DSSTox_Low	COC1=CC=C(CC=C)C=C1OC	-	-	Y	Y	-	Y
DTXSID5025659	Methyl salicylate	119-36-8	TX003411	C8H8O3	152.149	DSSTox_High	COC(=O)C1=C(O)C=CC=C1	-	-	Y	Y	-	Y
DTXSID5026889	Methyl dodecanoate	111-82-0	TX009294	C13H26O2	214.349	DSSTox_Low	CCCCCCCCCCCC(=O)OC	-	-	Y	Y	-	Y
DTXSID5026918	1-Dodecanol	112-53-8	TX012601	C12H26O	186.339	DSSTox_High	CCCCCCCCCCCCO	-	-	Y	Y	-	Y
DTXSID5027061	2-Naphthalenol	135-19-3	TX003958	C10H8O	144.173	DSSTox_High	OC1=CC2=C(C=CC=C2)C=C1	-	-	Y	Y	-	Y
DTXSID5027932	Dodecylbenzene sulfonate triethanolamine(1:1)	27323-41-7	TX009922	-	-	DSSTox_High	-	CH3-(CH2)11 group unspecified on the ring; mixture of benzenesulfonic acid complexes; dodecyl chain attached at any position except terminal carbons	-	Y	Y	-	Y
DTXSID5027982	Hexanedioic acid, diisononyl ester	33703-08-1	TX008520	-	-	DSSTox_High	-	Ill-defined substance; the iso methyl groups can be anywhere on the nonyl chain;mixture of isononyl isomers	-	Y	Y	-	Y
DTXSID5028033	Triisononyl trimellitate	53894-23-8	TX000912	-	-	DSSTox_High	-	Incompletely defined substance; the iso methyl groups can be anywhere on the nonyl chain; mixture of isononyl isomers	-	Y	Y	-	Y
DTXSID5029055	4-Nonylphenol, branched	84852-15-3	TX003485	-	-	DSSTox_High	-	unspecified; straight chain attached at 4 [104-40-5]; straight chain attached anywhere [25154-52-3]; mixture of nonyl isomers;	-	Y	Y	-	Y
DTXSID5031131	Dipentyl phthalate	131-18-0	TX005994	C18H26O4	306.402	DSSTox_Low	CCCCCOC(=O)C1=C(C=CC=C1)C(=O)OCCCCC	-	-	Y	Y	-	Y
DTXSID5032361	2,2-Dibromo-3-nitrilopropionamide	10222-01-2	TX004052	C3H2Br2N2O	241.87	DSSTox_Low	NC(=O)C(Br)(Br)C#N	-	-	Y	Y	-	Y
DTXSID5032365	Dichlobenil	1194-65-6	TX003848	C7H3Cl2N	172.01	DSSTox_Low	ClC1=CC=CC(Cl)=C1C#N	-	-	Y	-	Y	Y
DTXSID5032442	Imidacloprid	138261-41-3	TX000738	C9H10ClN5O2	255.66	DSSTox_High	[O-][N+](=O)\N=C1/NCCN1CC1=CN=C(Cl)C=C1	[105827-78-9] is Alternate CASRN for this chemical (SciFinder); DTXSID601014834	-	Y	-	Y	Y
DTXSID5032498	Triclosan	3380-34-5	TX011581	C12H7Cl3O2	289.54	DSSTox_Low	OC1=C(OC2=CC=C(Cl)C=C2Cl)C=CC(Cl)=C1	-	-	Y	-	Y	Y
DTXSID5032523	1,2-Benzisothiazolin-3-one	2634-33-5	TX002751	C7H5NOS	151.18	DSSTox_Low	O=C1NSC2=C1C=CC=C2	-	-	Y	Y	-	Y
DTXSID5032525	Bifenazate	149877-41-8	TX001539	C17H20N2O3	300.358	DSSTox_Low	COC1=C(NNC(=O)OC(C)C)C=C(C=C1)C1=CC=CC=C1	-	-	Y	-	Y	Y
DTXSID5032573	Pyridaben	96489-71-3	TX001583	C19H25ClN2OS	364.93	DSSTox_High	CC(C)(C)N1N=CC(SCC2=CC=C(C=C2)C(C)(C)C)=C(Cl)C1=O	-	-	Y	-	Y	Y
DTXSID5032577	Tefluthrin	79538-32-2	TX000659	C17H14ClF7O2	418.74	DSSTox_Low	CC1=C(F)C(F)=C(COC(=O)C2C(C=C(Cl)C(F)(F)F)C2(C)C)C(F)=C1F	-	-	Y	-	Y	Y
DTXSID5032600	Cyclanilide	113136-77-9	TX001406	C11H9Cl2NO3	274.1	DSSTox_Low	OC(=O)C1(CC1)C(=O)NC1=CC=C(Cl)C=C1Cl	-	-	Y	-	Y	Y
DTXSID5033836	4-Nonylphenol	104-40-5	TX005897	C15H24O	220.356	DSSTox_High	CCCCCCCCCC1=CC=C(O)C=C1	straight chain attached at 4 [104-40-5]; branched attached at 4- [84852-15-3]; straight chain attached anywhere [25154-52-3]	-	Y	Y	-	Y
DTXSID5034270	Imazapic	104098-48-8	TX002846	C14H17N3O3	275.308	DSSTox_High	CC(C)C1(C)NC(=NC1=O)C1=NC=C(C)C=C1C(O)=O	tautomers	-	Y	-	Y	Y
DTXSID5034303	Fluroxypyr-meptyl	81406-37-3	TX000671	C15H21Cl2FN2O3	367.24	DSSTox_Low	CCCCCCC(C)OC(=O)COC1=NC(F)=C(Cl)C(N)=C1Cl	-	-	Y	-	Y	Y
DTXSID5034723	Isoxaflutole	141112-29-0	TX000679	C15H12F3NO4S	359.32	DSSTox_Low	CS(=O)(=O)C1=C(C=CC(=C1)C(F)(F)F)C(=O)C1=C(ON=C1)C1CC1	-	-	Y	-	Y	Y
DTXSID5034773	Novaluron	116714-46-6	TX010306	C17H9ClF8N2O4	492.71	DSSTox_Low	FC(OC(F)(F)F)C(F)(F)OC1=C(Cl)C=C(NC(=O)NC(=O)C2=C(F)C=CC=C2F)C=C1	-	-	Y	-	Y	Y
DTXSID5035957	Cyfluthrin	68359-37-5	TX000689	C22H18Cl2FNO3	434.29	DSSTox_High	CC1(C)C(C=C(Cl)Cl)C1C(=O)OC(C#N)C1=CC=C(F)C(OC2=CC=CC=C2)=C1	same CAS assigned to beta-Cyfluthrin; DSSTox assigns CAS to mixture only	-	Y	-	Y	Y
DTXSID5037523	Diazoxon	962-58-3	TX011484	C12H21N2O4P	288.284	DSSTox_Low	CCOP(=O)(OCC)OC1=NC(=NC(C)=C1)C(C)C	-	-	Y	-	Y	Y
DTXSID5041306	2,2',4,4'-Tetrahydroxybenzophenone	131-55-5	TX006533	C13H10O5	246.218	DSSTox_Low	OC1=CC(O)=C(C=C1)C(=O)C1=CC=C(O)C=C1O	-	-	Y	Y	-	Y
DTXSID5041691	Butam	35256-85-0	TX006745	C15H23NO	233.355	DSSTox_Low	CC(C)N(CC1=CC=CC=C1)C(=O)C(C)(C)C	-	-	Y	Y	-	Y
DTXSID5044493	1-[3-(Triethoxysilyl)propyl]urea	23779-32-0	TX002965	C10H24N2O4Si	264.397	DSSTox_High	CCO[Si](CCCNC(N)=O)(OCC)OCC	-	-	Y	Y	-	Y
DTXSID5044572	6:2 Fluorotelomer alcohol	647-42-7	TX007216	C8H5F13O	364.106	DSSTox_High	OCCC(F)(F)C(F)(F)C(F)(F)C(F)(F)C(F)(F)C(F)(F)F	-	-	Y	Y	-	Y
DTXSID5044576	Acetyltriethyl citrate	77-89-4	TX004120	C14H22O8	318.322	DSSTox_Low	CCOC(=O)CC(CC(=O)OCC)(OC(C)=O)C(=O)OCC	-	-	Y	Y	-	Y
DTXSID5047249	Fandosentan potassium salt	221246-12-4	TX006145	C25H17F3KNO6S	555.57	DSSTox_High	CCC1=CC(=CC2=C1OCO2)C1=C(N(C2=CC=CC=C2C(F)(F)F)S(=O)(=O)C2=C1C=CC=C2)C(O)=O	-	-	Y	Y	-	Y
DTXSID5047291	CI-1044	NOCAS_47291	TX006182	C23H19N5O2	397.438	DSSTox_High	Nc1cc2CCN3c2c(c1)C(=NC(NC(=O)c1cccnc1)C3=O)c1ccccc1	-	-	Y	Y	-	Y
DTXSID5047295	UK-373911	291305-06-1	TX006185	C17H18Cl2N2O2S	385.3	DSSTox_High	CNC1CCC(C2=CC(Cl)=C(Cl)C=C2)C2=C1C=C(C=C2)S(N)(=O)=O	absolute stereochem	-	Y	Y	-	Y
DTXSID5047297	CP-085958	134002-60-1	TX006187	C25H20FNO5S	465.5	DSSTox_High	OC1C(CC2=CC(=CC=C2)C(O)=O)COC2=C1C=C(OCC1=NC3=CC(F)=CC=C3S1)C=C2	absolute stereochem	-	Y	Y	-	Y
DTXSID5047299	CP-422935	NOCAS_47299	TX006189	C26H38N2O4S	474.66	DSSTox_High	CCOC1=CC=CC(=C1)C1(CCC(C)CC1)N1CCN(CC1)C1=CC=CC=C1	-	-	Y	Y	-	Y
DTXSID5047320	SB236057A	180084-01-9	TX006206	C33H35ClN4O3	571.12	DSSTox_Low	CCN1CCC2(COC3=C2C=C2N(CCC2=C3)C(=O)C2=CC=C(C=C2)C2=CC=C(C=C2C)C2=NN=C(C)O2)CC1	-	-	Y	Y	-	Y
DTXSID5047322	SB243213A	200940-23-4	TX006200	C22H20ClF3N4O2	464.87	DSSTox_High	CC1=CC2=C(C=C1C(F)(F)F)N(CC2)C(=O)NC1=CC=C(OC2=CC=CN=C2C)N=C1	-	-	Y	Y	-	Y
DTXSID5047324	SB281832	219790-72-4	TX006204	C22H19FN4O3	406.417	DSSTox_High	OCC(CO)N1C=NC(=C1C1=CC=NC(OC2=CC=CC=C2)=N1)C1=CC=C(F)C=C1	-	-	Y	Y	-	Y
DTXSID5047328	MK-274	NOCAS_47328	TX006213	C18H13F6KN4O3	486.416	DSSTox_Low	NC(=O)C1=NC(=NN1)C1=CC=CC(=C1)C1=CC(F)=CC=C1OCC(F)(F)C(F)(F)F	-	-	Y	Y	-	Y
DTXSID5047372	AVE3295	478263-98-8	TX006241	C25H21FN3NaO3S	485.51	DSSTox_Low	CCC(NC(=O)C1=C(NS(=O)(=O)C2=CC=CC3=CC=CN=C23)C=CC(F)=C1)C1=CC=CC=C1	-	-	Y	Y	-	Y
DTXSID5047374	SSR161421	NOCAS_47374	TX006242	C25H20N4O2	408.461	DSSTox_Low	COC1=CC=C(C=C1)C(=O)NC1=C(C#N)C(NCC2=CC=CC=C2)=C2C=CC=CC2=N1	-	-	Y	Y	-	Y
DTXSID5047376	AVE2865	648917-13-9	TX006244	C20H17ClF3N3O4	455.82	DSSTox_Low	OC(=O)C1CCN(CC1)C1=C(NC(=O)NC(=O)C2=CC(F)=C(F)C=C2Cl)C=C(F)C=C1	-	-	Y	Y	-	Y
DTXSID5047538	Pentane-1,5-diyl dibenzoate	6624-73-3	TX008224	C19H20O4	312.365	DSSTox_Low	O=C(OCCCCCOC(=O)C1=CC=CC=C1)C1=CC=CC=C1	-	-	Y	Y	-	Y
DTXSID5048182	Cyclohexylphenylketone	712-50-5	TX012521	C13H16O	188.27	DSSTox_Low	O=C(C1CCCCC1)C1=CC=CC=C1	-	-	Y	Y	-	Y
DTXSID5048186	Tetrac	67-30-1	TX012537	C14H8I4O4	747.832	DSSTox_High	OC(=O)CC1=CC(I)=C(OC2=CC(I)=C(O)C(I)=C2)C(I)=C1	-	-	Y	Y	-	Y
DTXSID5048506	PharmaGSID_48506	588941-45-1	TX012273	C19H22ClN3O3S	407.91	DSSTox_High	CS(=O)(=O)C1=CC=C(C=C1Cl)C(CC1CCCC1)C(=O)NC1=NC=CN=C1	absolute stereochem; rotation (-)	-	Y	Y	-	Y
DTXSID6020068	2-Aminoanthraquinone	117-79-3	TX009258	C14H9NO2	223.231	DSSTox_Low	NC1=CC=C2C(=O)C3=C(C=CC=C3)C(=O)C2=C1	-	-	Y	Y	-	Y
DTXSID6020141	2,3-Benzofuran	271-89-6	TX002089	C8H6O	118.135	DSSTox_Low	O1C=CC2=C1C=CC=C2	-	-	Y	Y	-	Y
DTXSID6020143	Benzoic acid	65-85-0	TX005130	C7H6O2	122.123	DSSTox_High	OC(=O)C1=CC=CC=C1	-	-	Y	Y	-	Y
DTXSID6020147	1,2,3-Benzotriazole	95-14-7	TX002474	C6H5N3	119.127	DSSTox_Low	N1N=NC2=C1C=CC=C2	-	-	Y	Y	-	Y
DTXSID6020220	tert-Butylhydroquinone	1948-33-0	TX002508	C10H14O2	166.22	DSSTox_High	CC(C)(C)C1=CC(O)=CC=C1O	-	-	Y	Y	-	Y
DTXSID6020224	4-Butyrolactone	96-48-0	TX005444	C4H6O2	86.09	DSSTox_High	O=C1CCCO1	-	-	Y	Y	-	Y
DTXSID6020359	Cyclohexanone	108-94-1	TX009515	C6H10O	98.145	DSSTox_High	O=C1CCCCC1	-	-	Y	Y	-	Y
DTXSID6020430	1,2-Dichlorobenzene	95-50-1	TX009264	C6H4Cl2	147	DSSTox_Low	ClC1=C(Cl)C=CC=C1	-	-	Y	Y	-	Y
DTXSID6020480	Dimethoxane	828-00-2	TX006122	C8H14O4	174.196	DSSTox_Low	CC1CC(OC(C)=O)OC(C)O1	-	-	Y	Y	-	Y
DTXSID6020515	N,N-Dimethylformamide	68-12-2	TX005681	C3H7NO	73.095	DSSTox_High	CN(C)C=O	-	-	Y	Y	-	Y
DTXSID6020561	Endrin	72-20-8	TX010388	C12H8Cl6O	380.9	DSSTox_High	ClC1=C(Cl)C2(Cl)C3C4CC(C5OC45)C3C1(Cl)C2(Cl)Cl	Relative stereochem	-	Y	Y	-	Y
DTXSID6020692	Methenamine	100-97-0	TX007255	C6H12N4	140.19	DSSTox_Low	C1N2CN3CN1CN(C2)C3	-	-	Y	Y	-	Y
DTXSID6020856	N-Methyl-2-pyrrolidone	872-50-4	TX000870	C5H9NO	99.133	DSSTox_Low	CN1CCCC1=O	-	-	Y	Y	-	Y
DTXSID6020939	Nitrilotriacetic acid	139-13-9	TX001907	C6H9NO6	191.139	DSSTox_Low	OC(=O)CN(CC(O)=O)CC(O)=O	-	-	Y	Y	-	Y
DTXSID6021030	N-Nitrosodiphenylamine	86-30-6	TX006885	C12H10N2O	198.225	DSSTox_Low	O=NN(C1=CC=CC=C1)C1=CC=CC=C1	-	-	Y	Y	-	Y
DTXSID6021032	N-Nitrosodi-n-propylamine	621-64-7	TX007310	C6H14N2O	130.191	DSSTox_Low	CCCN(CCC)N=O	-	-	Y	Y	-	Y
DTXSID6021080	Omeprazole	73590-58-6		C17H19N3O3S	345.42	DSSTox_High	COC1=CC2=C(NC(=N2)S(=O)CC2=C(C)C(OC)=C(C)C=N2)C=C1	-	Y	-	-	-	Y
DTXSID6021086	Oxamyl	23135-22-0	TX000763	C7H13N3O3S	219.26	DSSTox_High	CNC(=O)ON=C(SC)C(=O)N(C)C	-	-	Y	-	Y	Y
DTXSID6021244	Rifampicin	13292-46-1	TX009070	C43H58N4O12	822.953	DSSTox_High	COC1C=COC2(C)OC3=C(C2=O)C2=C(O)C(C=NN4CCN(C)CC4)=C(NC(=O)C(C)=CC=CC(C)C(O)C(C)C(O)C(C)C(OC(C)=O)C1C)C(O)=C2C(O)=C3C	-	Y	Y	Y	-	Y
DTXSID6021248	Rotenone	83-79-4	TX000939	C23H22O6	394.423	DSSTox_Low	COC1=CC2=C(C=C1OC)C1C(CO2)OC2=C3CC(OC3=CC=C2C1=O)C(C)=C	-	-	Y	-	Y	Y
DTXSID6021402	1,2,4-Trimethylbenzene	95-63-6	TX009493	C9H12	120.195	DSSTox_Low	CC1=CC(C)=C(C)C=C1	-	-	Y	Y	-	Y
DTXSID6021456	FD&C Yellow 6	2783-94-0	TX005272	C16H10N2Na2O7S2	452.36	DSSTox_High	OC1=C(N=NC2=CC=C(C=C2)S(O)(=O)=O)C2=C(C=C1)C=C(C=C2)S(O)(=O)=O	-	-	Y	Y	-	Y
DTXSID6021828	Acetophenone	98-86-2	TX002111	C8H8O	120.151	DSSTox_Low	CC(=O)C1=CC=CC=C1	-	-	Y	Y	-	Y
DTXSID6021872	4-Methylaniline	106-49-0	TX003444	C7H9N	107.156	DSSTox_Low	CC1=CC=C(N)C=C1	-	-	Y	Y	-	Y
DTXSID6022000	Ethanolamine	141-43-5	TX004278	C2H7NO	61.084	DSSTox_High	NCCO	-	-	Y	Y	-	Y
DTXSID6022056	1,3-Dichlorobenzene	541-73-1	TX003437	C6H4Cl2	147	DSSTox_Low	ClC1=CC(Cl)=CC=C1	-	-	Y	Y	-	Y
DTXSID6022187	2,3,6-Trimethylphenol	2416-94-6	TX003255	C9H12O	136.194	DSSTox_Low	CC1=CC=C(C)C(O)=C1C	-	-	Y	Y	-	Y
DTXSID6022341	Prometon	1610-18-0	TX000693	C10H19N5O	225.296	DSSTox_Low	COC1=NC(NC(C)C)=NC(NC(C)C)=N1	-	-	Y	-	Y	Y
DTXSID6022345	o,p'-DDT	789-02-6	TX008702	C14H9Cl5	354.48	DSSTox_High	ClC1=CC=C(C=C1)C(C1=CC=CC=C1Cl)C(Cl)(Cl)Cl	-	Y	Y	Y	-	Y
DTXSID6022422	4,4'-Diaminobiphenyl methane	101-77-9	TX009751	C13H14N2	198.269	DSSTox_High	NC1=CC=C(CC2=CC=C(N)C=C2)C=C1	-	-	Y	Y	-	Y
DTXSID6022472	Butylbenzene	104-51-8	TX007577	C10H14	134.222	DSSTox_Low	CCCCC1=CC=CC=C1	-	-	Y	Y	-	Y
DTXSID6022474	Corticosterone	50-22-6	TX005684	C21H30O4	346.467	DSSTox_Low	CC12CC(O)C3C(CCC4=CC(=O)CCC34C)C1CCC2C(=O)CO	-	-	Y	Y	-	Y
DTXSID6022927	2',3'-Dideoxyinosine	69655-05-6	TX001830	C10H12N4O3	236.231	DSSTox_Low	OCC1CCC(O1)N1C=NC2=C1N=CNC2=O	-	-	Y	Y	-	Y
DTXSID6023652	6-Thioguanine	154-42-7	TX010347	C5H5N5S	167.19	DSSTox_Low	NC1=NC2=C(NC=N2)C(=S)N1	-	-	Y	Y	-	Y
DTXSID6023733	Valproic acid	99-66-1	TX010268	C8H16O2	144.214	DSSTox_High	CCCC(CCC)C(O)=O	-	-	Y	Y	-	Y
DTXSID6023999	Cyromazine	66215-27-8	TX000862	C6H10N6	166.188	DSSTox_Low	NC1=NC(NC2CC2)=NC(N)=N1	-	-	Y	-	Y	Y
DTXSID6024048	Difenzoquat metilsulfate	43222-48-6	TX002528	C18H20N2O4S	360.43	DSSTox_High	CN1C(=CC(C2=CC=CC=C2)=[N+]1C)C1=CC=CC=C1	-	-	Y	-	Y	Y
DTXSID6024175	Metalaxyl	57837-19-1	TX001424	C15H21NO4	279.336	DSSTox_High	COCC(=O)N(C(C)C(=O)OC)C1=C(C)C=CC=C1C	-	-	Y	-	Y	Y
DTXSID6024177	Methamidophos	10265-92-6	TX000900	C2H8NO2PS	141.12	DSSTox_Low	COP(N)(=O)SC	-	-	Y	-	Y	Y
DTXSID6024204	Metribuzin	21087-64-9	TX003710	C8H14N4OS	214.29	DSSTox_Low	CSC1=NN=C(C(=O)N1N)C(C)(C)C	-	-	Y	-	Y	Y
DTXSID6024206	Molinate	2212-67-1	TX002810	C9H17NOS	187.3	DSSTox_Low	CCSC(=O)N1CCCCCC1	-	-	Y	-	Y	Y
DTXSID6024254	Phenanthrene	85-01-8	TX009691	C14H10	178.234	DSSTox_Low	C1=CC2=C(C=C1)C1=C(C=CC=C1)C=C2	-	-	Y	Y	-	Y
DTXSID6024337	Thiobencarb	28249-77-6	TX000783	C12H16ClNOS	257.78	DSSTox_Low	CCN(CC)C(=O)SCC1=CC=C(Cl)C=C1	-	-	Y	-	Y	Y
DTXSID6024460	4-Aminoazobenzene	60-09-3	TX009328	C12H11N3	197.241	DSSTox_Low	NC1=CC=C(C=C1)N=NC1=CC=CC=C1	-	-	Y	Y	-	Y
DTXSID6024466	4-Aminobenzoic acid	150-13-0	TX002193	C7H7NO2	137.138	DSSTox_Low	NC1=CC=C(C=C1)C(O)=O	-	-	Y	Y	-	Y
DTXSID6024836	3,7-Dimethyl-2,6-octadienal	5392-40-5	TX002369	C10H16O	152.237	DSSTox_High	CC(C)=CCCC(C)=CC=O	-	-	Y	Y	-	Y
DTXSID6024882	Cycloheximide	66-81-9	TX012209	C15H23NO4	281.352	DSSTox_Low	CC1CC(C)C(=O)C(C1)C(O)CC1CC(=O)NC(=O)C1	-	-	Y	Y	-	Y
DTXSID6024888	Cyclophosphamide monohydrate	6055-19-2	TX008361	C7H17Cl2N2O3P	279.1	DSSTox_Low	ClCCN(CCCl)P1(=O)NCCCO1	-	-	Y	Y	-	Y
DTXSID6024913	Decane	124-18-5	TX000828	C10H22	142.286	DSSTox_Low	CCCCCCCCCC	-	-	Y	Y	-	Y
DTXSID6024917	Diacetone alcohol	123-42-2	TX002798	C6H12O2	116.16	DSSTox_Low	CC(=O)CC(C)(C)O	-	-	Y	Y	-	Y
DTXSID6025010	1,3-Dichloro-2-propanol	96-23-1	TX004040	C3H6Cl2O	128.98	DSSTox_Low	OC(CCl)CCl	-	-	Y	Y	-	Y
DTXSID6025014	Benzal chloride	98-87-3	TX004419	C7H6Cl2	161.03	DSSTox_High	ClC(Cl)C1=CC=CC=C1	-	-	Y	Y	-	Y
DTXSID6025068	Dihexyl phthalate	84-75-3	TX000785	C20H30O4	334.456	DSSTox_Low	CCCCCCOC(=O)C1=C(C=CC=C1)C(=O)OCCCCCC	-	-	Y	Y	-	Y
DTXSID6025145	2,5-Dimethylphenol	95-87-4	TX004188	C8H10O	122.167	DSSTox_Low	CC1=CC(O)=C(C)C=C1	-	-	Y	Y	-	Y
DTXSID6025355	Glutaraldehyde	111-30-8	TX009535	C5H8O2	100.117	DSSTox_High	O=CCCCC=O	-	-	Y	Y	-	Y
DTXSID6025438	Hydroxyurea	127-07-1	TX009231	CH4N2O2	76.055	DSSTox_Low	NC(=O)NO	-	-	Y	Y	-	Y
DTXSID6025486	Isoproterenol hydrochloride	51-30-9	TX008876	C11H18ClNO3	247.72	DSSTox_High	CC(C)NCC(O)C1=CC=C(O)C(O)=C1	-	-	Y	Y	-	Y
DTXSID6025567	Methyl 2-aminobenzoate	134-20-3	TX002195	C8H9NO2	151.165	DSSTox_Low	COC(=O)C1=C(N)C=CC=C1	-	-	Y	Y	-	Y
DTXSID6025692	Myrcene	123-35-3	TX002299	C10H16	136.238	DSSTox_Low	CC(C)=CCCC(=C)C=C	-	-	Y	Y	-	Y
DTXSID6026797	1,3,5-Trimethylbenzene	108-67-8	TX005185	C9H12	120.195	DSSTox_Low	CC1=CC(C)=CC(C)=C1	-	-	Y	Y	-	Y
DTXSID6027050	Sodium dimethyldithiocarbamate	128-04-1	TX004202	C3H6NNaS2	143.2	DSSTox_Low	CN(C)C(S)=S	-	-	Y	Y	-	Y
DTXSID6027052	2,6-Di-tert-butylphenol	128-39-2	TX002605	C14H22O	206.329	DSSTox_Low	CC(C)(C)C1=CC=CC(=C1O)C(C)(C)C	-	-	Y	Y	-	Y
DTXSID6027131	1H-1,2,4-Triazole	288-88-0	TX012604	C2H3N3	69.067	DSSTox_High	N1C=NC=N1	Ring parent;_x000D_ 2 tautomers	-	Y	Y	-	Y
DTXSID6027218	2,6-Diethylaniline	579-66-8	TX001346	C10H15N	149.237	DSSTox_Low	CCC1=CC=CC(CC)=C1N	-	-	Y	Y	-	Y
DTXSID6027268	Pentadecane	629-62-9	TX008486	C15H32	212.421	DSSTox_Low	CCCCCCCCCCCCCCC	-	-	Y	Y	-	Y
DTXSID6027397	Sorbitan, mono-(9Z)-9-octadecenoate	1338-43-8	TX004100	C24H44O6	428.61	DSSTox_High	CCCCCCCCC=CCCCCCCCC(=O)OCC(O)C1OCC(O)C1O	-	-	Y	Y	-	Y
DTXSID6027921	Di(propylene glycol) dibenzoate	27138-31-4	TX009038	C20H22O5	342.391	DSSTox_Low	CC(COCC(C)OC(=O)C1=CC=CC=C1)OC(=O)C1=CC=CC=C1	-	-	Y	Y	-	Y
DTXSID6027923	Dodecylbenzenesulfonic acid	27176-87-0	TX010799	-	-	DSSTox_High	-	Ill- defined substance;_x000D_ [1886-81-3] is an Alternate CASRN for this chemical;_x000D_ DTXSID801014604;_x000D_ mixture of benzenesulfonic acids (isomers);_x000D_ benzene sulfonated at any position with a linear dodecyl chain	-	Y	Y	-	Y
DTXSID6032352	Chlorpyrifos-methyl	5598-13-0	TX001415	C7H7Cl3NO3PS	322.52	DSSTox_Low	COP(=S)(OC)OC1=NC(Cl)=C(Cl)C=C1Cl	-	-	Y	-	Y	Y
DTXSID6032354	Clodinafop-propargyl	105512-06-9	TX000951	C17H13ClFNO4	349.74	DSSTox_High	CC(OC1=CC=C(OC2=NC=C(Cl)C=C2F)C=C1)C(=O)OCC#C	Discover Herbicide R/S 95:5; commonly used pesticide formulations 95% (2R); 5% (2S)	-	Y	-	Y	Y
DTXSID6032356	Cycloate	1134-23-2	TX000702	C11H21NOS	215.36	DSSTox_Low	CCSC(=O)N(CC)C1CCCCC1	-	-	Y	-	Y	Y
DTXSID6032358	Cymoxanil	57966-95-7	TX001425	C7H10N4O3	198.182	DSSTox_Low	CCNC(=O)NC(=O)C(=NOC)C#N	-	-	Y	-	Y	Y
DTXSID6032514	1,2-Benzenedicarboxaldehyde	643-79-8	TX005891	C8H6O2	134.134	DSSTox_Low	O=CC1=CC=CC=C1C=O	-	-	Y	Y	-	Y
DTXSID6032562	Octylbicycloheptenedicarboximide	113-48-4	TX002804	C17H25NO2	275.392	DSSTox_Low	CCCCC(CC)CN1C(=O)C2C3CC(C=C3)C2C1=O	-	-	Y	-	Y	Y
DTXSID6032641	Quinclorac	84087-01-4	TX000712	C10H5Cl2NO2	242.06	DSSTox_Low	OC(=O)C1=C(Cl)C=CC2=CC(Cl)=CN=C12	-	-	Y	-	Y	Y
DTXSID6032645	Sulfentrazone	122836-35-5	TX001447	C11H10Cl2F2N4O3S	387.18	DSSTox_Low	CC1=NN(C(=O)N1C(F)F)C1=CC(NS(C)(=O)=O)=C(Cl)C=C1Cl	-	-	Y	-	Y	Y
DTXSID6032647	2-(Thiocyanomethylthio)benzothiazole	21564-17-0	TX003497	C9H6N2S3	238.34	DSSTox_High	N#CSCSC1=NC2=CC=CC=C2S1	-	-	Y	-	Y	Y
DTXSID6032649	Tetramethrin	7696-12-0	TX000787	C19H25NO4	331.412	DSSTox_High	CC(C)=CC1C(C(=O)OCN2C(=O)C3=C(CCCC3)C2=O)C1(C)C	-	-	Y	-	Y	Y
DTXSID6034186	Spironolactone	52-01-7	TX007775	C24H32O4S	416.58	DSSTox_High	CC(=O)SC1CC2=CC(=O)CCC2(C)C2CCC3(C)C(CCC33CCC(=O)O3)C12	-	-	Y	Y	-	Y
DTXSID6034265	Clopyralid-olamine	57754-85-5	TX002805	C8H10Cl2N2O3	253.08	DSSTox_Low	OC(=O)C1=C(Cl)C=CC(Cl)=N1	-	-	Y	-	Y	Y
DTXSID6034392	Boscalid	188425-85-6	TX009148	C18H12Cl2N2O	343.21	DSSTox_Low	ClC1=CC=C(C=C1)C1=C(NC(=O)C2=C(Cl)N=CC=C2)C=CC=C1	-	-	Y	-	Y	Y
DTXSID6034849	Propamocarb hydrochloride	25606-41-1	TX001435	C9H21ClN2O2	224.73	DSSTox_Low	CCCOC(=O)NCCCN(C)C	-	-	Y	-	Y	Y
DTXSID6034924	Sodium trichloroacetate	650-51-1	TX002464	C2Cl3NaO2	185.36	DSSTox_Low	OC(=O)C(Cl)(Cl)Cl	-	-	Y	Y	-	Y
DTXSID6034928	Spirodiclofen	148477-71-8	TX000789	C21H24Cl2O4	411.32	DSSTox_High	CCC(C)(C)C(=O)OC1=C(C(=O)OC11CCCCC1)C1=CC=C(Cl)C=C1Cl	-	-	Y	-	Y	Y
DTXSID6034972	Thymol	89-83-8	TX002784	C10H14O	150.221	DSSTox_Low	CC(C)C1=CC=C(C)C=C1O	-	-	Y	Y	-	Y
DTXSID6035152	1-(Hydroxymethyl)-5,5-dimethylhydantoin	116-25-6	TX002915	C6H10N2O3	158.157	DSSTox_Low	CC1(C)N(CO)C(=O)NC1=O	-	-	Y	Y	-	Y
DTXSID6040111	Ethyl butyrate	105-54-4	TX002331	C6H12O2	116.16	DSSTox_Low	CCCC(=O)OCC	-	-	Y	Y	-	Y
DTXSID6040371	Fenaminosulf	140-56-7	TX001038	C8H10N3NaO3S	251.24	DSSTox_Low	CN(C)C1=CC=C(C=C1)N=NS(O)(=O)=O	-	-	Y	Y	-	Y
DTXSID6040747	17alpha-Hydroxyprogesterone	68-96-2	TX005164	C21H30O3	330.468	DSSTox_High	CC(=O)C1(O)CCC2C3CCC4=CC(=O)CCC4(C)C3CCC12C	-	-	Y	Y	-	Y
DTXSID6043709	Cyclopamine	4449-51-8	TX011638	C27H41NO2	411.63	DSSTox_Low	CC1C2NCC(C)CC2OC11CCC2C3CC=C4CC(O)CCC4(C)C3CC2=C1C	-	-	Y	Y	-	Y
DTXSID6047280	CP-607366	289716-94-5	TX006171	C14H12Cl2FNO	300.15	DSSTox_High	CNCC1=C(OC2=CC=C(Cl)C(Cl)=C2)C=CC(F)=C1	-	-	Y	Y	-	Y
DTXSID6047282	CP-671305	445295-04-5	TX006173	C23H19FN2O7	454.41	DSSTox_High	CC(OC1=CC(F)=C(CNC(=O)C2=C(OC3=CC=C4OCOC4=C3)N=CC=C2)C=C1)C(O)=O	absolute stereochem	-	Y	Y	-	Y
DTXSID6047284	(R)-N-(Quinuclidin-3-yl)furo(2,3-C)pyridine-5-carboxamide	478149-53-0	TX006175	C15H17N3O2	271.32	DSSTox_High	[H]C12CCN(CC1)CC2NC(=O)C1=NC=C2OC=CC2=C1	absolute stereochem	-	Y	Y	-	Y
DTXSID6047286	Candoxatril	123122-55-4	TX006177	C29H41NO7	515.647	DSSTox_High	COCCOCC(CC1(CCCC1)C(=O)NC1CCC(CC1)C(O)=O)C(=O)OC1=CC2=C(CCC2)C=C1	-	-	Y	Y	-	Y
DTXSID6047288	UK-337312	203942-49-8	TX006179	C34H42Cl2F6N2O4S	759.67	DSSTox_Low	CN(CC(CC[N+]12CCC(CC1)(CC2)C1CCCCC1)C1=CC(Cl)=C(Cl)C=C1)C(=O)C1=CC(=CC(=C1)C(F)(F)F)C(F)(F)F	-	-	Y	Y	-	Y
DTXSID6047311	GSK163929B	NOCAS_47311	TX006203	C36H40ClF2N5O3S	696.25	DSSTox_Low	CNS(=O)(=O)C1=C(F)C=C(Cl)C(=C1)C(=O)N1CCC(CCN2C3CCC2CC(C3)N2C(C)=NC3=C2C=CC=C3)(CC1)C1=CC(F)=CC=C1	-	-	Y	Y	-	Y
DTXSID6047313	GW473178E methyl benzene sulphonic acid	263553-33-9	TX006208	C28H37N3O5S	527.68	DSSTox_High	CCN(C(C)C)C(=O)C1=CC(C)=CC(OCC(C)NC2=CC=NC=C2)=C1	-	-	Y	Y	-	Y
DTXSID6047315	PharmaGSID_47315	444610-91-7	TX006211	C33H34F3N3O4S2	657.77	DSSTox_High	CCC1=C(OCC(O)=O)C=CC(SCC2=C(CN3CCN(CC3)C3=CC=C(OC)C=C3)N=C(S2)C2=CC=C(C=C2)C(F)(F)F)=C1	-	-	Y	Y	-	Y
DTXSID6047319	Carabersat	184653-84-7	TX006201	C20H20FNO4	357.381	DSSTox_Low	CC(=O)C1=CC=C2OC(C)(C)C(O)C(NC(=O)C3=CC=C(F)C=C3)C2=C1	-	-	Y	Y	-	Y
DTXSID6047363	Volinanserin	139290-65-6	TX006234	C22H28FNO3	373.468	DSSTox_Low	COC1=CC=CC(C(O)C2CCN(CCC3=CC=C(F)C=C3)CC2)=C1OC	-	-	Y	Y	-	Y
DTXSID6047369	SR146131 trifluoroacetate (1:1)	221671-62-1	TX006239	C34H37ClF3N3O7S	724.19	DSSTox_High	COC1=CC(C2=C(CCC3CCCCC3)SC(NC(=O)C3=CC4=CC(C)=CC(C)=C4N3CC(O)=O)=N2)=C(OC)C=C1Cl	-	-	Y	Y	-	Y
DTXSID6047525	Pravastatin sodium	81131-70-6	TX006305	C23H35NaO7	446.516	DSSTox_High	CCC(C)C(=O)OC1CC(O)C=C2C=CC(C)C(CCC(O)CC(O)CC(O)=O)C12	-	-	Y	Y	-	Y
DTXSID6047527	Adipic acid, polypropyleneglycol, laurate	66456-53-9	TX001569	-	-	DSSTox_High	-	Polyester	-	Y	Y	-	Y
DTXSID6048171	FR145237	146011-65-6	TX011665	C30H22ClF3N2O2	534.96	DSSTox_High	CC1=CC2=C(OC(CN(CC3=CC=CC=C3)C(=O)NC3=C(F)C=C(F)C=C3F)=C2C2=CC=C(Cl)C=C2)C=C1	-	-	Y	Y	-	Y
DTXSID6048175	Difpas-pyrazole	151506-44-4	TX008337	C18H16F2N2O2S	362.39	DSSTox_High	COC1=CC=C(C=C1)N1N=C(C=C1C1=CC=C(C=C1)S(C)=O)C(F)F	-	-	Y	Y	-	Y
DTXSID7020005	Acetamide	60-35-5	TX007228	C2H5NO	59.068	DSSTox_High	CC(N)=O	-	-	Y	Y	-	Y
DTXSID7020182	Bisphenol A	80-05-7	TX012317	C15H16O2	228.291	DSSTox_High	CC(C)(C1=CC=C(O)C=C1)C1=CC=C(O)C=C1	-	-	Y	-	Y	Y
DTXSID7020267	Chlordane	57-74-9	TX009826	C10H6Cl8	409.76	DSSTox_High	ClC1CC2C(C1Cl)C1(Cl)C(Cl)=C(Cl)C2(Cl)C1(Cl)Cl	-	-	Y	Y	-	Y
DTXSID7020348	Coumarin	91-64-5	TX002233	C9H6O2	146.145	DSSTox_Low	O=C1OC2=C(C=CC=C2)C=C1	Metabolites from: Food and Chemical Toxicology, Coumarin Metabolism, Toxicity and Carcinogenicity: Relevance for Human Risk Assessment, Volume 37, Issue 4, April 1999, Pages 423-453	-	Y	Y	-	Y
DTXSID7020392	Diallyl phthalate	131-17-9	TX011592	C14H14O4	246.262	DSSTox_Low	C=CCOC(=O)C1=C(C=CC=C1)C(=O)OCC=C	-	-	Y	Y	-	Y
DTXSID7020479	Dimethoate	60-51-5	TX011737	C5H12NO3PS2	229.25	DSSTox_Low	CNC(=O)CSP(=S)(OC)OC	-	-	Y	-	Y	Y
DTXSID7020508	Dimethylarsinic acid	75-60-5	TX011726	C2H7AsO2	137.998	DSSTox_Low	-	-	-	Y	-	Y	Y
DTXSID7020685	beta-Hexachlorocyclohexane	319-85-7	TX011620	C6H6Cl6	290.81	DSSTox_High	ClC1C(Cl)C(Cl)C(Cl)C(Cl)C1Cl	-	-	Y	Y	-	Y
DTXSID7020710	1,2-Diphenylhydrazine	122-66-7	TX009029	C12H12N2	184.242	DSSTox_Low	N(NC1=CC=CC=C1)C1=CC=CC=C1	-	-	Y	Y	-	Y
DTXSID7020716	Hydroquinone	123-31-9	TX001382	C6H6O2	110.112	DSSTox_Low	OC1=CC=C(O)C=C1	-	-	Y	Y	-	Y
DTXSID7020764	Chlorpropham	101-21-3	TX001551	C10H12ClNO2	213.66	DSSTox_High	CC(C)OC(=O)NC1=CC=CC(Cl)=C1	-	-	Y	-	Y	Y
DTXSID7020845	Methyl methanesulfonate	66-27-3	TX008682	C2H6O3S	110.13	DSSTox_Low	COS(C)(=O)=O	-	-	Y	Y	-	Y
DTXSID7020895	Mirex	2385-85-5	TX009910	C10Cl12	545.51	DSSTox_Low	ClC12C3(Cl)C4(Cl)C5(Cl)C(Cl)(C1(Cl)C4(Cl)Cl)C2(Cl)C(Cl)(Cl)C35Cl	-	-	Y	Y	-	Y
DTXSID7020970	Nitrofen	1836-75-5	TX002297	C12H7Cl2NO3	284.09	DSSTox_High	[O-][N+](=O)C1=CC=C(OC2=C(Cl)C=C(Cl)C=C2)C=C1	-	-	Y	Y	-	Y
DTXSID7020972	Nitrofurantoin	67-20-9	TX000721	C8H6N4O5	238.159	DSSTox_Low	[O-][N+](=O)C1=CC=C(O1)C=NN1CC(=O)NC1=O	-	-	Y	Y	-	Y
DTXSID7021029	N-Nitrosodimethylamine	62-75-9	TX003962	C2H6N2O	74.083	DSSTox_Low	CN(C)N=O	-	-	Y	Y	-	Y
DTXSID7021100	Parathion	56-38-2	TX005664	C10H14NO5PS	291.26	DSSTox_Low	CCOP(=S)(OCC)OC1=CC=C(C=C1)[N+]([O-])=O	-	-	Y	-	Y	Y
DTXSID7021106	Pentachlorophenol	87-86-5	TX001735	C6HCl5O	266.32	DSSTox_Low	OC1=C(Cl)C(Cl)=C(Cl)C(Cl)=C1Cl	-	-	Y	Y	-	Y
DTXSID7021150	Phenylmercuric acetate	62-38-4	TX009869	C8H8HgO2	336.74	DSSTox_Low	-	-	-	Y	Y	-	Y
DTXSID7021237	Reserpine	50-55-5	TX008582	C33H40N2O9	608.688	DSSTox_Low	COC1C(CC2CN3CCC4=C(NC5=C4C=CC(OC)=C5)C3CC2C1C(=O)OC)OC(=O)C1=CC(OC)=C(OC)C(OC)=C1	-	-	Y	Y	-	Y
DTXSID7021239	all-trans-Retinoic acid	302-79-4	TX011582	C20H28O2	300.442	DSSTox_High	CC(C=CC1=C(C)CCCC1(C)C)=CC=CC(C)=CC(O)=O	-	-	Y	Y	-	Y
DTXSID7021605	Hexanedioic acid	124-04-9	TX002129	C6H10O4	146.142	DSSTox_High	OC(=O)CCCCC(O)=O	-	-	Y	Y	-	Y
DTXSID7021607	Hexanoic acid	142-62-1	TX005241	C6H12O2	116.16	DSSTox_Low	CCCCCC(O)=O	-	-	Y	Y	-	Y
DTXSID7021653	Pentanal	110-62-3	TX002295	C5H10O	86.134	DSSTox_Low	CCCCC=O	-	-	Y	Y	-	Y
DTXSID7021780	Diethyl phthalate	84-66-2	TX007214	C12H14O4	222.24	DSSTox_Low	CCOC(=O)C1=CC=CC=C1C(=O)OCC	-	-	Y	Y	-	Y
DTXSID7021869	p-Cresol	106-44-5	TX000723	C7H8O	108.14	DSSTox_High	CC1=CC=C(O)C=C1	-	-	Y	Y	-	Y
DTXSID7021940	1-Octanol	111-87-5	TX005798	C8H18O	130.231	DSSTox_Low	CCCCCCCCO	-	-	Y	Y	-	Y
DTXSID7021946	1-Decanol	112-30-1	TX002339	C10H22O	158.285	DSSTox_Low	CCCCCCCCCCO	-	-	Y	Y	-	Y
DTXSID7021948	Propoxur	114-26-1	TX001548	C11H15NO3	209.245	DSSTox_Low	CNC(=O)OC1=CC=CC=C1OC(C)C	-	-	Y	-	Y	Y
DTXSID7021992	Sodium saccharin hydrate	82385-42-0	TX010282	C7H6NNaO4S	223.18	DSSTox_Low	O=C1NS(=O)(=O)C2=C1C=CC=C2	-	-	Y	Y	-	Y
DTXSID7022049	2,4,6-Trimethylphenol	527-60-6	TX003067	C9H12O	136.194	DSSTox_Low	CC1=CC(C)=C(O)C(C)=C1	-	-	Y	Y	-	Y
DTXSID7022174	EPN	2104-64-5	TX006132	C14H14NO4PS	323.3	DSSTox_Low	CCOP(=S)(OC1=CC=C(C=C1)[N+]([O-])=O)C1=CC=CC=C1	-	-	Y	Y	-	Y
DTXSID7022253	Resmethrin	10453-86-8	TX005545	C22H26O3	338.447	DSSTox_High	CC(C)=CC1C(C(=O)OCC2=COC(CC3=CC=CC=C3)=C2)C1(C)C	mixture of all isomers	-	Y	-	Y	Y
DTXSID7022332	4-(Butan-2-yl)phenol	99-71-8	TX002581	C10H14O	150.221	DSSTox_Low	CCC(C)C1=CC=C(O)C=C1	-	-	Y	Y	-	Y
DTXSID7022413	Isoeugenol	97-54-1	TX008780	C10H12O2	164.204	DSSTox_Low	COC1=CC(C=CC)=CC=C1O	-	-	Y	Y	-	Y
DTXSID7023645	Tetracycline	60-54-8	TX003731	C22H24N2O8	444.44	DSSTox_High	CN(C)C1C2CC3C(C(=O)C4=C(C=CC=C4O)C3(C)O)C(=O)C2(O)C(=O)C(C(N)=O)C1=O	-	-	Y	Y	-	Y
DTXSID7023936	Butylate	2008-41-5	TX002809	C11H23NOS	217.37	DSSTox_Low	CCSC(=O)N(CC(C)C)CC(C)C	-	-	Y	-	Y	Y
DTXSID7024035	2,4-Dichlorophenoxybutyric acid	94-82-6	TX005116	C10H10Cl2O3	249.09	DSSTox_Low	OC(=O)CCCOC1=CC=C(Cl)C=C1Cl	-	-	Y	-	Y	Y
DTXSID7024081	Endothal	145-73-3	TX002723	C8H10O5	186.163	DSSTox_High	OC(=O)C1C2CCC(O2)C1C(O)=O	-	-	Y	Y	-	Y
DTXSID7024085	Ethephon	16672-87-0	TX001533	C2H6ClO3P	144.49	DSSTox_Low	OP(O)(=O)CCCl	-	-	Y	-	Y	Y
DTXSID7024087	2-Ethoxyethanol	110-80-5	TX003702	C4H10O2	90.122	DSSTox_Low	CCOCCO	-	-	Y	Y	-	Y
DTXSID7024112	Fomesafen	72178-02-0	TX008020	C15H10ClF3N2O6S	438.76	DSSTox_Low	CS(=O)(=O)NC(=O)C1=CC(OC2=CC=C(C=C2Cl)C(F)(F)F)=CC=C1[N+]([O-])=O	-	-	Y	Y	-	Y
DTXSID7024160	Lactofen	77501-63-4	TX003934	C19H15ClF3NO7	461.77	DSSTox_Low	CCOC(=O)C(C)OC(=O)C1=C(C=CC(OC2=C(Cl)C=C(C=C2)C(F)(F)F)=C1)[N+]([O-])=O	-	-	Y	-	Y	Y
DTXSID7024241	Oxyfluorfen	42874-03-3	TX000752	C15H11ClF3NO4	361.7	DSSTox_Low	CCOC1=CC(OC2=CC=C(C=C2Cl)C(F)(F)F)=CC=C1[N+]([O-])=O	-	-	Y	-	Y	Y
DTXSID7024245	Pendimethalin	40487-42-1	TX000904	C13H19N3O4	281.312	DSSTox_High	CCC(CC)NC1=C(C(C)=C(C)C=C1[N+]([O-])=O)[N+]([O-])=O	-	-	Y	-	Y	Y
DTXSID7024299	Hexythiazox	78587-05-0	TX000734	C17H21ClN2O2S	352.88	DSSTox_High	CC1C(SC(=O)N1C(=O)NC1CCCCC1)C1=CC=C(Cl)C=C1	relative stereochem	-	Y	-	Y	Y
DTXSID7024320	1,2,4,5-Tetrachlorobenzene	95-94-3	TX001015	C6H2Cl4	215.88	DSSTox_Low	ClC1=CC(Cl)=C(Cl)C=C1Cl	-	-	Y	Y	-	Y
DTXSID7024376	Vernolate	1929-77-7	TX004463	C10H21NOS	203.34	DSSTox_Low	CCCSC(=O)N(CCC)CCC	-	-	Y	Y	-	Y
DTXSID7024538	Anthralin	1143-38-0	TX008510	C14H10O3	226.231	DSSTox_High	OC1=C2C(CC3=CC=CC(O)=C3C2=O)=CC=C1	-	-	Y	Y	-	Y
DTXSID7024827	Chlorpromazine hydrochloride	69-09-0	TX007998	C17H20Cl2N2S	355.32	DSSTox_Low	CN(C)CCCN1C2=C(SC3=C1C=C(Cl)C=C3)C=CC=C2	-	-	Y	Y	-	Y
DTXSID7024873	Cyanuric acid	108-80-5	TX003273	C3H3N3O3	129.075	DSSTox_Low	OC1=NC(O)=NC(O)=N1	-	-	Y	Y	-	Y
DTXSID7024902	Dazomet	533-74-4	TX006143	C5H10N2S2	162.27	DSSTox_High	CN1CSC(=S)N(C)C1	-	-	Y	-	Y	Y
DTXSID7025055	Bis(2-ethylhexyl) decanedioate	122-62-3	TX011221	C26H50O4	426.682	DSSTox_Low	CCCCC(CC)COC(=O)CCCCCCCCC(=O)OCC(CC)CCCC	-	-	Y	Y	-	Y
DTXSID7025132	1,2-Dimethyl-3-nitrobenzene	83-41-0	TX008594	C8H9NO2	151.165	DSSTox_Low	CC1=CC=CC(=C1C)[N+]([O-])=O	-	-	Y	Y	-	Y
DTXSID7025219	Sodium dodecylbenzenesulfonate	25155-30-0	TX007288	-	-	DSSTox_High	-	Ill- defined substance; mixture of benzenesulfonates; benzene sulfonated at C4 and dodecyl chain attached at any position on the benzene ring; parent [27176-87-0]	-	Y	Y	-	Y
DTXSID7025895	N-Phenyl-1,4-benzenediamine	101-54-2	TX000708	C12H12N2	184.242	DSSTox_Low	NC1=CC=C(NC2=CC=CC=C2)C=C1	-	-	Y	Y	-	Y
DTXSID7026029	Sodium dehydroacetate	4418-26-2	TX002437	C8H7NaO4	190.13	DSSTox_Low	CC(=O)C1C(=O)OC(C)=CC1=O	-	-	Y	Y	-	Y
DTXSID7026156	Toluene 2,4-diisocyanate	584-84-9	TX004042	C9H6N2O2	174.159	DSSTox_High	CC1=CC=C(C=C1N=C=O)N=C=O	-	-	Y	Y	-	Y
DTXSID7026994	Dodecylbenzene	123-01-3	TX008688	C18H30	246.438	DSSTox_Low	CCCCCCCCCCCCC1=CC=CC=C1	-	-	Y	Y	-	Y
DTXSID7027041	2,4,7,9-Tetramethyl-5-decyne-4,7-diol	126-86-3	TX003844	C14H26O2	226.36	DSSTox_High	CC(C)CC(C)(O)C#CC(C)(O)CC(C)C	-	-	Y	Y	-	Y
DTXSID7027047	alpha-Isomethylionone	127-51-5	TX003786	C14H22O	206.329	DSSTox_High	CC(=O)C(C)=CC1C(C)=CCCC1(C)C	-	-	Y	Y	-	Y
DTXSID7027205	Octamethylcyclotetrasiloxane	556-67-2	TX009000	C8H24O4Si4	296.616	DSSTox_Low	C[Si]1(C)O[Si](C)(C)O[Si](C)(C)O[Si](C)(C)O1	-	-	Y	Y	-	Y
DTXSID7027625	Bis(2-ethylhexyl) terephthalate	6422-86-2	TX009912	C24H38O4	390.564	DSSTox_Low	CCCCC(CC)COC(=O)C1=CC=C(C=C1)C(=O)OCC(CC)CCCC	-	-	Y	Y	-	Y
DTXSID7029241	2,4-Bis(1-methyl-1-phenylethyl)phenol	2772-45-4	TX001355	C24H26O	330.471	DSSTox_High	CC(C)(C1=CC=CC=C1)C1=CC(=C(O)C=C1)C(C)(C)C1=CC=CC=C1	-	-	Y	Y	-	Y
DTXSID7029871	Clotrimazole	23593-75-1	TX005845	C22H17ClN2	344.84	DSSTox_Low	ClC1=C(C=CC=C1)C(N1C=CN=C1)(C1=CC=CC=C1)C1=CC=CC=C1	-	-	Y	Y	-	Y
DTXSID7029879	Ketoconazole	65277-42-1	TX006299	C26H28Cl2N4O4	531.43	DSSTox_High	-	relative stereochem; mixture of stereoisomers [79156-75-5]	-	Y	Y	-	Y
DTXSID7029904	8:2 Fluorotelomer alcohol	678-39-7	TX002224	C10H5F17O	464.122	DSSTox_High	OCCC(F)(F)C(F)(F)C(F)(F)C(F)(F)C(F)(F)C(F)(F)C(F)(F)C(F)(F)F	-	-	Y	Y	-	Y
DTXSID7030698	alpha-Cyclodextrin	10016-20-3	TX008768	C36H60O30	972.846	DSSTox_High	[H]C12OC(CO)C([H])(OC3([H])OC(CO)C([H])(OC4([H])OC(CO)C([H])(OC5([H])OC(CO)C([H])(OC6([H])OC(CO)C([H])(OC7([H])OC(CO)C([H])(O1)C(O)C7O)C(O)C6O)C(O)C5O)C(O)C4O)C(O)C3O)C(O)C2O	-	-	Y	Y	-	Y
DTXSID7031248	Diquat dibromide monohydrate	6385-62-2	TX009590	C12H14Br2N2O	362.065	DSSTox_Low	C1C[N+]2=C(C=CC=C2)C2=CC=CC=[N+]12	-	-	Y	-	Y	Y
DTXSID7032004	Flutamide	13311-84-7	TX008558	C11H11F3N2O3	276.215	DSSTox_Low	CC(C)C(=O)NC1=CC(=C(C=C1)[N+]([O-])=O)C(F)(F)F	-	-	Y	Y	-	Y
DTXSID7032393	Fenoxycarb	72490-01-8	TX000959	C17H19NO4	301.342	DSSTox_High	CCOC(=O)NCCOC1=CC=C(OC2=CC=CC=C2)C=C1	-	-	Y	-	Y	Y
DTXSID7032424	Mesotrione	104206-82-8	TX009155	C14H13NO7S	339.32	DSSTox_Low	CS(=O)(=O)C1=CC(=C(C=C1)C(=O)C1C(=O)CCCC1=O)[N+]([O-])=O	-	-	Y	-	Y	Y
DTXSID7032470	Propetamphos	31218-83-4	TX001003	C10H20NO4PS	281.31	DSSTox_Low	CCNP(=S)(OC)OC(C)=CC(=O)OC(C)C	-	-	Y	-	Y	Y
DTXSID7032551	Fluazinam	79622-59-6	TX000777	C13H4Cl2F6N4O4	465.09	DSSTox_High	[O-][N+](=O)C1=CC(=C(Cl)C(=C1NC1=C(Cl)C=C(C=N1)C(F)(F)F)[N+]([O-])=O)C(F)(F)F	-	-	Y	-	Y	Y
DTXSID7032553	Flumetralin	62924-70-3	TX000826	C16H12ClF4N3O4	421.73	DSSTox_Low	CCN(CC1=C(Cl)C=CC=C1F)C1=C(C=C(C=C1[N+]([O-])=O)C(F)(F)F)[N+]([O-])=O	-	-	Y	-	Y	Y
DTXSID7032555	Flumioxazin	103361-09-7	TX001405	C19H15FN2O4	354.337	DSSTox_High	FC1=CC2=C(C=C1N1C(=O)C3=C(CCCC3)C1=O)N(CC#C)C(=O)CO2	-	-	Y	-	Y	Y
DTXSID7032638	Pyraclostrobin	175013-18-0	TX000834	C19H18ClN3O4	387.82	DSSTox_Low	CON(C(=O)OC)C1=C(COC2=NN(C=C2)C2=CC=C(Cl)C=C2)C=CC=C1	-	-	Y	-	Y	Y
DTXSID7034252	Tepraloxydim	149979-41-9	TX000740	C17H24ClNO4	341.83	DSSTox_High	CCC(=NOCC=CCl)C1C(=O)CC(CC1=O)C1CCOCC1	double bond E	-	Y	-	Y	Y
DTXSID7034545	Dimethomorph	110488-70-5	TX002802	C21H22ClNO4	387.86	DSSTox_Low	COC1=C(OC)C=C(C=C1)C(=CC(=O)N1CCOCC1)C1=CC=C(Cl)C=C1	-	-	Y	-	Y	Y
DTXSID7034676	Isazofos	42509-80-8	TX000892	C9H17ClN3O3PS	313.74	DSSTox_Low	CCOP(=S)(OCC)OC1=NN(C(C)C)C(Cl)=N1	-	-	Y	-	Y	Y
DTXSID7034961	Thiacloprid	111988-49-9	TX000673	C10H9ClN4S	252.72	DSSTox_Low	ClC1=CC=C(CN2CCSC2=NC#N)C=N1	-	-	Y	-	Y	Y
DTXSID7037185	Amiodarone hydrochloride	19774-82-4	TX004572	C25H30ClI2NO3	681.78	DSSTox_Low	CCCCC1=C(C(=O)C2=CC(I)=C(OCCN(CC)CC)C(I)=C2)C2=CC=CC=C2O1	-	-	Y	Y	-	Y
DTXSID7037717	Bisphenol AF	1478-61-1	TX004108	C15H10F6O2	336.233	DSSTox_Low	OC1=CC=C(C=C1)C(C1=CC=C(O)C=C1)(C(F)(F)F)C(F)(F)F	-	-	Y	Y	-	Y
DTXSID7040362	5-Chloro-N-(2-chloro-4-nitrophenyl)-2-hydroxybenzamide	50-65-7	TX003375	C13H8Cl2N2O4	327.12	DSSTox_High	OC1=C(C=C(Cl)C=C1)C(=O)NC1=CC=C(C=C1Cl)[N+]([O-])=O	-	-	Y	-	Y	Y
DTXSID7040788	2-tert-Butyl-4-methoxyphenol	121-00-6	TX006802	C11H16O2	180.247	DSSTox_High	COC1=CC=C(O)C(=C1)C(C)(C)C	-	-	Y	Y	-	Y
DTXSID7041097	1-(2-Chlorophenyl)-N-methyl-N-(1-methylpropyl)-3-isoquinolinecarboxamide	85532-75-8	TX011613	C21H21ClN2O	352.86	DSSTox_High	CCC(C)N(C)C(=O)C1=CC2=C(C=CC=C2)C(=N1)C1=CC=CC=C1Cl	-	-	Y	Y	-	Y
DTXSID7041623	Benodanil	15310-01-7	TX005992	C13H10INO	323.133	DSSTox_Low	IC1=C(C=CC=C1)C(=O)NC1=CC=CC=C1	-	-	Y	Y	-	Y
DTXSID7042190	N,N-Dimethyldecylamine oxide	2605-79-0	TX002765	C12H27NO	201.354	DSSTox_Low	CCCCCCCCCC[N+](C)(C)[O-]	-	-	Y	Y	-	Y
DTXSID7044928	Isopropyl triethanolamine titanate	36673-16-2	TX005542	C18H42N2O8Ti	462.407	DSSTox_Low	-	-	-	Y	Y	-	Y
DTXSID7047271	PD 0343701	676116-04-4	TX006183	C26H34N4O4S2	530.7	DSSTox_High	CC1=CC(CCN2CCN(CC2)C2=NSC3=CC=CC=C23)=CC2=C1NC(=O)CC2(C)C	-	-	Y	Y	-	Y
DTXSID7047277	Elzasonan	361343-19-3	TX006168	C22H23Cl2N3OS	448.41	DSSTox_High	CN1CCN(CC1)C1=CC=CC=C1C=C1SCCN(C1=O)C1=CC(Cl)=C(Cl)C=C1	-	-	Y	Y	-	Y
DTXSID7047279	CP-532623	261947-38-0	TX006170	C27H27F9N2O3	598.51	DSSTox_High	CCC1CC(N(CC2=CC(=CC(=C2)C(F)(F)F)C(F)(F)F)C(C)=O)C2=C(C=CC(=C2)C(F)(F)F)N1C(=O)OC(C)C	absolute stereochem	-	Y	Y	-	Y
DTXSID7047304	CP-100829	135080-03-4	TX006193	C14H7Cl2FN2O3S	373.18	DSSTox_High	NC(=O)N1C(=O)C(C(=O)C2=CC(Cl)=CS2)C2=C1C=C(Cl)C(F)=C2	-	-	Y	Y	-	Y
DTXSID7047306	CP-634384	290352-28-2	TX006195	C19H19NO5	341.363	DSSTox_High	CC1=CC(NC(=O)C(O)=O)=CC(C)=C1OC1=CC=C(O)C2=C1CCC2	-	-	Y	Y	-	Y
DTXSID7047308	CP-105696	158081-99-3	TX006197	C28H28O4	428.528	DSSTox_High	OC1C(CC2=CC=C(C=C2)C2=CC=CC=C2)COC2=C1C=CC(=C2)C1(CCCC1)C(O)=O	absolute stereochem	-	Y	Y	-	Y
DTXSID7047356	Ilepatril	473289-62-2	TX006228	C22H28N2O5S	432.54	DSSTox_Low	CC(C)C(SC(C)=O)C(=O)NC1CC2=C(C=CC=C2)C2CCCC(N2C1=O)C(O)=O	-	-	Y	Y	-	Y
DTXSID7047358	Nelivaptan	439687-69-1	TX009695	C30H32ClN3O8S	630.11	DSSTox_Low	COC1=CC=C(C(OC)=C1)S(=O)(=O)N1C(=O)C(N2CC(O)CC2C(=O)N(C)C)(C2=CC(Cl)=CC=C12)C1=CC=CC=C1OC	-	-	Y	Y	-	Y
DTXSID7048166	PharmaGSID_48166	NOCAS_48166	TX011657	C19H21N3O8	419.39	DSSTox_Low	COC1=CC(C=O)=CC2=C1C(COC(N)=O)C1(OC(C)=O)ON2CC2C1N2C(C)=O	-	-	Y	Y	-	Y
DTXSID7048168	Fabesetron hydrochloride	129299-90-7	TX011663	C18H20ClN3O	329.83	DSSTox_High	CC1=C(CC2CCC3=C(C)C4=CC=CC=C4N3C2=O)NC=N1	absolute stereochem	-	Y	Y	-	Y
DTXSID8020040	Aldrin	309-00-2	TX004449	C12H8Cl6	364.9	DSSTox_High	ClC1=C(Cl)C2(Cl)C3C4CC(C=C4)C3C1(Cl)C2(Cl)Cl	-	-	Y	Y	-	Y
DTXSID8020121	Sodium azide	26628-22-8	TX001745	N3Na	65.011	DSSTox_Low	-	-	-	Y	Y	-	Y
DTXSID8020123	Azobenzene	103-33-3	TX007196	C12H10N2	182.226	DSSTox_Low	C1=CC=C(C=C1)N=NC1=CC=CC=C1	-	-	Y	Y	-	Y
DTXSID8020127	3'-Azido-3'-deoxythymidine	30516-87-1	TX001914	C10H13N5O4	267.245	DSSTox_Low	CC1=CN(C2CC(N=[N+]=[N-])C(CO)O2)C(=O)N=C1O	3'-Azido-3'-deoxythymidine_x000D_	-	Y	Y	-	Y
DTXSID8020337	Clomiphene citrate (1:1)	50-41-9	TX006008	C32H36ClNO8	598.09	DSSTox_High	CCN(CC)CCOC1=CC=C(C=C1)C(=C(Cl)C1=CC=CC=C1)C1=CC=CC=C1	-	-	Y	Y	-	Y
DTXSID8020462	Diethylene glycol	111-46-6	TX007745	C4H10O3	106.121	DSSTox_Low	OCCOCCO	-	-	Y	Y	-	Y
DTXSID8020541	5,5-Diphenylhydantoin	57-41-0	TX001601	C15H12N2O2	252.273	DSSTox_High	O=C1NC(=O)C(N1)(C1=CC=CC=C1)C1=CC=CC=C1	-	-	Y	Y	-	Y
DTXSID8020597	Ethylene glycol	107-21-1	TX011727	C2H6O2	62.068	DSSTox_High	OCCO	-	-	Y	Y	-	Y
DTXSID8020620	Fenthion	55-38-9	TX000944	C10H15O3PS2	278.32	DSSTox_High	COP(=S)(OC)OC1=CC(C)=C(SC)C=C1	-	-	Y	-	Y	Y
DTXSID8020628	Fluometuron	2164-17-2	TX000997	C10H11F3N2O	232.206	DSSTox_Low	CN(C)C(=O)NC1=CC=CC(=C1)C(F)(F)F	-	-	Y	-	Y	Y
DTXSID8020755	Isoniazid	54-85-3	TX005751	C6H7N3O	137.142	DSSTox_High	NNC(=O)C1=CC=NC=C1	-	-	Y	Y	-	Y
DTXSID8020759	Isophorone	78-59-1	TX002119	C9H14O	138.21	DSSTox_Low	CC1=CC(=O)CC(C)(C)C1	-	-	Y	Y	-	Y
DTXSID8020913	Naphthalene	91-20-3	TX008445	C10H8	128.174	DSSTox_Low	C1=CC2=CC=CC=C2C=C1	-	-	Y	Y	-	Y
DTXSID8020961	4-Nitroaniline	100-01-6	TX005098	C6H6N2O2	138.126	DSSTox_Low	NC1=CC=C(C=C1)[N+]([O-])=O	-	-	Y	Y	-	Y
DTXSID8021195	1,3-Propane sultone	1120-71-4	TX009499	C3H6O3S	122.14	DSSTox_Low	O=S1(=O)CCCO1	-	-	Y	Y	-	Y
DTXSID8021272	Sodium chlorite	7758-19-2	TX006834	ClNaO2	90.44	DSSTox_Low	-	-	-	Y	Y	-	Y
DTXSID8021301	Tamoxifen citrate	54965-24-1	TX006863	C32H37NO8	563.647	DSSTox_High	CCC(=C(C1=CC=CC=C1)C1=CC=C(OCCN(C)C)C=C1)C1=CC=CC=C1	-	-	Y	Y	-	Y
DTXSID8021515	Butanoic acid	107-92-6	TX004296	C4H8O2	88.106	DSSTox_Low	CCCC(O)=O	-	-	Y	Y	-	Y
DTXSID8021519	2-(2-Butoxyethoxy)ethanol	112-34-5	TX002545	C8H18O3	162.229	DSSTox_Low	CCCCOCCOCCO	-	-	Y	Y	-	Y
DTXSID8021642	Octadecanoic acid	57-11-4	TX009382	C18H36O2	284.484	DSSTox_Low	CCCCCCCCCCCCCCCCCC(O)=O	-	-	Y	Y	-	Y
DTXSID8021771	4-(2-Methylbutan-2-yl)phenol	80-46-6	TX002599	C11H16O	164.248	DSSTox_Low	CCC(C)(C)C1=CC=C(O)C=C1	-	-	Y	Y	-	Y
DTXSID8021800	N,N-Diethylaniline	91-66-7	TX000842	C10H15N	149.237	DSSTox_Low	CCN(CC)C1=CC=CC=C1	-	-	Y	Y	-	Y
DTXSID8021808	o-Cresol	95-48-7	TX012612	C7H8O	108.14	DSSTox_High	CC1=C(O)C=CC=C1	-	-	Y	Y	-	Y
DTXSID8022111	Propanil	709-98-8	TX001536	C9H9Cl2NO	218.08	DSSTox_High	CCC(=O)NC1=CC=C(Cl)C(Cl)=C1	-	-	Y	-	Y	Y
DTXSID8022292	Permethrin	52645-53-1	TX000949	C21H20Cl2O3	391.29	DSSTox_High	CC1(C)C(C=C(Cl)Cl)C1C(=O)OCC1=CC(OC2=CC=CC=C2)=CC=C1	-	-	Y	-	Y	Y
DTXSID8022325	2,2-Bis(4-hydroxyphenyl)-1,1,1-trichloroethane	2971-36-0	TX002185	C14H11Cl3O2	317.59	DSSTox_High	OC1=CC=C(C=C1)C(C1=CC=C(O)C=C1)C(Cl)(Cl)Cl	-	-	Y	-	Y	Y
DTXSID8022377	17alpha-Estradiol	57-91-0	TX004028	C18H24O2	272.388	DSSTox_Low	CC12CCC3C(CCC4=C3C=CC(O)=C4)C1CCC2O	-	-	Y	Y	-	Y
DTXSID8022828	Cladribine	4291-63-8	TX010040	C10H12ClN5O3	285.69	DSSTox_Low	NC1=C2N=CN(C3CC(O)C(CO)O3)C2=NC(Cl)=N1	-	-	Y	Y	-	Y
DTXSID8022959	Docusate sodium	577-11-7	TX007202	C20H37NaO7S	444.56	DSSTox_High	CCCCC(CC)COC(=O)CC(C(=O)OCC(CC)CCCC)S(O)(=O)=O	-	-	Y	Y	-	Y
DTXSID8023216	3,5,3'-Triiodothyronine	6893-02-3	TX010360	C15H12I3NO4	650.977	DSSTox_Low	NC(CC1=CC(I)=C(OC2=CC(I)=C(O)C=C2)C(I)=C1)C(O)=O	-	-	Y	Y	-	Y
DTXSID8023632	L-Tartaric acid	87-69-4	TX000967	C4H6O6	150.086	DSSTox_High	OC(C(O)C(O)=O)C(O)=O	absolute stereochem	-	Y	Y	-	Y
DTXSID8023719	Troglitazone	97322-87-7	TX006205	C24H27NO5S	441.54	DSSTox_High	CC1=C(O)C(C)=C2CCC(C)(COC3=CC=C(CC4SC(=O)NC4=O)C=C3)OC2=C1C	-	-	Y	Y	-	Y
DTXSID8023846	Acephate	30560-19-1	TX000715	C4H10NO3PS	183.16	DSSTox_Low	COP(=O)(NC(C)=O)SC	-	-	Y	-	Y	Y
DTXSID8023848	Acetochlor	34256-82-1	TX000687	C14H20ClNO2	269.77	DSSTox_Low	CCOCN(C(=O)CCl)C1=C(CC)C=CC=C1C	-	-	Y	-	Y	Y
DTXSID8023890	Asulam	3337-71-1	TX000986	C8H10N2O4S	230.24	DSSTox_High	COC(=O)NS(=O)(=O)C1=CC=C(N)C=C1	-	-	Y	-	Y	Y
DTXSID8023892	Abamectin	71751-41-2	TX000713	-	-	DSSTox_High	-	mixture of B1a [65195-55-3] ((S)-sec-Butyl)- form and B1b [65195-56-4] (isopropyl)- form (4:1)	-	Y	-	Y	Y
DTXSID8023927	p-Bromodiphenyl ether	101-55-3	TX003073	C12H9BrO	249.107	DSSTox_Low	BrC1=CC=C(OC2=CC=CC=C2)C=C1	-	-	Y	Y	-	Y
DTXSID8023977	2-Chlorotoluene	95-49-8	TX003499	C7H7Cl	126.58	DSSTox_Low	CC1=C(Cl)C=CC=C1	-	-	Y	Y	-	Y
DTXSID8024105	Fluorene	86-73-7	TX009689	C13H10	166.223	DSSTox_Low	C1C2=C(C=CC=C2)C2=C1C=CC=C2	-	-	Y	Y	-	Y
DTXSID8024107	1-Methyl-3-phenyl-5-(3-(trifluoromethyl)phenyl)-4-pyridone	59756-60-4	TX009791	C19H14F3NO	329.322	DSSTox_Low	CN1C=C(C(=O)C(=C1)C1=CC(=CC=C1)C(F)(F)F)C1=CC=CC=C1	-	-	Y	Y	-	Y
DTXSID8024109	Flutolanil	66332-96-5	TX011593	C17H16F3NO2	323.315	DSSTox_Low	CC(C)OC1=CC(NC(=O)C2=C(C=CC=C2)C(F)(F)F)=CC=C1	-	-	Y	-	Y	Y
DTXSID8024151	Imazalil	35554-44-0	TX000663	C14H14Cl2N2O	297.18	DSSTox_Low	ClC1=CC(Cl)=C(C=C1)C(CN1C=CN=C1)OCC=C	-	-	Y	-	Y	Y
DTXSID8024157	Isopropalin	33820-53-0	TX006112	C15H23N3O4	309.366	DSSTox_Low	CCCN(CCC)C1=C(C=C(C=C1[N+]([O-])=O)C(C)C)[N+]([O-])=O	-	-	Y	Y	-	Y
DTXSID8024159	Isoxaben	82558-50-7	TX000661	C18H24N2O4	332.4	DSSTox_Low	CCC(C)(CC)C1=NOC(NC(=O)C2=C(OC)C=CC=C2OC)=C1	-	-	Y	-	Y	Y
DTXSID8024234	Norflurazon	27314-13-2	TX001717	C12H9ClF3N3O	303.67	DSSTox_Low	CN=C1C=NN(C2=CC=CC(=C2)C(F)(F)F)C(=O)C1Cl	-	-	Y	-	Y	Y
DTXSID8024238	Oryzalin	19044-88-3	TX011586	C12H18N4O6S	346.36	DSSTox_Low	CCCN(CCC)C1=C(C=C(C=C1[N+]([O-])=O)S(N)(=O)=O)[N+]([O-])=O	-	-	Y	-	Y	Y
DTXSID8024280	Propiconazole	60207-90-1	TX000926	C15H17Cl2N3O2	342.22	DSSTox_Low	CCCC1COC(CN2C=NC=N2)(O1)C1=C(Cl)C=C(Cl)C=C1	-	-	Y	-	Y	Y
DTXSID8024284	1-Methoxy-2-propanol	107-98-2	TX003876	C4H10O2	90.122	DSSTox_High	COCC(C)O	-	-	Y	Y	-	Y
DTXSID8024315	Myclobutanil	88671-89-0	TX000771	C15H17ClN4	288.78	DSSTox_Low	CCCCC(CN1C=NC=N1)(C#N)C1=CC=C(Cl)C=C1	-	-	Y	-	Y	Y
DTXSID8024317	Terbacil	5902-51-2	TX000888	C9H13ClN2O2	216.67	DSSTox_High	CC1=NC(=O)N(C(=O)C1Cl)C(C)(C)C	-	-	Y	-	Y	Y
DTXSID8024523	4-Androstene-3,17-dione	63-05-8	TX002221	C19H26O2	286.415	DSSTox_High	CC12CCC3C(CCC4=CC(=O)CCC34C)C1CCC2=O	-	-	Y	Y	-	Y
DTXSID8024652	Bronopol	52-51-7	TX003311	C3H6BrNO4	199.988	DSSTox_Low	OCC(Br)(CO)[N+]([O-])=O	-	-	Y	Y	-	Y
DTXSID8024814	4-Chlorotoluene	106-43-4	TX002327	C7H7Cl	126.58	DSSTox_Low	CC1=CC=C(Cl)C=C1	-	-	Y	Y	-	Y
DTXSID8024999	3,4-Dichloronitrobenzene	99-54-7	TX003383	C6H3Cl2NO2	192	DSSTox_Low	[O-][N+](=O)C1=CC=C(Cl)C(Cl)=C1	-	-	Y	Y	-	Y
DTXSID8025096	Dimethyl adipate	627-93-0	TX001423	C8H14O4	174.196	DSSTox_Low	COC(=O)CCCCC(=O)OC	-	-	Y	Y	-	Y
DTXSID8025337	Formamide	75-12-7	TX011203	CH3NO	45.041	DSSTox_High	NC=O	-	-	Y	Y	-	Y
DTXSID8025595	N,N'-Methylenebisacrylamide	110-26-9	TX004062	C7H10N2O2	154.169	DSSTox_Low	C=CC(=O)NCNC(=O)C=C	-	-	Y	Y	-	Y
DTXSID8025599	Methylene bis(thiocyanate)	6317-18-6	TX001619	C3H2N2S2	130.18	DSSTox_Low	N#CSCSC#N	-	-	Y	-	Y	Y
DTXSID8026193	1,2,3-Trichlorobenzene	87-61-6	TX003243	C6H3Cl3	181.44	DSSTox_High	ClC1=CC=CC(Cl)=C1Cl	-	-	Y	Y	-	Y
DTXSID8026224	Triethylene glycol dimethyl ether	112-49-2	TX010054	C8H18O4	178.228	DSSTox_Low	COCCOCCOCCOC	-	-	Y	Y	-	Y
DTXSID8026307	2,6-Dimethylaniline	87-62-7	TX004280	C8H11N	121.183	DSSTox_Low	CC1=CC=CC(C)=C1N	-	-	Y	Y	-	Y
DTXSID8026640	1,3-Diisopropylbenzene	99-62-7	TX001274	C12H18	162.276	DSSTox_Low	CC(C)C1=CC(=CC=C1)C(C)C	-	-	Y	Y	-	Y
DTXSID8026727	Geraniol	106-24-1	TX003395	C10H18O	154.253	DSSTox_High	CC(C)=CCCC(C)=CCO	-	-	Y	Y	-	Y
DTXSID8026773	1,3-Butanediol	107-88-0	TX002092	C4H10O2	90.122	DSSTox_Low	CC(O)CCO	-	-	Y	Y	-	Y
DTXSID8027034	2-(Hydroxymethyl)-2-nitro-1,3-propanediol	126-11-4	TX002098	C4H9NO5	151.118	DSSTox_Low	OCC(CO)(CO)[N+]([O-])=O	-	-	Y	Y	-	Y
DTXSID8027581	1,5,9-Cyclododecatriene	4904-61-4	TX002104	C12H18	162.276	DSSTox_Low	C1CC=CCCC=CCCC=C1	-	-	Y	Y	-	Y
DTXSID8027955	Isooctyl acrylate	29590-42-9	TX005026	-	-	DSSTox_High	-	Incompletely defined substance; the iso methyl group can be anywhere on the chain; mixture of isooctyl isomers;	-	Y	Y	-	Y
DTXSID8029600	Methacrylamide	79-39-0	TX001019	C4H7NO	85.106	DSSTox_High	CC(=C)C(N)=O	-	-	Y	Y	-	Y
DTXSID8031863	Perfluorononanoic acid	375-95-1	TX003818	C9HF17O2	464.078	DSSTox_High	OC(=O)C(F)(F)C(F)(F)C(F)(F)C(F)(F)C(F)(F)C(F)(F)C(F)(F)C(F)(F)F	-	-	Y	Y	-	Y
DTXSID8031865	Perfluorooctanoic acid	335-67-1	TX009159	C8HF15O2	414.07	DSSTox_High	OC(=O)C(F)(F)C(F)(F)C(F)(F)C(F)(F)C(F)(F)C(F)(F)C(F)(F)F	-	-	Y	-	Y	Y
DTXSID8032386	N-Ethyl-N-(2-methyl-2-propenyl)-2,6-dinitro-4-(trifluoromethyl)benzenamine	55283-68-6	TX008648	C13H14F3N3O4	333.267	DSSTox_Low	CCN(CC(C)=C)C1=C(C=C(C=C1[N+]([O-])=O)C(F)(F)F)[N+]([O-])=O	-	-	Y	-	Y	Y
DTXSID8032544	Dipropyl 2,5-pyridinedicarboxylate	136-45-8	TX005260	C13H17NO4	251.282	DSSTox_High	CCCOC(=O)C1=CC=C(N=C1)C(=O)OCCC	-	-	Y	-	Y	Y
DTXSID8032548	Fenbuconazole	114369-43-6	TX000969	C19H17ClN4	336.82	DSSTox_Low	ClC1=CC=C(CCC(CN2C=NC=N2)(C#N)C2=CC=CC=C2)C=C1	-	-	Y	-	Y	Y
DTXSID8032673	Pyrithiobac-sodium	123343-16-8	TX001433	C13H10ClN2NaO4S	348.73	DSSTox_Low	COC1=CC(OC)=NC(SC2=C(C(O)=O)C(Cl)=CC=C2)=N1	-	-	Y	-	Y	Y
DTXSID8033562	Hydroxyflutamide	52806-53-8	TX012611	C11H11F3N2O4	292.214	DSSTox_Low	CC(C)(O)C(=O)NC1=CC(=C(C=C1)[N+]([O-])=O)C(F)(F)F	-	-	Y	Y	-	Y
DTXSID8034401	Buprofezin	69327-76-0	TX000773	C16H23N3OS	305.44	DSSTox_High	CC(C)N1C(SCN(C1=O)C1=CC=CC=C1)=NC(C)(C)C	-	-	Y	-	Y	Y
DTXSID8034580	Ethofumesate	26225-79-6	TX000838	C13H18O5S	286.34	DSSTox_Low	CCOC1OC2=C(C=C(OS(C)(=O)=O)C=C2)C1(C)C	-	-	Y	-	Y	Y
DTXSID8034586	Etoxazole	153233-91-1	TX009157	C21H23F2NO2	359.417	DSSTox_High	CCOC1=C(C=CC(=C1)C(C)(C)C)C1COC(=N1)C1=C(F)C=CC=C1F	-	-	Y	-	Y	Y
DTXSID8034588	Famoxadone	131807-57-3	TX001402	C22H18N2O4	374.396	DSSTox_Low	CC1(OC(=O)N(NC2=CC=CC=C2)C1=O)C1=CC=C(OC2=CC=CC=C2)C=C1	-	-	Y	-	Y	Y
DTXSID8034665	Imazapyr	81334-34-1	TX000728	C13H15N3O3	261.281	DSSTox_Low	CC(C)C1(C)N=C(NC1=O)C1=NC=CC=C1C(O)=O	tautomers	-	Y	-	Y	Y
DTXSID8034742	Milbemectin (mixture of 70% Milbemcin A4, 30% Milbemycin A3)	NOCAS_34742	TX006535	-	-	DSSTox_Low	-	mixture of milbemectrin A4 (6'-ethyl) [51596-11-3] and A3 (6'-methyl) [51596-10-2]	-	Y	-	Y	Y
DTXSID8034871	Pyraflufen-ethyl	129630-19-9	TX000977	C15H13Cl2F3N2O4	413.17	DSSTox_Low	CCOC(=O)COC1=C(Cl)C=C(F)C(=C1)C1=NN(C)C(OC(F)F)=C1Cl	-	-	Y	-	Y	Y
DTXSID8034877	Pyrimethanil	53112-28-0	TX000725	C12H13N3	199.257	DSSTox_High	CC1=CC(C)=NC(NC2=CC=CC=C2)=N1	-	-	Y	-	Y	Y
DTXSID8034956	Tetraconazole	112281-77-3	TX001430	C13H11Cl2F4N3O	372.14	DSSTox_Low	FC(F)C(F)(F)OCC(CN1C=NC=N1)C1=C(Cl)C=C(Cl)C=C1	-	-	Y	-	Y	Y
DTXSID8035001	10-Undecenoic acid	112-38-9	TX002567	C11H20O2	184.279	DSSTox_Low	OC(=O)CCCCCCCCC=C	-	-	Y	Y	-	Y
DTXSID8035180	Allethrin	584-79-2	TX008810	C19H26O3	302.414	DSSTox_High	CC(C)=CC1C(C(=O)OC2CC(=O)C(CC=C)=C2C)C1(C)C	allethrin, d-allethrin, bioallethrin all use the same CAS	-	Y	-	Y	Y
DTXSID8037706	Potassium perfluorooctanesulfonate	2795-39-3	TX008906	C8F17KO3S	538.22	DSSTox_High	OS(=O)(=O)C(F)(F)C(F)(F)C(F)(F)C(F)(F)C(F)(F)C(F)(F)C(F)(F)C(F)(F)F	-	-	Y	Y	-	Y
DTXSID8037708	Ammonium perfluorooctanoate	3825-26-1	TX009948	C8H4F15NO2	431.101	DSSTox_High	OC(=O)C(F)(F)C(F)(F)C(F)(F)C(F)(F)C(F)(F)C(F)(F)C(F)(F)F	-	-	Y	Y	-	Y
DTXSID8037752	Diphenyl isophthalate	744-45-6	TX008788	C20H14O4	318.328	DSSTox_Low	O=C(OC1=CC=CC=C1)C1=CC(=CC=C1)C(=O)OC1=CC=CC=C1	-	-	Y	Y	-	Y
DTXSID8040222	Trifloxysulfuron-sodium	199119-58-9	TX000765	C14H13F3N5NaO6S	459.33	DSSTox_High	COC1=CC(OC)=NC(NC(=O)NS(=O)(=O)C2=NC=CC=C2OCC(F)(F)F)=N1	parent [145099-21-4]	-	Y	-	Y	Y
DTXSID8040694	Butyl benzoate	136-60-7	TX007565	C11H14O2	178.231	DSSTox_Low	CCCCOC(=O)C1=CC=CC=C1	-	-	Y	Y	-	Y
DTXSID8040721	4-Cyclohexylcyclohexanone	92-68-2	TX004405	C12H20O	180.291	DSSTox_High	O=C1CCC(CC1)C1CCCCC1	-	-	Y	Y	-	Y
DTXSID8041030	Fenofibric acid	42017-89-0		C17H15ClO4	318.75	DSSTox_High	CC(C)(OC1=CC=C(C=C1)C(=O)C1=CC=C(Cl)C=C1)C(O)=O	-	Y	-	-	-	-
DTXSID8041248	2,5-Di-tert-butylbenzene-1,4-diol	88-58-4	TX002530	C14H22O2	222.328	DSSTox_Low	CC(C)(C)C1=CC(O)=C(C=C1O)C(C)(C)C	-	-	Y	Y	-	Y
DTXSID8044175	Clove leaf oil	8000-34-8	TX011345	-	-	DSSTox_High	-	-	-	Y	Y	-	Y
DTXSID8044593	1-Benzylquinolinium chloride	15619-48-4	TX007270	C16H14ClN	255.75	DSSTox_High	C(C1=CC=CC=C1)[N+]1=C2C=CC=CC2=CC=C1	-	-	Y	Y	-	Y
DTXSID8047262	CI-1029	207736-05-8	TX006155	C28H37NO4S	483.67	DSSTox_High	CC(C)C1(CCC2=CC=C(N)C=C2)CC(=O)C(SC2=C(C=C(CO)C(C)=C2)C(C)(C)C)C(=O)O1	-	-	Y	Y	-	Y
DTXSID8047264	CP-283097	171866-31-2	TX006157	C20H22FNO4	359.397	DSSTox_High	OC1C(COC2=C1C=CC(O)=C2)N1CCC(O)(CC1)C1=CC=C(F)C=C1	absolute stereochem; rotation (+)	-	Y	Y	-	Y
DTXSID8047266	CP-544439	230954-09-3	TX006159	C18H19FN2O6S	410.42	DSSTox_High	ONC(=O)C1(CCOCC1)NS(=O)(=O)C1=CC=C(OC2=CC=C(F)C=C2)C=C1	-	-	Y	Y	-	Y
DTXSID8047268	CI-959	104795-68-8	TX006161	C14H14N5NaO3S	355.35	DSSTox_High	COC1=CC2=C(SC(C(=O)NC3=NN=NN3)=C2OC(C)C)C=C1	-	-	Y	Y	-	Y
DTXSID8047341	SSR146977	264618-44-2	TX006218	C35H42Cl2N4O2	621.65	DSSTox_High	CN(C)C(=O)NC1(CCN(CCCC2(CCCN(C2)C(=O)C2=CC=CC=C2)C2=CC=C(Cl)C(Cl)=C2)CC1)C1=CC=CC=C1	-	-	Y	Y	-	Y
DTXSID8047347	SR271425	155990-20-8	TX006222	C22H27N3O3S	413.54	DSSTox_Low	CCN(CC)CCNC1=C2C(=O)C3=C(SC2=C(CNC=O)C=C1)C=CC(OC)=C3	-	-	Y	Y	-	Y
DTXSID8047349	AVE8488	NOCAS_47349	TX006393	C23H25ClFN3O4	461.92	DSSTox_Low	CN1CCN(Cc2cc(co2)-c2ccc3nc(O)oc3c2)C(C1)c1ccc(F)cc1	-	-	Y	Y	-	Y
DTXSID8047391	SAR102608	1068967-96-3	TX006251	C20H16FN5O	361.38	DSSTox_High	CC1=CN(NC(=O)C2=C(C)N=C(N=C2)C2=CC=CC=N2)C2=CC=C(F)C=C12	-	-	Y	Y	-	Y
DTXSID8047395	Diisononyl cyclohexane-1,2-dicarboxylate	166412-78-8	TX002345	-	-	DSSTox_High	-	mixture of C9 isomers;	-	Y	Y	-	Y
DTXSID8047553	Perfluoroundecanoic acid	2058-94-8	TX010342	C11HF21O2	564.093	DSSTox_High	OC(=O)C(F)(F)C(F)(F)C(F)(F)C(F)(F)C(F)(F)C(F)(F)C(F)(F)C(F)(F)C(F)(F)C(F)(F)F	-	-	Y	Y	-	Y
DTXSID8048521	PharmaGSID_48521	1191914-21-2	TX012270	C31H49N5O4	555.764	DSSTox_Low	CCCCC1CN(CC2CCOCC2)C(=O)OC11CCN(CC1)C1(C)CCN(CC1)C(=O)C1=C(C)N=CN=C1C	-	-	Y	Y	-	Y
DTXSID9020035	Aflatoxin B1	1162-65-8		C17H12O6	312.277	DSSTox_High	COC1=C2C3=C(C(=O)CC3)C(=O)OC2=C2C3C=COC3OC2=C1	-	Y	-	-	-	-
DTXSID9020087	(E)-Anethole	4180-23-8	TX003353	C10H12O	148.205	DSSTox_High	COC1=CC=C(C=CC)C=C1	-	-	Y	Y	-	Y
DTXSID9020089	Anilazine	101-05-3	TX000832	C9H5Cl3N4	275.52	DSSTox_Low	ClC1=CC=CC=C1NC1=NC(Cl)=NC(Cl)=N1	-	-	Y	-	Y	Y
DTXSID9020112	Atrazine	1912-24-9	TX001546	C8H14ClN5	215.69	DSSTox_Low	CCNC1=NC(NC(C)C)=NC(Cl)=N1	-	-	Y	-	Y	Y
DTXSID9020160	Bifenthrin	82657-04-3	TX000966	C23H22ClF3O2	422.87	DSSTox_High	CC1=C(COC(=O)C2C(C=C(Cl)C(F)(F)F)C2(C)C)C=CC=C1C1=CC=CC=C1	-	-	Y	-	Y	Y
DTXSID9020164	Pentaerythritol dibromide	3296-90-0	TX003145	C5H10Br2O2	261.941	DSSTox_High	OCC(CO)(CBr)CBr	-	-	Y	Y	-	Y
DTXSID9020168	Bis(2-chloroethyl) ether	111-44-4	TX007708	C4H8Cl2O	143.01	DSSTox_Low	ClCCOCCCl	-	-	Y	Y	-	Y
DTXSID9020243	Captan	133-06-2	TX001434	C9H8Cl3NO2S	300.58	DSSTox_Low	ClC(Cl)(Cl)SN1C(=O)C2CC=CCC2C1=O	-	-	Y	-	Y	Y
DTXSID9020247	Carbaryl	63-25-2	TX000856	C12H11NO2	201.225	DSSTox_Low	CNC(=O)OC1=C2C=CC=CC2=CC=C1	-	-	Y	-	Y	Y
DTXSID9020249	Carbofuran	1563-66-2	TX011617	C12H15NO3	221.256	DSSTox_Low	CNC(=O)OC1=CC=CC2=C1OC(C)(C)C2	-	-	Y	Y	-	Y
DTXSID9020293	2-Chloroacetophenone	532-27-4	TX009216	C8H7ClO	154.59	DSSTox_Low	ClCC(=O)C1=CC=CC=C1	-	-	Y	Y	-	Y
DTXSID9020295	4-Chloroaniline	106-47-8	TX004423	C6H6ClN	127.57	DSSTox_High	NC1=CC=C(Cl)C=C1	-	-	Y	Y	-	Y
DTXSID9020299	Chlorobenzilate	510-15-6	TX009932	C16H14Cl2O3	325.19	DSSTox_Low	CCOC(=O)C(O)(C1=CC=C(Cl)C=C1)C1=CC=C(Cl)C=C1	-	-	Y	Y	-	Y
DTXSID9020370	Daminozide	1596-84-5	TX003079	C6H12N2O3	160.173	DSSTox_Low	CN(C)NC(=O)CCC(O)=O	-	-	Y	-	Y	Y
DTXSID9020374	p,p'-DDE	72-55-9	TX001815	C14H8Cl4	318.02	DSSTox_High	ClC(Cl)=C(C1=CC=C(Cl)C=C1)C1=CC=C(Cl)C=C1	-	-	Y	Y	-	Y
DTXSID9020407	Diazinon	333-41-5	TX003523	C12H21N2O3PS	304.34	DSSTox_Low	CCOP(=S)(OCC)OC1=NC(=NC(C)=C1)C(C)C	-	-	Y	-	Y	Y
DTXSID9020453	Dieldrin	60-57-1	TX002361	C12H8Cl6O	380.9	DSSTox_High	ClC1=C(Cl)C2(Cl)C3C4CC(C5OC45)C3C1(Cl)C2(Cl)Cl	relative stereochem	-	Y	Y	-	Y
DTXSID9020582	Ethoxyquin	91-53-2	TX001384	C14H19NO	217.312	DSSTox_Low	CCOC1=CC2=C(NC(C)(C)C=C2C)C=C1	-	-	Y	Y	-	Y
DTXSID9020617	Eugenol	97-53-0	TX002953	C10H12O2	164.204	DSSTox_Low	COC1=C(O)C=CC(CC=C)=C1	-	-	Y	Y	-	Y
DTXSID9020663	Glycerol	56-81-5	TX003503	C3H8O3	92.094	DSSTox_High	OCC(O)CO	[30918-77-5] is an Alternate CASRN for this chemical; DTXSID401015555	-	Y	Y	-	Y
DTXSID9020740	1-(p-Chlorobenzoyl)-5-methoxy-2-methyl-Indole-3-acetic acid	53-86-1	TX006295	C19H16ClNO4	357.79	DSSTox_Low	COC1=CC2=C(C=C1)N(C(=O)C1=CC=C(Cl)C=C1)C(C)=C2CC(O)=O	-	-	Y	Y	-	Y
DTXSID9020790	Malaoxon	1634-78-2	TX000799	C10H19O7PS	314.29	DSSTox_Low	CCOC(=O)CC(SP(=O)(OC)OC)C(=O)OCC	-	-	Y	-	Y	Y
DTXSID9020792	Maleic hydrazide	123-33-1	TX003708	C4H4N2O2	112.088	DSSTox_Low	O=C1NNC(=O)C=C1	-	-	Y	-	Y	Y
DTXSID9020794	Maneb	12427-38-2	TX000918	C4H6MnN2S4	265.28	DSSTox_High	SC(=S)NCCNC(S)=S	-	-	Y	-	Y	Y
DTXSID9020827	Methoxychlor	72-43-5	TX011583	C16H15Cl3O2	345.64	DSSTox_High	COC1=CC=C(C=C1)C(C1=CC=C(OC)C=C1)C(Cl)(Cl)Cl	Metabolites identified in "Metabolism of the Endocrine Disruptor Pesticide-Methoxychlor by Human P450s: Pathways Involving a Novel Catechol Metabolite" https://doi.org/10.1124/dmd.30.9.1035	Y	Y	-	Y	Y
DTXSID9020877	1-Methylnaphthalene	90-12-0	TX006088	C11H10	142.201	DSSTox_Low	CC1=C2C=CC=CC2=CC=C1	-	-	Y	Y	-	Y
DTXSID9021217	Pyrimethamine	58-14-0	TX003331	C12H13ClN4	248.71	DSSTox_High	CCC1=NC(N)=NC(N)=C1C1=CC=C(Cl)C=C1	-	-	Y	Y	-	Y
DTXSID9021390	1,2,3-Trichloropropane	96-18-4	TX003405	C3H5Cl3	147.42	DSSTox_Low	ClCC(Cl)CCl	-	-	Y	Y	-	Y
DTXSID9021392	Triethanolamine	102-71-6	TX009888	C6H15NO3	149.19	DSSTox_High	OCCN(CCO)CCO	-	-	Y	Y	-	Y
DTXSID9021427	Urethane	51-79-6	TX007194	C3H7NO2	89.094	DSSTox_Low	CCOC(N)=O	-	-	Y	Y	-	Y
DTXSID9021554	Decanoic acid	334-48-5	TX001712	C10H20O2	172.268	DSSTox_Low	CCCCCCCCCC(O)=O	-	-	Y	Y	-	Y
DTXSID9021689	Undecane	1120-21-4	TX002449	C11H24	156.313	DSSTox_High	CCCCCCCCCCC	-	-	Y	Y	-	Y
DTXSID9021928	Ethylene glycol monoethyl ether acetate	111-15-9	TX007155	C6H12O3	132.159	DSSTox_Low	CCOCCOC(C)=O	-	-	Y	Y	-	Y
DTXSID9021976	2-Phenoxyethanol	122-99-6	TX001650	C8H10O2	138.166	DSSTox_High	OCCOC1=CC=CC=C1	-	-	Y	-	Y	Y
DTXSID9022310	7,4'-Dihydroxyisoflavone	486-66-8	TX009743	C15H10O4	254.241	DSSTox_Low	OC1=CC=C(C=C1)C1=COC2=C(C=CC(O)=C2)C1=O	-	-	Y	Y	-	Y
DTXSID9022312	4-Octylphenol	1806-26-4	TX003345	C14H22O	206.329	DSSTox_High	CCCCCCCCC1=CC=C(O)C=C1	-	-	Y	Y	-	Y
DTXSID9022360	4-(1,1,3,3-Tetramethylbutyl)phenol	140-66-9	TX002580	C14H22O	206.329	DSSTox_High	CC(C)(C)CC(C)(C)C1=CC=C(O)C=C1	-	-	Y	Y	-	Y
DTXSID9022364	5alpha-Dihydrotestosterone	521-18-6	TX003099	C19H30O2	290.447	DSSTox_High	CC12CCC3C(CCC4CC(=O)CCC34C)C1CCC2O	-	-	Y	Y	-	Y
DTXSID9022522	Diisobutyl phthalate	84-69-5	TX011664	C16H22O4	278.348	DSSTox_Low	CC(C)COC(=O)C1=C(C=CC=C1)C(=O)OCC(C)C	-	-	Y	Y	-	Y
DTXSID9022524	Thalidomide	50-35-1	TX009757	C13H10N2O4	258.233	DSSTox_High	O=C1N(C2CCC(=O)NC2=O)C(=O)C2=CC=CC=C12	-	-	Y	Y	-	Y
DTXSID9022528	Ethylparaben	120-47-8	TX001702	C9H10O3	166.176	DSSTox_High	CCOC(=O)C1=CC=C(O)C=C1	-	-	Y	Y	-	Y
DTXSID9022817	Carminic acid	1260-17-9	TX008556	C22H20O13	492.389	DSSTox_High	CC1=C2C(=O)C3=C(C(O)=C(O)C(C4OC(CO)C(O)C(O)C4O)=C3O)C(=O)C2=CC(O)=C1C(O)=O	-	-	Y	Y	-	Y
DTXSID9023380	Norethindrone	68-22-4	TX008563	C20H26O2	298.426	DSSTox_Low	CC12CCC3C(CCC4=CC(=O)CCC34)C1CCC2(O)C#C	-	-	Y	Y	-	Y
DTXSID9023881	Clofentezine	74115-24-5	TX002842	C14H8Cl2N4	303.15	DSSTox_Low	ClC1=CC=CC=C1C1=NN=C(N=N1)C1=C(Cl)C=CC=C1	-	-	Y	-	Y	Y
DTXSID9023889	Quizalofop-ethyl	76578-14-8	TX009156	C19H17ClN2O4	372.81	DSSTox_High	CCOC(=O)C(C)OC1=CC=C(OC2=CN=C3C=C(Cl)C=CC3=N2)C=C1	-	-	Y	-	Y	Y
DTXSID9023914	Dicrotophos	141-66-2	TX003700	C8H16NO5P	237.192	DSSTox_High	COP(=O)(OC)OC(C)=CC(=O)N(C)C	-	-	Y	-	Y	Y
DTXSID9024063	2,6-Dimethylphenol	576-26-1	TX002393	C8H10O	122.167	DSSTox_Low	CC1=CC=CC(C)=C1O	-	-	Y	Y	-	Y
DTXSID9024065	1,3-Dinitrobenzene	99-65-0	TX002271	C6H4N2O4	168.108	DSSTox_Low	[O-][N+](=O)C1=CC(=CC=C1)[N+]([O-])=O	-	-	Y	Y	-	Y
DTXSID9024304	Sethoxydim	74051-80-2	TX001414	C17H29NO3S	327.48	DSSTox_Low	CCCC(=NOCC)C1C(=O)CC(CC(C)SCC)CC1=O	-	-	Y	-	Y	Y
DTXSID9024431	Aldicarb oxime	1646-75-9	TX005406	C5H11NOS	133.21	DSSTox_Low	CSC(C)(C)CN=O	-	-	Y	Y	-	Y
DTXSID9024489	5-Amino-2-methylphenol	2835-95-2	TX002311	C7H9NO	123.155	DSSTox_Low	CC1=C(O)C=C(N)C=C1	-	-	Y	Y	-	Y
DTXSID9024699	tert-Butyl perbenzoate	614-45-9	TX002373	C11H14O3	194.23	DSSTox_Low	CC(C)(C)OOC(=O)C1=CC=CC=C1	-	-	Y	Y	-	Y
DTXSID9024930	3,4-Diaminotoluene	496-72-0	TX009643	C7H10N2	122.171	DSSTox_Low	CC1=CC=C(N)C(N)=C1	-	-	Y	Y	-	Y
DTXSID9025110	2,5-Dimethyl-2,5-di-(tert-butylperoxy)hexane	78-63-7	TX002844	C16H34O4	290.444	DSSTox_High	CC(C)(C)OOC(C)(C)CCC(C)(C)OOC(C)(C)C	-	-	Y	Y	-	Y
DTXSID9025293	2-Ethylhexanoic acid	149-57-5	TX002120	C8H16O2	144.214	DSSTox_High	CCCCC(CC)C(O)=O	-	-	Y	Y	-	Y
DTXSID9025453	3-Methylbutyl acetate	123-92-2	TX008552	C7H14O2	130.187	DSSTox_High	CC(C)CCOC(C)=O	-	-	Y	Y	-	Y
DTXSID9026132	Theobromine	83-67-0	TX001556	C7H8N4O2	180.167	DSSTox_Low	CN1C=NC2=C1C(=O)NC(=O)N2C	-	-	Y	Y	-	Y
DTXSID9026261	Tris(1,3-dichloro-2-propyl) phosphate	13674-87-8	TX005757	C9H15Cl6O4P	430.89	DSSTox_High	ClCC(CCl)OP(=O)(OC(CCl)CCl)OC(CCl)CCl	-	-	Y	Y	-	Y
DTXSID9026265	Tris(2-ethylhexyl) trimellitate	3319-31-1	TX003211	C33H54O6	546.789	DSSTox_High	CCCCC(CC)COC(=O)C1=CC=C(C(=O)OCC(CC)CCCC)C(=C1)C(=O)OCC(CC)CCCC	-	-	Y	Y	-	Y
DTXSID9026689	1,1',1'',1'''-(Ethanediylnitrilo)tetrakis(2-propanol)	102-60-3	TX006078	C14H32N2O4	292.42	DSSTox_Low	CC(O)CN(CCN(CC(C)O)CC(C)O)CC(C)O	-	-	Y	Y	-	Y
DTXSID9026926	1-Tetradecanol	112-72-1	TX008476	C14H30O	214.393	DSSTox_High	CCCCCCCCCCCCCCO	-	-	Y	Y	-	Y
DTXSID9026974	2,4-Di-tert-pentylphenol	120-95-6	TX000988	C16H26O	234.383	DSSTox_Low	CCC(C)(C)C1=CC(=C(O)C=C1)C(C)(C)CC	-	-	Y	Y	-	Y
DTXSID9027360	Ammonium carbamate	1111-78-0	TX011454	CH6N2O2	78.071	DSSTox_Low	NC(O)=O	-	-	Y	Y	-	Y
DTXSID9027441	Octabenzone	1843-05-6	TX006953	C21H26O3	326.436	DSSTox_Low	CCCCCCCCOC1=CC(O)=C(C=C1)C(=O)C1=CC=CC=C1	-	-	Y	Y	-	Y
DTXSID9027522	Octrizole	3147-75-9	TX007222	C20H25N3O	323.44	DSSTox_Low	CC(C)(C)CC(C)(C)C1=CC(N2N=C3C=CC=CC3=N2)=C(O)C=C1	-	-	Y	Y	-	Y
DTXSID9029221	Clopyralid	1702-17-6	TX000945	C6H3Cl2NO2	192	DSSTox_High	OC(=O)C1=C(Cl)C=CC(Cl)=N1	-	-	Y	-	Y	Y
DTXSID9032113	Tebuconazole	107534-96-3	TX006984	C16H22ClN3O	307.82	DSSTox_High	CC(C)(C)C(O)(CCC1=CC=C(Cl)C=C1)CN1C=NC=N1	-	-	Y	Y	-	Y
DTXSID9032327	Bendiocarb	22781-23-3	TX001604	C11H13NO4	223.228	DSSTox_Low	CNC(=O)OC1=CC=CC2=C1OC(C)(C)O2	-	-	Y	-	Y	Y
DTXSID9032329	Bensulide	741-58-2	TX000710	C14H24NO4PS3	397.5	DSSTox_High	CC(C)OP(=S)(OC(C)C)SCCNS(=O)(=O)C1=CC=CC=C1	-	-	Y	-	Y	Y
DTXSID9032379	Dithiopyr	97886-45-8	TX001611	C15H16F5NO2S2	401.41	DSSTox_Low	CSC(=O)C1=C(N=C(C(C(=O)SC)=C1CC(C)C)C(F)(F)F)C(F)F	-	-	Y	-	Y	Y
DTXSID9032537	Didecyldimethylammonium chloride	7173-51-5	TX001418	C22H48ClN	362.08	DSSTox_High	CCCCCCCCCC[N+](C)(C)CCCCCCCCCC	C8 <10%; C10 >90%; C12 <4%	-	Y	Y	-	Y
DTXSID9032581	Zoxamide	156052-68-5	TX001428	C14H16Cl3NO2	336.64	DSSTox_Low	CCC(C)(NC(=O)C1=CC(Cl)=C(C)C(Cl)=C1)C(=O)CCl	-	-	Y	-	Y	Y
DTXSID9032610	Etofenprox	80844-07-1	TX003564	C25H28O3	376.496	DSSTox_Low	CCOC1=CC=C(C=C1)C(C)(C)COCC1=CC(OC2=CC=CC=C2)=CC=C1	-	-	Y	Y	-	Y
DTXSID9033058	4-Amino-1,2,4-triazole	584-13-4	TX007246	C2H4N4	84.082	DSSTox_Low	NN1C=NN=C1	-	-	Y	Y	-	Y
DTXSID9033923	Procymidone	32809-16-8	TX002687	C13H11Cl2NO2	284.14	DSSTox_Low	CC12CC1(C)C(=O)N(C2=O)C1=CC(Cl)=CC(Cl)=C1	-	-	Y	Y	-	Y
DTXSID9034232	Cloprop	101-10-0	TX000880	C9H9ClO3	200.62	DSSTox_Low	CC(OC1=CC(Cl)=CC=C1)C(O)=O	-	-	Y	-	Y	Y
DTXSID9034286	5-Chloro-2-methyl-3(2H)-isothiazolone	26172-55-4	TX003251	C4H4ClNOS	149.59	DSSTox_High	CN1SC(Cl)=CC1=O	-	-	Y	Y	-	Y
DTXSID9034365	Butafenacil	134605-64-4	TX001419	C20H18ClF3N2O6	474.82	DSSTox_Low	CN1C(=O)N(C(=O)C=C1C(F)(F)F)C1=CC(C(=O)OC(C)(C)C(=O)OCC=C)=C(Cl)C=C1	-	-	Y	-	Y	Y
DTXSID9034490	Cyanamide	420-04-2	TX003715	CH2N2	42.041	DSSTox_Low	NC#N	-	-	Y	-	Y	Y
DTXSID9034492	Cyazofamid	120116-88-3	TX002814	C13H13ClN4O2S	324.78	DSSTox_Low	CN(C)S(=O)(=O)N1C(=NC(Cl)=C1C1=CC=C(C)C=C1)C#N	-	-	Y	-	Y	Y
DTXSID9034816	Monocrotophos	6923-22-4	TX000999	C7H14NO5P	223.165	DSSTox_High	[H]C(C(=O)NC)=C(C)OP(=O)(OC)OC	-	-	Y	-	Y	Y
DTXSID9034818	Azamethiphos	35575-96-3	TX000750	C9H10ClN2O5PS	324.67	DSSTox_Low	COP(=O)(OC)SCN1C(=O)OC2=CC(Cl)=CN=C12	-	-	Y	-	Y	Y
DTXSID9034864	Propoxycarbazone-sodium	181274-15-7	TX000769	C15H17N4NaO7S	420.37	DSSTox_Low	CCCOC1=NN(C(=O)NS(=O)(=O)C2=C(C=CC=C2)C(=O)OC)C(=O)N1C	-	-	Y	-	Y	Y
DTXSID9035204	Tributyltin methacrylate	2155-70-6	TX008753	C16H32O2Sn	375.14	DSSTox_Low	-	-	-	Y	Y	-	Y
DTXSID9036515	Testosterone propionate	57-85-2	TX008422	C22H32O3	344.495	DSSTox_Low	CCC(=O)OC1CCC2C3CCC4=CC(=O)CCC4(C)C3CCC12C	-	-	Y	Y	-	Y
DTXSID9036690	Diisobutyl adipate	141-04-8	TX002806	C14H26O4	258.358	DSSTox_Low	CC(C)COC(=O)CCCCC(=O)OCC(C)C	-	-	Y	Y	-	Y
DTXSID9040001	Monomethyl phthalate	4376-18-5	TX000860	C9H8O4	180.159	DSSTox_Low	COC(=O)C1=C(C=CC=C1)C(O)=O	-	-	Y	-	Y	Y
DTXSID9040716	4-(2-Methylbutan-2-yl)cyclohexanol	5349-51-9	TX004886	C11H22O	170.296	DSSTox_Low	CCC(C)(C)C1CCC(O)CC1	-	-	Y	Y	-	Y
DTXSID9042209	N-Methyldioctylamine	4455-26-9	TX004467	C17H37N	255.49	DSSTox_Low	CCCCCCCCN(C)CCCCCCCC	-	-	Y	Y	-	Y
DTXSID9043938	Monobenzyl phthalate	2528-16-7	TX011624	C15H12O4	256.257	DSSTox_Low	OC(=O)C1=C(C=CC=C1)C(=O)OCC1=CC=CC=C1	-	-	Y	Y	-	Y
DTXSID9044742	2,2'-[Ethane-1,2-diylbis(oxy)]diethanamine	929-59-9	TX002893	C6H16N2O2	148.206	DSSTox_Low	NCCOCCOCCN	-	-	Y	Y	-	Y
DTXSID9047251	CP-122721	145742-28-5	TX006146	C20H23F3N2O2	380.411	DSSTox_High	COC1=C(CNC2CCCNC2C2=CC=CC=C2)C=C(OC(F)(F)F)C=C1	-	-	Y	Y	-	Y
DTXSID9047253	CP-401387	199171-88-5	TX006148	C23H29N3O2	379.504	DSSTox_High	CCC1=NN(C2CCCCC2)C2=CC(=CC=C12)C1(CCC(CC1)C(O)=O)C#N	-	-	Y	Y	-	Y
DTXSID9047255	CP-465394	NOCAS_47255	TX006150	C20H27N2NaO5S	430.49	DSSTox_High	CC(C)C1=CC=CC(C(C)C)=C1NC(=O)NS(=O)(=O)C1=CC(=CO1)C(C)(C)O	-	-	Y	Y	-	Y
DTXSID9047257	Zamifenacin	127308-82-1	TX006151	C27H29NO3	415.533	DSSTox_High	C(CC1=CC=C2OCOC2=C1)N1CCCC(C1)OC(C1=CC=CC=C1)C1=CC=CC=C1	-	-	Y	Y	-	Y
DTXSID9047259	1,3-Dichloro-6,7,8,9,10,12-hexahydroazepino[2,1-b]quinazoline hydrochloride (1:1)	149062-75-9	TX007190	C13H15Cl3N2	305.63	DSSTox_High	ClC1=CC2=C(CN3CCCCCC3=N2)C(Cl)=C1	-	-	Y	Y	-	Y
DTXSID9047330	PharmaGSID_47330	NOCAS_47330	TX006214	C21H15F2N5O	391.382	DSSTox_Low	CC(C)(O)C1=NC2=NC=C(N2N=C1)C1=CC(=C(F)C=C1)C1=C(C=CC=C1F)C#N	-	-	Y	Y	-	Y
DTXSID9047334	MK-968	NOCAS_47334	TX006254	C19H21F2N5O	373.408	DSSTox_Low	FC(COC1CCC(CC1)Nc1[nH]cnc-2nncc1-2)c1ccccc1F	-	-	Y	Y	-	Y
DTXSID9047338	HMR1426	262376-75-0	TX006216	C16H12ClNOS	301.79	DSSTox_High	OC12N=C(SC1CC1=CC(Cl)=CC=C21)C1=CC=CC=C1	-	-	Y	Y	-	Y
DTXSID9047540	3-Hydroxyfluorene	6344-67-8	TX006913	C13H10O	182.222	DSSTox_Low	OC1=CC2=C(CC3=CC=CC=C23)C=C1	-	-	Y	Y	-	Y
DTXSID9047542	Picoxystrobin	117428-22-5	TX011622	C18H16F3NO4	367.324	DSSTox_High	COC=C(C(=O)OC)C1=CC=CC=C1COC1=CC=CC(=N1)C(F)(F)F	-	-	Y	Y	-	Y
DTXSID9047592	9-Phenanthrol	484-17-3	TX012603	C14H10O	194.233	DSSTox_Low	OC1=CC2=C(C=CC=C2)C2=CC=CC=C12	-	-	Y	Y	-	Y
DTXSID9047598	4,4'-Sulfonylbis[2-(prop-2-en-1-yl)phenol]	41481-66-7	TX002200	C18H18O4S	330.4	DSSTox_Low	OC1=C(CC=C)C=C(C=C1)S(=O)(=O)C1=CC(CC=C)=C(O)C=C1	-	-	Y	Y	-	Y
DTXSID9048510	PharmaGSID_48510	460081-99-6	TX012274	C21H16F4N2O4	436.363	DSSTox_High	OC(=O)C1=CC(=CC=C1)N(CC1=CN=CC=C1)C1=CC=C(OC(F)F)C(OC(F)F)=C1	-	-	Y	Y	-	Y
DTXSID9048512	Ro 23-7637	107071-66-9	TX012266	C33H40N2O	480.696	DSSTox_Low	O=C(CCCCCCCCC1=CN=CC=C1)N1CCC(CC1)C=C(C1=CC=CC=C1)C1=CC=CC=C1	-	-	Y	Y	-	Y
DTXSID9048514	PharmaGSID_48514	NOCAS_48514	TX012263	C17H15ClNNaO4S	387.81	DSSTox_Low	COC1=CC=C(C=CS(=O)(=O)NC(=O)C2=CC=C(C)C=C2Cl)C=C1	-	-	Y	Y	-	Y
DTXSID9048516	PharmaGSID_48516	NOCAS_48516	TX012268	C15H10ClFNNaO3S	361.75	DSSTox_Low	FC1=CC=C(C(=O)NS(=O)(=O)C=CC2=CC=CC=C2)C(Cl)=C1	-	-	Y	Y	-	Y
DTXSID9048518	PharmaGSID_48518	NOCAS_48518	TX012264	C13H9BrFNO3S2	390.24	DSSTox_Low	FC1=CC(Br)=C(C=C1)C(=O)NS(=O)(=O)C=CC1=CC=CS1	-	-	Y	Y	-	Y

## Sheet: Sup Tab 8 LDH Data
Supplementary Material for “High-Throughput Toxicogenomic Screening of Chemicals in the Environment Using Metabolically Competent Hepatic Cell Cultures”
Supplementary Table 8: LDH Assay Data
Sample ID	Cell Plate ID	Assay Plate ID	Well ID	Cpd	Conc. (µM)	Assay Name	Assay Date	Cell Type Species	Gain	Raw Data (RFU)	Vehicle Mean RFU	% Vehicle	% Total Lysis	Pre-Harvest Image Filename
HepaRG Lot #1317386	ASSY_1A006123	ASSY_1A006143	A01	Phenobarbital	1000	LDH	2013-08-09	Human	89	5542	5573.25	0.994393	-0.0742911	ASSY_1A006123_A1_1_2013y08m09d_09h36m.jpg
HepaRG Lot #1317386	ASSY_1A006123	ASSY_1A006143	B01	Phenobarbital	316.228	LDH	2013-08-09	Human	89	5543	5573.25	0.994572	-0.0719138	ASSY_1A006123_B1_1_2013y08m09d_09h36m.jpg
HepaRG Lot #1317386	ASSY_1A006123	ASSY_1A006143	C01	Phenobarbital	100	LDH	2013-08-09	Human	89	4807	5573.25	0.862513	-1.82162	ASSY_1A006123_C1_1_2013y08m09d_09h36m.jpg
HepaRG Lot #1317386	ASSY_1A006123	ASSY_1A006143	D01	Phenobarbital	31.6228	LDH	2013-08-09	Human	89	4179	5573.25	0.749832	-3.31457	ASSY_1A006123_D1_1_2013y08m09d_09h36m.jpg
HepaRG Lot #1317386	ASSY_1A006123	ASSY_1A006143	E01	Phenobarbital	10	LDH	2013-08-09	Human	89	3885	5573.25	0.69708	-4.0135	ASSY_1A006123_E1_1_2013y08m09d_09h36m.jpg
HepaRG Lot #1317386	ASSY_1A006123	ASSY_1A006143	F01	Phenobarbital	3.16228	LDH	2013-08-09	Human	89	4486	5573.25	0.804916	-2.58474	ASSY_1A006123_F1_1_2013y08m09d_09h36m.jpg
HepaRG Lot #1317386	ASSY_1A006123	ASSY_1A006143	G01	0.5% DMSO		LDH	2013-08-09	Human	89	4434	5573.25	0.795586	-2.70836	ASSY_1A006123_G1_1_2013y08m09d_09h36m.jpg
HepaRG Lot #1317386	ASSY_1A006123	ASSY_1A006143	H01	0.5% DMSO		LDH	2013-08-09	Human	89	4503	5573.25	0.807967	-2.54432	ASSY_1A006123_H1_1_2013y08m09d_09h36m.jpg
HepaRG Lot #1317386	ASSY_1A006123	ASSY_1A006143	A12	0.5% DMSO		LDH	2013-08-09	Human	89	7067	5573.25	1.26802	3.55112	ASSY_1A006123_A12_1_2013y08m09d_09h36m.jpg
HepaRG Lot #1317386	ASSY_1A006123	ASSY_1A006143	B12	0.5% DMSO		LDH	2013-08-09	Human	89	6289	5573.25	1.12843	1.70156	ASSY_1A006123_B12_1_2013y08m09d_09h36m.jpg
HepaRG Lot #1317386	ASSY_1A006123	ASSY_1A006143	C12	Total Lysis		LDH	2013-08-09	Human	89	48712	5573.25	8.74032	102.554	ASSY_1A006123_C12_1_2013y08m09d_09h36m.jpg
HepaRG Lot #1317386	ASSY_1A006123	ASSY_1A006143	D12	Total Lysis		LDH	2013-08-09	Human	89	46563	5573.25	8.35473	97.4456	ASSY_1A006123_D12_1_2013y08m09d_09h36m.jpg
HepaRG Lot #1317386	ASSY_1A006123	ASSY_1A006143	A02	TX011593	100	LDH	2013-08-09	Human	89	6868	5573.25	1.23232	3.07803	ASSY_1A006123_A2_1_2013y08m09d_09h36m.jpg
HepaRG Lot #1317386	ASSY_1A006123	ASSY_1A006143	A07	TX011593	100	LDH	2013-08-09	Human	89	6808	5573.25	1.22155	2.93539	ASSY_1A006123_A7_1_2013y08m09d_09h36m.jpg
HepaRG Lot #1317386	ASSY_1A006123	ASSY_1A006143	B02	TX011593	31.6228	LDH	2013-08-09	Human	89	5253	5573.25	0.942538	-0.761335	ASSY_1A006123_B2_1_2013y08m09d_09h36m.jpg
HepaRG Lot #1317386	ASSY_1A006123	ASSY_1A006143	B07	TX011593	31.6228	LDH	2013-08-09	Human	89	5605	5573.25	1.0057	0.0754798	ASSY_1A006123_B7_1_2013y08m09d_09h36m.jpg
HepaRG Lot #1317386	ASSY_1A006123	ASSY_1A006143	C02	TX011593	10	LDH	2013-08-09	Human	89	4775	5573.25	0.856771	-1.89769	ASSY_1A006123_C2_1_2013y08m09d_09h36m.jpg
HepaRG Lot #1317386	ASSY_1A006123	ASSY_1A006143	C07	TX011593	10	LDH	2013-08-09	Human	89	4809	5573.25	0.862872	-1.81686	ASSY_1A006123_C7_1_2013y08m09d_09h36m.jpg
HepaRG Lot #1317386	ASSY_1A006123	ASSY_1A006143	D02	TX011593	3.16228	LDH	2013-08-09	Human	89	4456	5573.25	0.799534	-2.65606	ASSY_1A006123_D2_1_2013y08m09d_09h36m.jpg
HepaRG Lot #1317386	ASSY_1A006123	ASSY_1A006143	D07	TX011593	3.16228	LDH	2013-08-09	Human	89	5171	5573.25	0.927825	-0.956275	ASSY_1A006123_D7_1_2013y08m09d_09h36m.jpg
HepaRG Lot #1317386	ASSY_1A006123	ASSY_1A006143	E02	TX011593	1	LDH	2013-08-09	Human	89	4429	5573.25	0.794689	-2.72024	ASSY_1A006123_E2_1_2013y08m09d_09h36m.jpg
HepaRG Lot #1317386	ASSY_1A006123	ASSY_1A006143	E07	TX011593	1	LDH	2013-08-09	Human	89	4887	5573.25	0.876867	-1.63143	ASSY_1A006123_E7_1_2013y08m09d_09h36m.jpg
HepaRG Lot #1317386	ASSY_1A006123	ASSY_1A006143	F02	TX011593	0.316228	LDH	2013-08-09	Human	89	4118	5573.25	0.738887	-3.45959	ASSY_1A006123_F2_1_2013y08m09d_09h36m.jpg
HepaRG Lot #1317386	ASSY_1A006123	ASSY_1A006143	F07	TX011593	0.316228	LDH	2013-08-09	Human	89	4390	5573.25	0.787691	-2.81296	ASSY_1A006123_F7_1_2013y08m09d_09h36m.jpg
HepaRG Lot #1317386	ASSY_1A006123	ASSY_1A006143	G02	TX011593	0.1	LDH	2013-08-09	Human	89	4634	5573.25	0.831472	-2.23289	ASSY_1A006123_G2_1_2013y08m09d_09h36m.jpg
HepaRG Lot #1317386	ASSY_1A006123	ASSY_1A006143	G07	TX011593	0.1	LDH	2013-08-09	Human	89	4374	5573.25	0.78482	-2.851	ASSY_1A006123_G7_1_2013y08m09d_09h36m.jpg
HepaRG Lot #1317386	ASSY_1A006123	ASSY_1A006143	H02	TX011593	0.031623	LDH	2013-08-09	Human	89	5307	5573.25	0.952227	-0.63296	ASSY_1A006123_H2_1_2013y08m09d_09h36m.jpg
HepaRG Lot #1317386	ASSY_1A006123	ASSY_1A006143	H07	TX011593	0.031623	LDH	2013-08-09	Human	89	4685	5573.25	0.840623	-2.11165	ASSY_1A006123_H7_1_2013y08m09d_09h36m.jpg
HepaRG Lot #1317386	ASSY_1A006123	ASSY_1A006143	A03	TX011744	100	LDH	2013-08-09	Human	89	6500	5573.25	1.16629	2.20318	ASSY_1A006123_A3_1_2013y08m09d_09h36m.jpg
HepaRG Lot #1317386	ASSY_1A006123	ASSY_1A006143	A08	TX011744	100	LDH	2013-08-09	Human	89	5942	5573.25	1.06616	0.876635	ASSY_1A006123_A8_1_2013y08m09d_09h36m.jpg
HepaRG Lot #1317386	ASSY_1A006123	ASSY_1A006143	B03	TX011744	31.6228	LDH	2013-08-09	Human	89	5155	5573.25	0.924954	-0.994312	ASSY_1A006123_B3_1_2013y08m09d_09h36m.jpg
HepaRG Lot #1317386	ASSY_1A006123	ASSY_1A006143	B08	TX011744	31.6228	LDH	2013-08-09	Human	89	5156	5573.25	0.925133	-0.991935	ASSY_1A006123_B8_1_2013y08m09d_09h36m.jpg
HepaRG Lot #1317386	ASSY_1A006123	ASSY_1A006143	C03	TX011744	10	LDH	2013-08-09	Human	89	4735	5573.25	0.849594	-1.99278	ASSY_1A006123_C3_1_2013y08m09d_09h36m.jpg
HepaRG Lot #1317386	ASSY_1A006123	ASSY_1A006143	C08	TX011744	10	LDH	2013-08-09	Human	89	4553	5573.25	0.816938	-2.42546	ASSY_1A006123_C8_1_2013y08m09d_09h36m.jpg
HepaRG Lot #1317386	ASSY_1A006123	ASSY_1A006143	D03	TX011744	3.16228	LDH	2013-08-09	Human	89	4464	5573.25	0.800969	-2.63704	ASSY_1A006123_D3_1_2013y08m09d_09h36m.jpg
HepaRG Lot #1317386	ASSY_1A006123	ASSY_1A006143	D08	TX011744	3.16228	LDH	2013-08-09	Human	89	4792	5573.25	0.859822	-1.85728	ASSY_1A006123_D8_1_2013y08m09d_09h36m.jpg
HepaRG Lot #1317386	ASSY_1A006123	ASSY_1A006143	E03	TX011744	1	LDH	2013-08-09	Human	89	4587	5573.25	0.823039	-2.34463	ASSY_1A006123_E3_1_2013y08m09d_09h36m.jpg
HepaRG Lot #1317386	ASSY_1A006123	ASSY_1A006143	E08	TX011744	1	LDH	2013-08-09	Human	89	5121	5573.25	0.918853	-1.07514	ASSY_1A006123_E8_1_2013y08m09d_09h36m.jpg
HepaRG Lot #1317386	ASSY_1A006123	ASSY_1A006143	F03	TX011744	0.316228	LDH	2013-08-09	Human	89	4315	5573.25	0.774234	-2.99126	ASSY_1A006123_F3_1_2013y08m09d_09h36m.jpg
HepaRG Lot #1317386	ASSY_1A006123	ASSY_1A006143	F08	TX011744	0.316228	LDH	2013-08-09	Human	89	4771	5573.25	0.856054	-1.9072	ASSY_1A006123_F8_1_2013y08m09d_09h36m.jpg
HepaRG Lot #1317386	ASSY_1A006123	ASSY_1A006143	G03	TX011744	0.1	LDH	2013-08-09	Human	89	3987	5573.25	0.715382	-3.77102	ASSY_1A006123_G3_1_2013y08m09d_09h36m.jpg
HepaRG Lot #1317386	ASSY_1A006123	ASSY_1A006143	G08	TX011744	0.1	LDH	2013-08-09	Human	89	4618	5573.25	0.828601	-2.27093	ASSY_1A006123_G8_1_2013y08m09d_09h36m.jpg
HepaRG Lot #1317386	ASSY_1A006123	ASSY_1A006143	H03	TX011744	0.031623	LDH	2013-08-09	Human	89	4742	5573.25	0.85085	-1.97614	ASSY_1A006123_H3_1_2013y08m09d_09h36m.jpg
HepaRG Lot #1317386	ASSY_1A006123	ASSY_1A006143	H08	TX011744	0.031623	LDH	2013-08-09	Human	89	4557	5573.25	0.817656	-2.41595	ASSY_1A006123_H8_1_2013y08m09d_09h36m.jpg
HepaRG Lot #1317386	ASSY_1A006123	ASSY_1A006143	A04	TX002765	100	LDH	2013-08-09	Human	89	5859	5573.25	1.05127	0.679318	ASSY_1A006123_A4_1_2013y08m09d_09h36m.jpg
HepaRG Lot #1317386	ASSY_1A006123	ASSY_1A006143	A09	TX002765	100	LDH	2013-08-09	Human	89	6337	5573.25	1.13704	1.81567	ASSY_1A006123_A9_1_2013y08m09d_09h36m.jpg
HepaRG Lot #1317386	ASSY_1A006123	ASSY_1A006143	B04	TX002765	31.6228	LDH	2013-08-09	Human	89	4905	5573.25	0.880097	-1.58864	ASSY_1A006123_B4_1_2013y08m09d_09h36m.jpg
HepaRG Lot #1317386	ASSY_1A006123	ASSY_1A006143	B09	TX002765	31.6228	LDH	2013-08-09	Human	89	5524	5573.25	0.991163	-0.117083	ASSY_1A006123_B9_1_2013y08m09d_09h36m.jpg
HepaRG Lot #1317386	ASSY_1A006123	ASSY_1A006143	C04	TX002765	10	LDH	2013-08-09	Human	89	4727	5573.25	0.848159	-2.0118	ASSY_1A006123_C4_1_2013y08m09d_09h36m.jpg
HepaRG Lot #1317386	ASSY_1A006123	ASSY_1A006143	C09	TX002765	10	LDH	2013-08-09	Human	89	4681	5573.25	0.839905	-2.12116	ASSY_1A006123_C9_1_2013y08m09d_09h36m.jpg
HepaRG Lot #1317386	ASSY_1A006123	ASSY_1A006143	D04	TX002765	3.16228	LDH	2013-08-09	Human	89	4683	5573.25	0.840264	-2.11641	ASSY_1A006123_D4_1_2013y08m09d_09h36m.jpg
HepaRG Lot #1317386	ASSY_1A006123	ASSY_1A006143	D09	TX002765	3.16228	LDH	2013-08-09	Human	89	4563	5573.25	0.818732	-2.40168	ASSY_1A006123_D9_1_2013y08m09d_09h36m.jpg
HepaRG Lot #1317386	ASSY_1A006123	ASSY_1A006143	E04	TX002765	1	LDH	2013-08-09	Human	89	4295	5573.25	0.770645	-3.0388	ASSY_1A006123_E4_1_2013y08m09d_09h36m.jpg
HepaRG Lot #1317386	ASSY_1A006123	ASSY_1A006143	E09	TX002765	1	LDH	2013-08-09	Human	89	5165	5573.25	0.926748	-0.970539	ASSY_1A006123_E9_1_2013y08m09d_09h36m.jpg
HepaRG Lot #1317386	ASSY_1A006123	ASSY_1A006143	F04	TX002765	0.316228	LDH	2013-08-09	Human	89	3942	5573.25	0.707307	-3.878	ASSY_1A006123_F4_1_2013y08m09d_09h36m.jpg
HepaRG Lot #1317386	ASSY_1A006123	ASSY_1A006143	F09	TX002765	0.316228	LDH	2013-08-09	Human	89	4906	5573.25	0.880276	-1.58626	ASSY_1A006123_F9_1_2013y08m09d_09h36m.jpg
HepaRG Lot #1317386	ASSY_1A006123	ASSY_1A006143	G04	TX002765	0.1	LDH	2013-08-09	Human	89	4086	5573.25	0.733145	-3.53566	ASSY_1A006123_G4_1_2013y08m09d_09h36m.jpg
HepaRG Lot #1317386	ASSY_1A006123	ASSY_1A006143	G09	TX002765	0.1	LDH	2013-08-09	Human	89	5015	5573.25	0.899834	-1.32714	ASSY_1A006123_G9_1_2013y08m09d_09h36m.jpg
HepaRG Lot #1317386	ASSY_1A006123	ASSY_1A006143	H04	TX002765	0.031623	LDH	2013-08-09	Human	89	4516	5573.25	0.810299	-2.51342	ASSY_1A006123_H4_1_2013y08m09d_09h36m.jpg
HepaRG Lot #1317386	ASSY_1A006123	ASSY_1A006143	H09	TX002765	0.031623	LDH	2013-08-09	Human	89	5215	5573.25	0.93572	-0.851673	ASSY_1A006123_H9_1_2013y08m09d_09h36m.jpg
HepaRG Lot #1317386	ASSY_1A006123	ASSY_1A006143	A05	TX009761	100	LDH	2013-08-09	Human	89	7697	5573.25	1.38106	5.04882	ASSY_1A006123_A5_1_2013y08m09d_09h36m.jpg
HepaRG Lot #1317386	ASSY_1A006123	ASSY_1A006143	A10	TX009761	100	LDH	2013-08-09	Human	89	7710	5573.25	1.38339	5.07973	ASSY_1A006123_A10_1_2013y08m09d_09h36m.jpg
HepaRG Lot #1317386	ASSY_1A006123	ASSY_1A006143	B05	TX009761	31.6228	LDH	2013-08-09	Human	89	8362	5573.25	1.50038	6.62974	ASSY_1A006123_B5_1_2013y08m09d_09h36m.jpg
HepaRG Lot #1317386	ASSY_1A006123	ASSY_1A006143	B10	TX009761	31.6228	LDH	2013-08-09	Human	89	9276	5573.25	1.66438	8.80261	ASSY_1A006123_B10_1_2013y08m09d_09h36m.jpg
HepaRG Lot #1317386	ASSY_1A006123	ASSY_1A006143	C05	TX009761	10	LDH	2013-08-09	Human	89	9555	5573.25	1.71444	9.46588	ASSY_1A006123_C5_1_2013y08m09d_09h36m.jpg
HepaRG Lot #1317386	ASSY_1A006123	ASSY_1A006143	C10	TX009761	10	LDH	2013-08-09	Human	89	10106	5573.25	1.8133	10.7758	ASSY_1A006123_C10_1_2013y08m09d_09h36m.jpg
HepaRG Lot #1317386	ASSY_1A006123	ASSY_1A006143	D05	TX009761	3.16228	LDH	2013-08-09	Human	89	9150	5573.25	1.64177	8.50306	ASSY_1A006123_D5_1_2013y08m09d_09h36m.jpg
HepaRG Lot #1317386	ASSY_1A006123	ASSY_1A006143	D10	TX009761	3.16228	LDH	2013-08-09	Human	89	11690	5573.25	2.09752	14.5414	ASSY_1A006123_D10_1_2013y08m09d_09h36m.jpg
HepaRG Lot #1317386	ASSY_1A006123	ASSY_1A006143	E05	TX009761	1	LDH	2013-08-09	Human	89	9170	5573.25	1.64536	8.55061	ASSY_1A006123_E5_1_2013y08m09d_09h36m.jpg
HepaRG Lot #1317386	ASSY_1A006123	ASSY_1A006143	E10	TX009761	1	LDH	2013-08-09	Human	89	10471	5573.25	1.8788	11.6435	ASSY_1A006123_E10_1_2013y08m09d_09h36m.jpg
HepaRG Lot #1317386	ASSY_1A006123	ASSY_1A006143	F05	TX009761	0.316228	LDH	2013-08-09	Human	89	9601	5573.25	1.72269	9.57523	ASSY_1A006123_F5_1_2013y08m09d_09h36m.jpg
HepaRG Lot #1317386	ASSY_1A006123	ASSY_1A006143	F10	TX009761	0.316228	LDH	2013-08-09	Human	89	10605	5573.25	1.90284	11.9621	ASSY_1A006123_F10_1_2013y08m09d_09h36m.jpg
HepaRG Lot #1317386	ASSY_1A006123	ASSY_1A006143	G05	TX009761	0.1	LDH	2013-08-09	Human	89	8322	5573.25	1.4932	6.53465	ASSY_1A006123_G5_1_2013y08m09d_09h36m.jpg
HepaRG Lot #1317386	ASSY_1A006123	ASSY_1A006143	G10	TX009761	0.1	LDH	2013-08-09	Human	89	9106	5573.25	1.63388	8.39846	ASSY_1A006123_G10_1_2013y08m09d_09h36m.jpg
HepaRG Lot #1317386	ASSY_1A006123	ASSY_1A006143	H05	TX009761	0.031623	LDH	2013-08-09	Human	89	6237	5573.25	1.1191	1.57794	ASSY_1A006123_H5_1_2013y08m09d_09h36m.jpg
HepaRG Lot #1317386	ASSY_1A006123	ASSY_1A006143	H10	TX009761	0.031623	LDH	2013-08-09	Human	89	7351	5573.25	1.31898	4.22627	ASSY_1A006123_H10_1_2013y08m09d_09h36m.jpg
HepaRG Lot #1317386	ASSY_1A006123	ASSY_1A006143	A06	TX002193	100	LDH	2013-08-09	Human	89	6245	5573.25	1.12053	1.59696	ASSY_1A006123_A6_1_2013y08m09d_09h36m.jpg
HepaRG Lot #1317386	ASSY_1A006123	ASSY_1A006143	A11	TX002193	100	LDH	2013-08-09	Human	89	6525	5573.25	1.17077	2.26261	ASSY_1A006123_A11_1_2013y08m09d_09h36m.jpg
HepaRG Lot #1317386	ASSY_1A006123	ASSY_1A006143	B06	TX002193	31.6228	LDH	2013-08-09	Human	89	5427	5573.25	0.973759	-0.347682	ASSY_1A006123_B6_1_2013y08m09d_09h36m.jpg
HepaRG Lot #1317386	ASSY_1A006123	ASSY_1A006143	B11	TX002193	31.6228	LDH	2013-08-09	Human	89	5066	5573.25	0.908985	-1.20589	ASSY_1A006123_B11_1_2013y08m09d_09h36m.jpg
HepaRG Lot #1317386	ASSY_1A006123	ASSY_1A006143	C06	TX002193	10	LDH	2013-08-09	Human	89	4851	5573.25	0.870408	-1.71702	ASSY_1A006123_C6_1_2013y08m09d_09h36m.jpg
HepaRG Lot #1317386	ASSY_1A006123	ASSY_1A006143	C11	TX002193	10	LDH	2013-08-09	Human	89	5107	5573.25	0.916342	-1.10842	ASSY_1A006123_C11_1_2013y08m09d_09h36m.jpg
HepaRG Lot #1317386	ASSY_1A006123	ASSY_1A006143	D06	TX002193	3.16228	LDH	2013-08-09	Human	89	4449	5573.25	0.798277	-2.6727	ASSY_1A006123_D6_1_2013y08m09d_09h36m.jpg
HepaRG Lot #1317386	ASSY_1A006123	ASSY_1A006143	D11	TX002193	3.16228	LDH	2013-08-09	Human	89	4617	5573.25	0.828422	-2.27331	ASSY_1A006123_D11_1_2013y08m09d_09h36m.jpg
HepaRG Lot #1317386	ASSY_1A006123	ASSY_1A006143	E06	TX002193	1	LDH	2013-08-09	Human	89	4267	5573.25	0.765621	-3.10537	ASSY_1A006123_E6_1_2013y08m09d_09h36m.jpg
HepaRG Lot #1317386	ASSY_1A006123	ASSY_1A006143	E11	TX002193	1	LDH	2013-08-09	Human	89	4941	5573.25	0.886556	-1.50306	ASSY_1A006123_E11_1_2013y08m09d_09h36m.jpg
HepaRG Lot #1317386	ASSY_1A006123	ASSY_1A006143	F06	TX002193	0.316228	LDH	2013-08-09	Human	89	4838	5573.25	0.868075	-1.74792	ASSY_1A006123_F6_1_2013y08m09d_09h36m.jpg
HepaRG Lot #1317386	ASSY_1A006123	ASSY_1A006143	F11	TX002193	0.316228	LDH	2013-08-09	Human	89	5672	5573.25	1.01772	0.23476	ASSY_1A006123_F11_1_2013y08m09d_09h36m.jpg
HepaRG Lot #1317386	ASSY_1A006123	ASSY_1A006143	G06	TX002193	0.1	LDH	2013-08-09	Human	89	4370	5573.25	0.784103	-2.86051	ASSY_1A006123_G6_1_2013y08m09d_09h36m.jpg
HepaRG Lot #1317386	ASSY_1A006123	ASSY_1A006143	G11	TX002193	0.1	LDH	2013-08-09	Human	89	5764	5573.25	1.03423	0.453473	ASSY_1A006123_G11_1_2013y08m09d_09h36m.jpg
HepaRG Lot #1317386	ASSY_1A006123	ASSY_1A006143	H06	TX002193	0.031623	LDH	2013-08-09	Human	89	4614	5573.25	0.827883	-2.28044	ASSY_1A006123_H6_1_2013y08m09d_09h36m.jpg
HepaRG Lot #1317386	ASSY_1A006123	ASSY_1A006143	H11	TX002193	0.031623	LDH	2013-08-09	Human	89	4776	5573.25	0.856951	-1.89531	ASSY_1A006123_H11_1_2013y08m09d_09h36m.jpg
HepaRG Lot #1317386	ASSY_1A006124	ASSY_1A006144	A01	Phenobarbital	1000	LDH	2013-08-09	Human	88	5200	4928	1.05519	0.639398	ASSY_1A006124_A1_1_2013y08m09d_09h36m.jpg
HepaRG Lot #1317386	ASSY_1A006124	ASSY_1A006144	B01	Phenobarbital	316.228	LDH	2013-08-09	Human	88	5285	4928	1.07244	0.83921	ASSY_1A006124_B1_1_2013y08m09d_09h36m.jpg
HepaRG Lot #1317386	ASSY_1A006124	ASSY_1A006144	C01	Phenobarbital	100	LDH	2013-08-09	Human	88	3742	4928	0.759334	-2.78796	ASSY_1A006124_C1_1_2013y08m09d_09h36m.jpg
HepaRG Lot #1317386	ASSY_1A006124	ASSY_1A006144	D01	Phenobarbital	31.6228	LDH	2013-08-09	Human	88	4111	4928	0.834213	-1.92055	ASSY_1A006124_D1_1_2013y08m09d_09h36m.jpg
HepaRG Lot #1317386	ASSY_1A006124	ASSY_1A006144	E01	Phenobarbital	10	LDH	2013-08-09	Human	88	4217	4928	0.855722	-1.67137	ASSY_1A006124_E1_1_2013y08m09d_09h36m.jpg
HepaRG Lot #1317386	ASSY_1A006124	ASSY_1A006144	F01	Phenobarbital	3.16228	LDH	2013-08-09	Human	88	4333	4928	0.879261	-1.39868	ASSY_1A006124_F1_1_2013y08m09d_09h36m.jpg
HepaRG Lot #1317386	ASSY_1A006124	ASSY_1A006144	G01	0.5% DMSO		LDH	2013-08-09	Human	88	3766	4928	0.764204	-2.73155	ASSY_1A006124_G1_1_2013y08m09d_09h36m.jpg
HepaRG Lot #1317386	ASSY_1A006124	ASSY_1A006144	H01	0.5% DMSO		LDH	2013-08-09	Human	88	3813	4928	0.773742	-2.62106	ASSY_1A006124_H1_1_2013y08m09d_09h36m.jpg
HepaRG Lot #1317386	ASSY_1A006124	ASSY_1A006144	A12	0.5% DMSO		LDH	2013-08-09	Human	88	6567	4928	1.33259	3.85284	ASSY_1A006124_A12_1_2013y08m09d_09h36m.jpg
HepaRG Lot #1317386	ASSY_1A006124	ASSY_1A006144	B12	0.5% DMSO		LDH	2013-08-09	Human	88	5566	4928	1.12946	1.49976	ASSY_1A006124_B12_1_2013y08m09d_09h36m.jpg
HepaRG Lot #1317386	ASSY_1A006124	ASSY_1A006144	C12	Total Lysis		LDH	2013-08-09	Human	88	47592	4928	9.65747	100.291	ASSY_1A006124_C12_1_2013y08m09d_09h36m.jpg
HepaRG Lot #1317386	ASSY_1A006124	ASSY_1A006144	D12	Total Lysis		LDH	2013-08-09	Human	88	47344	4928	9.60714	99.7085	ASSY_1A006124_D12_1_2013y08m09d_09h36m.jpg
HepaRG Lot #1317386	ASSY_1A006124	ASSY_1A006144	A02	TX006088	100	LDH	2013-08-09	Human	88	12916	4928	2.62094	18.7776	ASSY_1A006124_A2_1_2013y08m09d_09h36m.jpg
HepaRG Lot #1317386	ASSY_1A006124	ASSY_1A006144	A07	TX006088	100	LDH	2013-08-09	Human	88	8281	4928	1.6804	7.88199	ASSY_1A006124_A7_1_2013y08m09d_09h36m.jpg
HepaRG Lot #1317386	ASSY_1A006124	ASSY_1A006144	B02	TX006088	31.6228	LDH	2013-08-09	Human	88	4411	4928	0.895089	-1.21533	ASSY_1A006124_B2_1_2013y08m09d_09h36m.jpg
HepaRG Lot #1317386	ASSY_1A006124	ASSY_1A006144	B07	TX006088	31.6228	LDH	2013-08-09	Human	88	4034	4928	0.818588	-2.10155	ASSY_1A006124_B7_1_2013y08m09d_09h36m.jpg
HepaRG Lot #1317386	ASSY_1A006124	ASSY_1A006144	C02	TX006088	10	LDH	2013-08-09	Human	88	3855	4928	0.782265	-2.52233	ASSY_1A006124_C2_1_2013y08m09d_09h36m.jpg
HepaRG Lot #1317386	ASSY_1A006124	ASSY_1A006144	C07	TX006088	10	LDH	2013-08-09	Human	88	3470	4928	0.70414	-3.42736	ASSY_1A006124_C7_1_2013y08m09d_09h36m.jpg
HepaRG Lot #1317386	ASSY_1A006124	ASSY_1A006144	D02	TX006088	3.16228	LDH	2013-08-09	Human	88	3562	4928	0.722808	-3.2111	ASSY_1A006124_D2_1_2013y08m09d_09h36m.jpg
HepaRG Lot #1317386	ASSY_1A006124	ASSY_1A006144	D07	TX006088	3.16228	LDH	2013-08-09	Human	88	3823	4928	0.775771	-2.59756	ASSY_1A006124_D7_1_2013y08m09d_09h36m.jpg
HepaRG Lot #1317386	ASSY_1A006124	ASSY_1A006144	E02	TX006088	1	LDH	2013-08-09	Human	88	3437	4928	0.697443	-3.50494	ASSY_1A006124_E2_1_2013y08m09d_09h36m.jpg
HepaRG Lot #1317386	ASSY_1A006124	ASSY_1A006144	E07	TX006088	1	LDH	2013-08-09	Human	88	3752	4928	0.761364	-2.76446	ASSY_1A006124_E7_1_2013y08m09d_09h36m.jpg
HepaRG Lot #1317386	ASSY_1A006124	ASSY_1A006144	F02	TX006088	0.316228	LDH	2013-08-09	Human	88	4106	4928	0.833198	-1.9323	ASSY_1A006124_F2_1_2013y08m09d_09h36m.jpg
HepaRG Lot #1317386	ASSY_1A006124	ASSY_1A006144	F07	TX006088	0.316228	LDH	2013-08-09	Human	88	3391	4928	0.688109	-3.61307	ASSY_1A006124_F7_1_2013y08m09d_09h36m.jpg
HepaRG Lot #1317386	ASSY_1A006124	ASSY_1A006144	G02	TX006088	0.1	LDH	2013-08-09	Human	88	4030	4928	0.817776	-2.11095	ASSY_1A006124_G2_1_2013y08m09d_09h36m.jpg
HepaRG Lot #1317386	ASSY_1A006124	ASSY_1A006144	G07	TX006088	0.1	LDH	2013-08-09	Human	88	3528	4928	0.715909	-3.29102	ASSY_1A006124_G7_1_2013y08m09d_09h36m.jpg
HepaRG Lot #1317386	ASSY_1A006124	ASSY_1A006144	H02	TX006088	0.031623	LDH	2013-08-09	Human	88	4033	4928	0.818385	-2.1039	ASSY_1A006124_H2_1_2013y08m09d_09h36m.jpg
HepaRG Lot #1317386	ASSY_1A006124	ASSY_1A006144	H07	TX006088	0.031623	LDH	2013-08-09	Human	88	3997	4928	0.811079	-2.18853	ASSY_1A006124_H7_1_2013y08m09d_09h36m.jpg
HepaRG Lot #1317386	ASSY_1A006124	ASSY_1A006144	A03	TX009851	100	LDH	2013-08-09	Human	88	5609	4928	1.13819	1.60085	ASSY_1A006124_A3_1_2013y08m09d_09h36m.jpg
HepaRG Lot #1317386	ASSY_1A006124	ASSY_1A006144	A08	TX009851	100	LDH	2013-08-09	Human	88	5099	4928	1.0347	0.401975	ASSY_1A006124_A8_1_2013y08m09d_09h36m.jpg
HepaRG Lot #1317386	ASSY_1A006124	ASSY_1A006144	B03	TX009851	31.6228	LDH	2013-08-09	Human	88	4337	4928	0.880073	-1.38928	ASSY_1A006124_B3_1_2013y08m09d_09h36m.jpg
HepaRG Lot #1317386	ASSY_1A006124	ASSY_1A006144	B08	TX009851	31.6228	LDH	2013-08-09	Human	88	4190	4928	0.850244	-1.73484	ASSY_1A006124_B8_1_2013y08m09d_09h36m.jpg
HepaRG Lot #1317386	ASSY_1A006124	ASSY_1A006144	C03	TX009851	10	LDH	2013-08-09	Human	88	3747	4928	0.760349	-2.77621	ASSY_1A006124_C3_1_2013y08m09d_09h36m.jpg
HepaRG Lot #1317386	ASSY_1A006124	ASSY_1A006144	C08	TX009851	10	LDH	2013-08-09	Human	88	3763	4928	0.763596	-2.7386	ASSY_1A006124_C8_1_2013y08m09d_09h36m.jpg
HepaRG Lot #1317386	ASSY_1A006124	ASSY_1A006144	D03	TX009851	3.16228	LDH	2013-08-09	Human	88	3663	4928	0.743304	-2.97367	ASSY_1A006124_D3_1_2013y08m09d_09h36m.jpg
HepaRG Lot #1317386	ASSY_1A006124	ASSY_1A006144	D08	TX009851	3.16228	LDH	2013-08-09	Human	88	3899	4928	0.791193	-2.4189	ASSY_1A006124_D8_1_2013y08m09d_09h36m.jpg
HepaRG Lot #1317386	ASSY_1A006124	ASSY_1A006144	E03	TX009851	1	LDH	2013-08-09	Human	88	3697	4928	0.750203	-2.89375	ASSY_1A006124_E3_1_2013y08m09d_09h36m.jpg
HepaRG Lot #1317386	ASSY_1A006124	ASSY_1A006144	E08	TX009851	1	LDH	2013-08-09	Human	88	4222	4928	0.856737	-1.65961	ASSY_1A006124_E8_1_2013y08m09d_09h36m.jpg
HepaRG Lot #1317386	ASSY_1A006124	ASSY_1A006144	F03	TX009851	0.316228	LDH	2013-08-09	Human	88	3669	4928	0.744521	-2.95957	ASSY_1A006124_F3_1_2013y08m09d_09h36m.jpg
HepaRG Lot #1317386	ASSY_1A006124	ASSY_1A006144	F08	TX009851	0.316228	LDH	2013-08-09	Human	88	3894	4928	0.790179	-2.43065	ASSY_1A006124_F8_1_2013y08m09d_09h36m.jpg
HepaRG Lot #1317386	ASSY_1A006124	ASSY_1A006144	G03	TX009851	0.1	LDH	2013-08-09	Human	88	3336	4928	0.676948	-3.74236	ASSY_1A006124_G3_1_2013y08m09d_09h36m.jpg
HepaRG Lot #1317386	ASSY_1A006124	ASSY_1A006144	G08	TX009851	0.1	LDH	2013-08-09	Human	88	3988	4928	0.809253	-2.20969	ASSY_1A006124_G8_1_2013y08m09d_09h36m.jpg
HepaRG Lot #1317386	ASSY_1A006124	ASSY_1A006144	H03	TX009851	0.031623	LDH	2013-08-09	Human	88	4587	4928	0.930804	-0.801598	ASSY_1A006124_H3_1_2013y08m09d_09h36m.jpg
HepaRG Lot #1317386	ASSY_1A006124	ASSY_1A006144	H08	TX009851	0.031623	LDH	2013-08-09	Human	88	4706	4928	0.954951	-0.521862	ASSY_1A006124_H8_1_2013y08m09d_09h36m.jpg
HepaRG Lot #1317386	ASSY_1A006124	ASSY_1A006144	A04	TX011594	101	LDH	2013-08-09	Human	88	6695	4928	1.35856	4.15374	ASSY_1A006124_A4_1_2013y08m09d_09h36m.jpg
HepaRG Lot #1317386	ASSY_1A006124	ASSY_1A006144	A09	TX011594	101	LDH	2013-08-09	Human	88	7023	4928	1.42512	4.92478	ASSY_1A006124_A9_1_2013y08m09d_09h36m.jpg
HepaRG Lot #1317386	ASSY_1A006124	ASSY_1A006144	B04	TX011594	31.939	LDH	2013-08-09	Human	88	4523	4928	0.917817	-0.952045	ASSY_1A006124_B4_1_2013y08m09d_09h36m.jpg
HepaRG Lot #1317386	ASSY_1A006124	ASSY_1A006144	B09	TX011594	31.939	LDH	2013-08-09	Human	88	4713	4928	0.956372	-0.505407	ASSY_1A006124_B9_1_2013y08m09d_09h36m.jpg
HepaRG Lot #1317386	ASSY_1A006124	ASSY_1A006144	C04	TX011594	10.1	LDH	2013-08-09	Human	88	4184	4928	0.849026	-1.74894	ASSY_1A006124_C4_1_2013y08m09d_09h36m.jpg
HepaRG Lot #1317386	ASSY_1A006124	ASSY_1A006144	C09	TX011594	10.1	LDH	2013-08-09	Human	88	4026	4928	0.816964	-2.12036	ASSY_1A006124_C9_1_2013y08m09d_09h36m.jpg
HepaRG Lot #1317386	ASSY_1A006124	ASSY_1A006144	D04	TX011594	3.1939	LDH	2013-08-09	Human	88	3976	4928	0.806818	-2.23789	ASSY_1A006124_D4_1_2013y08m09d_09h36m.jpg
HepaRG Lot #1317386	ASSY_1A006124	ASSY_1A006144	D09	TX011594	3.1939	LDH	2013-08-09	Human	88	3859	4928	0.783076	-2.51293	ASSY_1A006124_D9_1_2013y08m09d_09h36m.jpg
HepaRG Lot #1317386	ASSY_1A006124	ASSY_1A006144	E04	TX011594	1.01	LDH	2013-08-09	Human	88	3613	4928	0.733158	-3.09121	ASSY_1A006124_E4_1_2013y08m09d_09h36m.jpg
HepaRG Lot #1317386	ASSY_1A006124	ASSY_1A006144	E09	TX011594	1.01	LDH	2013-08-09	Human	88	3634	4928	0.737419	-3.04184	ASSY_1A006124_E9_1_2013y08m09d_09h36m.jpg
HepaRG Lot #1317386	ASSY_1A006124	ASSY_1A006144	F04	TX011594	0.31939	LDH	2013-08-09	Human	88	3232	4928	0.655844	-3.98684	ASSY_1A006124_F4_1_2013y08m09d_09h36m.jpg
HepaRG Lot #1317386	ASSY_1A006124	ASSY_1A006144	F09	TX011594	0.31939	LDH	2013-08-09	Human	88	4339	4928	0.880479	-1.38458	ASSY_1A006124_F9_1_2013y08m09d_09h36m.jpg
HepaRG Lot #1317386	ASSY_1A006124	ASSY_1A006144	G04	TX011594	0.101	LDH	2013-08-09	Human	88	3552	4928	0.720779	-3.2346	ASSY_1A006124_G4_1_2013y08m09d_09h36m.jpg
HepaRG Lot #1317386	ASSY_1A006124	ASSY_1A006144	G09	TX011594	0.101	LDH	2013-08-09	Human	88	4002	4928	0.812094	-2.17677	ASSY_1A006124_G9_1_2013y08m09d_09h36m.jpg
HepaRG Lot #1317386	ASSY_1A006124	ASSY_1A006144	H04	TX011594	0.031939	LDH	2013-08-09	Human	88	4411	4928	0.895089	-1.21533	ASSY_1A006124_H4_1_2013y08m09d_09h36m.jpg
HepaRG Lot #1317386	ASSY_1A006124	ASSY_1A006144	H09	TX011594	0.031939	LDH	2013-08-09	Human	88	5052	4928	1.02516	0.29149	ASSY_1A006124_H9_1_2013y08m09d_09h36m.jpg
HepaRG Lot #1317386	ASSY_1A006124	ASSY_1A006144	A05	TX002299	100	LDH	2013-08-09	Human	88	4925	4928	0.999391	-0.00705219	ASSY_1A006124_A5_1_2013y08m09d_09h36m.jpg
HepaRG Lot #1317386	ASSY_1A006124	ASSY_1A006144	A10	TX002299	100	LDH	2013-08-09	Human	88	5168	4928	1.0487	0.564175	ASSY_1A006124_A10_1_2013y08m09d_09h36m.jpg
HepaRG Lot #1317386	ASSY_1A006124	ASSY_1A006144	B05	TX002299	31.6228	LDH	2013-08-09	Human	88	4014	4928	0.814529	-2.14857	ASSY_1A006124_B5_1_2013y08m09d_09h36m.jpg
HepaRG Lot #1317386	ASSY_1A006124	ASSY_1A006144	B10	TX002299	31.6228	LDH	2013-08-09	Human	88	4311	4928	0.874797	-1.4504	ASSY_1A006124_B10_1_2013y08m09d_09h36m.jpg
HepaRG Lot #1317386	ASSY_1A006124	ASSY_1A006144	C05	TX002299	10	LDH	2013-08-09	Human	88	4082	4928	0.828328	-1.98872	ASSY_1A006124_C5_1_2013y08m09d_09h36m.jpg
HepaRG Lot #1317386	ASSY_1A006124	ASSY_1A006144	C10	TX002299	10	LDH	2013-08-09	Human	88	4132	4928	0.838474	-1.87118	ASSY_1A006124_C10_1_2013y08m09d_09h36m.jpg
HepaRG Lot #1317386	ASSY_1A006124	ASSY_1A006144	D05	TX002299	3.16228	LDH	2013-08-09	Human	88	3759	4928	0.762784	-2.748	ASSY_1A006124_D5_1_2013y08m09d_09h36m.jpg
HepaRG Lot #1317386	ASSY_1A006124	ASSY_1A006144	D10	TX002299	3.16228	LDH	2013-08-09	Human	88	4613	4928	0.936079	-0.74048	ASSY_1A006124_D10_1_2013y08m09d_09h36m.jpg
HepaRG Lot #1317386	ASSY_1A006124	ASSY_1A006144	E05	TX002299	1	LDH	2013-08-09	Human	88	4066	4928	0.825081	-2.02633	ASSY_1A006124_E5_1_2013y08m09d_09h36m.jpg
HepaRG Lot #1317386	ASSY_1A006124	ASSY_1A006144	E10	TX002299	1	LDH	2013-08-09	Human	88	4557	4928	0.924716	-0.87212	ASSY_1A006124_E10_1_2013y08m09d_09h36m.jpg
HepaRG Lot #1317386	ASSY_1A006124	ASSY_1A006144	F05	TX002299	0.316228	LDH	2013-08-09	Human	88	3836	4928	0.778409	-2.567	ASSY_1A006124_F5_1_2013y08m09d_09h36m.jpg
HepaRG Lot #1317386	ASSY_1A006124	ASSY_1A006144	F10	TX002299	0.316228	LDH	2013-08-09	Human	88	4018	4928	0.815341	-2.13916	ASSY_1A006124_F10_1_2013y08m09d_09h36m.jpg
HepaRG Lot #1317386	ASSY_1A006124	ASSY_1A006144	G05	TX002299	0.1	LDH	2013-08-09	Human	88	3604	4928	0.731331	-3.11236	ASSY_1A006124_G5_1_2013y08m09d_09h36m.jpg
HepaRG Lot #1317386	ASSY_1A006124	ASSY_1A006144	G10	TX002299	0.1	LDH	2013-08-09	Human	88	4218	4928	0.855925	-1.66902	ASSY_1A006124_G10_1_2013y08m09d_09h36m.jpg
HepaRG Lot #1317386	ASSY_1A006124	ASSY_1A006144	H05	TX002299	0.031623	LDH	2013-08-09	Human	88	3906	4928	0.792614	-2.40244	ASSY_1A006124_H5_1_2013y08m09d_09h36m.jpg
HepaRG Lot #1317386	ASSY_1A006124	ASSY_1A006144	H10	TX002299	0.031623	LDH	2013-08-09	Human	88	4866	4928	0.987419	-0.145745	ASSY_1A006124_H10_1_2013y08m09d_09h36m.jpg
HepaRG Lot #1317386	ASSY_1A006124	ASSY_1A006144	A06	TX000744	100	LDH	2013-08-09	Human	88	5025	4928	1.01968	0.228021	ASSY_1A006124_A6_1_2013y08m09d_09h36m.jpg
HepaRG Lot #1317386	ASSY_1A006124	ASSY_1A006144	A11	TX000744	100	LDH	2013-08-09	Human	88	5240	4928	1.06331	0.733427	ASSY_1A006124_A11_1_2013y08m09d_09h36m.jpg
HepaRG Lot #1317386	ASSY_1A006124	ASSY_1A006144	B06	TX000744	31.6228	LDH	2013-08-09	Human	88	4297	4928	0.871956	-1.48331	ASSY_1A006124_B6_1_2013y08m09d_09h36m.jpg
HepaRG Lot #1317386	ASSY_1A006124	ASSY_1A006144	B11	TX000744	31.6228	LDH	2013-08-09	Human	88	4543	4928	0.921875	-0.905031	ASSY_1A006124_B11_1_2013y08m09d_09h36m.jpg
HepaRG Lot #1317386	ASSY_1A006124	ASSY_1A006144	C06	TX000744	10	LDH	2013-08-09	Human	88	3729	4928	0.756696	-2.81852	ASSY_1A006124_C6_1_2013y08m09d_09h36m.jpg
HepaRG Lot #1317386	ASSY_1A006124	ASSY_1A006144	C11	TX000744	10	LDH	2013-08-09	Human	88	4535	4928	0.920252	-0.923836	ASSY_1A006124_C11_1_2013y08m09d_09h36m.jpg
HepaRG Lot #1317386	ASSY_1A006124	ASSY_1A006144	D06	TX000744	3.16228	LDH	2013-08-09	Human	88	3915	4928	0.79444	-2.38129	ASSY_1A006124_D6_1_2013y08m09d_09h36m.jpg
HepaRG Lot #1317386	ASSY_1A006124	ASSY_1A006144	D11	TX000744	3.16228	LDH	2013-08-09	Human	88	4586	4928	0.930601	-0.803949	ASSY_1A006124_D11_1_2013y08m09d_09h36m.jpg
HepaRG Lot #1317386	ASSY_1A006124	ASSY_1A006144	E06	TX000744	1	LDH	2013-08-09	Human	88	3406	4928	0.691153	-3.57781	ASSY_1A006124_E6_1_2013y08m09d_09h36m.jpg
HepaRG Lot #1317386	ASSY_1A006124	ASSY_1A006144	E11	TX000744	1	LDH	2013-08-09	Human	88	4940	4928	1.00244	0.0282087	ASSY_1A006124_E11_1_2013y08m09d_09h36m.jpg
HepaRG Lot #1317386	ASSY_1A006124	ASSY_1A006144	F06	TX000744	0.316228	LDH	2013-08-09	Human	88	3619	4928	0.734375	-3.0771	ASSY_1A006124_F6_1_2013y08m09d_09h36m.jpg
HepaRG Lot #1317386	ASSY_1A006124	ASSY_1A006144	F11	TX000744	0.316228	LDH	2013-08-09	Human	88	4438	4928	0.900568	-1.15186	ASSY_1A006124_F11_1_2013y08m09d_09h36m.jpg
HepaRG Lot #1317386	ASSY_1A006124	ASSY_1A006144	G06	TX000744	0.1	LDH	2013-08-09	Human	88	3749	4928	0.760755	-2.77151	ASSY_1A006124_G6_1_2013y08m09d_09h36m.jpg
HepaRG Lot #1317386	ASSY_1A006124	ASSY_1A006144	G11	TX000744	0.1	LDH	2013-08-09	Human	88	4024	4928	0.816558	-2.12506	ASSY_1A006124_G11_1_2013y08m09d_09h36m.jpg
HepaRG Lot #1317386	ASSY_1A006124	ASSY_1A006144	H06	TX000744	0.031623	LDH	2013-08-09	Human	88	3970	4928	0.805601	-2.252	ASSY_1A006124_H6_1_2013y08m09d_09h36m.jpg
HepaRG Lot #1317386	ASSY_1A006124	ASSY_1A006144	H11	TX000744	0.031623	LDH	2013-08-09	Human	88	5595	4928	1.13535	1.56794	ASSY_1A006124_H11_1_2013y08m09d_09h36m.jpg
HepaRG Lot #1317386	ASSY_1A006125	ASSY_1A006145	A01	Phenobarbital	1000	LDH	2013-08-09	Human	90	6417	5602.25	1.14543	2.09043	ASSY_1A006125_A1_1_2013y08m09d_09h36m.jpg
HepaRG Lot #1317386	ASSY_1A006125	ASSY_1A006145	B01	Phenobarbital	316.228	LDH	2013-08-09	Human	90	5858	5602.25	1.04565	0.656186	ASSY_1A006125_B1_1_2013y08m09d_09h36m.jpg
HepaRG Lot #1317386	ASSY_1A006125	ASSY_1A006145	C01	Phenobarbital	100	LDH	2013-08-09	Human	90	5147	5602.25	0.918738	-1.16805	ASSY_1A006125_C1_1_2013y08m09d_09h36m.jpg
HepaRG Lot #1317386	ASSY_1A006125	ASSY_1A006145	D01	Phenobarbital	31.6228	LDH	2013-08-09	Human	90	5211	5602.25	0.930162	-1.00384	ASSY_1A006125_D1_1_2013y08m09d_09h36m.jpg
HepaRG Lot #1317386	ASSY_1A006125	ASSY_1A006145	E01	Phenobarbital	10	LDH	2013-08-09	Human	90	4729	5602.25	0.844125	-2.24052	ASSY_1A006125_E1_1_2013y08m09d_09h36m.jpg
HepaRG Lot #1317386	ASSY_1A006125	ASSY_1A006145	F01	Phenobarbital	3.16228	LDH	2013-08-09	Human	90	4972	5602.25	0.887501	-1.61705	ASSY_1A006125_F1_1_2013y08m09d_09h36m.jpg
HepaRG Lot #1317386	ASSY_1A006125	ASSY_1A006145	G01	0.5% DMSO		LDH	2013-08-09	Human	90	5122	5602.25	0.914276	-1.23219	ASSY_1A006125_G1_1_2013y08m09d_09h36m.jpg
HepaRG Lot #1317386	ASSY_1A006125	ASSY_1A006145	H01	0.5% DMSO		LDH	2013-08-09	Human	90	4837	5602.25	0.863403	-1.96343	ASSY_1A006125_H1_1_2013y08m09d_09h36m.jpg
HepaRG Lot #1317386	ASSY_1A006125	ASSY_1A006145	A12	0.5% DMSO		LDH	2013-08-09	Human	90	6385	5602.25	1.13972	2.00833	ASSY_1A006125_A12_1_2013y08m09d_09h36m.jpg
HepaRG Lot #1317386	ASSY_1A006125	ASSY_1A006145	B12	0.5% DMSO		LDH	2013-08-09	Human	90	6065	5602.25	1.0826	1.18729	ASSY_1A006125_B12_1_2013y08m09d_09h36m.jpg
HepaRG Lot #1317386	ASSY_1A006125	ASSY_1A006145	C12	Total Lysis		LDH	2013-08-09	Human	90	47180	5602.25	8.42162	106.677	ASSY_1A006125_C12_1_2013y08m09d_09h36m.jpg
HepaRG Lot #1317386	ASSY_1A006125	ASSY_1A006145	D12	Total Lysis		LDH	2013-08-09	Human	90	41975	5602.25	7.49253	93.3227	ASSY_1A006125_D12_1_2013y08m09d_09h36m.jpg
HepaRG Lot #1317386	ASSY_1A006125	ASSY_1A006145	A02	TX010360	100	LDH	2013-08-09	Human	90	5944	5602.25	1.061	0.876839	ASSY_1A006125_A2_1_2013y08m09d_09h36m.jpg
HepaRG Lot #1317386	ASSY_1A006125	ASSY_1A006145	A07	TX010360	100	LDH	2013-08-09	Human	90	5642	5602.25	1.0071	0.101988	ASSY_1A006125_A7_1_2013y08m09d_09h36m.jpg
HepaRG Lot #1317386	ASSY_1A006125	ASSY_1A006145	B02	TX010360	31.6228	LDH	2013-08-09	Human	90	4936	5602.25	0.881075	-1.70942	ASSY_1A006125_B2_1_2013y08m09d_09h36m.jpg
HepaRG Lot #1317386	ASSY_1A006125	ASSY_1A006145	B07	TX010360	31.6228	LDH	2013-08-09	Human	90	4169	5602.25	0.744165	-3.67733	ASSY_1A006125_B7_1_2013y08m09d_09h36m.jpg
HepaRG Lot #1317386	ASSY_1A006125	ASSY_1A006145	C02	TX010360	10	LDH	2013-08-09	Human	90	4211	5602.25	0.751662	-3.56957	ASSY_1A006125_C2_1_2013y08m09d_09h36m.jpg
HepaRG Lot #1317386	ASSY_1A006125	ASSY_1A006145	C07	TX010360	10	LDH	2013-08-09	Human	90	4202	5602.25	0.750056	-3.59266	ASSY_1A006125_C7_1_2013y08m09d_09h36m.jpg
HepaRG Lot #1317386	ASSY_1A006125	ASSY_1A006145	D02	TX010360	3.16228	LDH	2013-08-09	Human	90	4038	5602.25	0.720782	-4.01344	ASSY_1A006125_D2_1_2013y08m09d_09h36m.jpg
HepaRG Lot #1317386	ASSY_1A006125	ASSY_1A006145	D07	TX010360	3.16228	LDH	2013-08-09	Human	90	4171	5602.25	0.744522	-3.6722	ASSY_1A006125_D7_1_2013y08m09d_09h36m.jpg
HepaRG Lot #1317386	ASSY_1A006125	ASSY_1A006145	E02	TX010360	1	LDH	2013-08-09	Human	90	4213	5602.25	0.752019	-3.56444	ASSY_1A006125_E2_1_2013y08m09d_09h36m.jpg
HepaRG Lot #1317386	ASSY_1A006125	ASSY_1A006145	E07	TX010360	1	LDH	2013-08-09	Human	90	3825	5602.25	0.682761	-4.55995	ASSY_1A006125_E7_1_2013y08m09d_09h36m.jpg
HepaRG Lot #1317386	ASSY_1A006125	ASSY_1A006145	F02	TX010360	0.316228	LDH	2013-08-09	Human	90	3841	5602.25	0.685617	-4.51889	ASSY_1A006125_F2_1_2013y08m09d_09h36m.jpg
HepaRG Lot #1317386	ASSY_1A006125	ASSY_1A006145	F07	TX010360	0.316228	LDH	2013-08-09	Human	90	3678	5602.25	0.656522	-4.93711	ASSY_1A006125_F7_1_2013y08m09d_09h36m.jpg
HepaRG Lot #1317386	ASSY_1A006125	ASSY_1A006145	G02	TX010360	0.1	LDH	2013-08-09	Human	90	4746	5602.25	0.84716	-2.19691	ASSY_1A006125_G2_1_2013y08m09d_09h36m.jpg
HepaRG Lot #1317386	ASSY_1A006125	ASSY_1A006145	G07	TX010360	0.1	LDH	2013-08-09	Human	90	3981	5602.25	0.710607	-4.15969	ASSY_1A006125_G7_1_2013y08m09d_09h36m.jpg
HepaRG Lot #1317386	ASSY_1A006125	ASSY_1A006145	H02	TX010360	0.031623	LDH	2013-08-09	Human	90	5528	5602.25	0.986746	-0.190506	ASSY_1A006125_H2_1_2013y08m09d_09h36m.jpg
HepaRG Lot #1317386	ASSY_1A006125	ASSY_1A006145	H07	TX010360	0.031623	LDH	2013-08-09	Human	90	4727	5602.25	0.843768	-2.24566	ASSY_1A006125_H7_1_2013y08m09d_09h36m.jpg
HepaRG Lot #1317386	ASSY_1A006125	ASSY_1A006145	A03	TX010306	100	LDH	2013-08-09	Human	90	7867	5602.25	1.40426	5.81074	ASSY_1A006125_A3_1_2013y08m09d_09h36m.jpg
HepaRG Lot #1317386	ASSY_1A006125	ASSY_1A006145	A08	TX010306	100	LDH	2013-08-09	Human	90	6983	5602.25	1.24646	3.54263	ASSY_1A006125_A8_1_2013y08m09d_09h36m.jpg
HepaRG Lot #1317386	ASSY_1A006125	ASSY_1A006145	B03	TX010306	31.6228	LDH	2013-08-09	Human	90	5128	5602.25	0.915346	-1.2168	ASSY_1A006125_B3_1_2013y08m09d_09h36m.jpg
HepaRG Lot #1317386	ASSY_1A006125	ASSY_1A006145	B08	TX010306	31.6228	LDH	2013-08-09	Human	90	4608	5602.25	0.822527	-2.55098	ASSY_1A006125_B8_1_2013y08m09d_09h36m.jpg
HepaRG Lot #1317386	ASSY_1A006125	ASSY_1A006145	C03	TX010306	10	LDH	2013-08-09	Human	90	4129	5602.25	0.737025	-3.77996	ASSY_1A006125_C3_1_2013y08m09d_09h36m.jpg
HepaRG Lot #1317386	ASSY_1A006125	ASSY_1A006145	C08	TX010306	10	LDH	2013-08-09	Human	90	3829	5602.25	0.683475	-4.54968	ASSY_1A006125_C8_1_2013y08m09d_09h36m.jpg
HepaRG Lot #1317386	ASSY_1A006125	ASSY_1A006145	D03	TX010306	3.16228	LDH	2013-08-09	Human	90	4143	5602.25	0.739524	-3.74404	ASSY_1A006125_D3_1_2013y08m09d_09h36m.jpg
HepaRG Lot #1317386	ASSY_1A006125	ASSY_1A006145	D08	TX010306	3.16228	LDH	2013-08-09	Human	90	4023	5602.25	0.718104	-4.05193	ASSY_1A006125_D8_1_2013y08m09d_09h36m.jpg
HepaRG Lot #1317386	ASSY_1A006125	ASSY_1A006145	E03	TX010306	1	LDH	2013-08-09	Human	90	4247	5602.25	0.758088	-3.47721	ASSY_1A006125_E3_1_2013y08m09d_09h36m.jpg
HepaRG Lot #1317386	ASSY_1A006125	ASSY_1A006145	E08	TX010306	1	LDH	2013-08-09	Human	90	3527	5602.25	0.629568	-5.32453	ASSY_1A006125_E8_1_2013y08m09d_09h36m.jpg
HepaRG Lot #1317386	ASSY_1A006125	ASSY_1A006145	F03	TX010306	0.316228	LDH	2013-08-09	Human	90	4299	5602.25	0.76737	-3.34379	ASSY_1A006125_F3_1_2013y08m09d_09h36m.jpg
HepaRG Lot #1317386	ASSY_1A006125	ASSY_1A006145	F08	TX010306	0.316228	LDH	2013-08-09	Human	90	3824	5602.25	0.682583	-4.56251	ASSY_1A006125_F8_1_2013y08m09d_09h36m.jpg
HepaRG Lot #1317386	ASSY_1A006125	ASSY_1A006145	G03	TX010306	0.1	LDH	2013-08-09	Human	90	4174	5602.25	0.745058	-3.66451	ASSY_1A006125_G3_1_2013y08m09d_09h36m.jpg
HepaRG Lot #1317386	ASSY_1A006125	ASSY_1A006145	G08	TX010306	0.1	LDH	2013-08-09	Human	90	4316	5602.25	0.770405	-3.30017	ASSY_1A006125_G8_1_2013y08m09d_09h36m.jpg
HepaRG Lot #1317386	ASSY_1A006125	ASSY_1A006145	H03	TX010306	0.031623	LDH	2013-08-09	Human	90	5630	5602.25	1.00495	0.071199	ASSY_1A006125_H3_1_2013y08m09d_09h36m.jpg
HepaRG Lot #1317386	ASSY_1A006125	ASSY_1A006145	H08	TX010306	0.031623	LDH	2013-08-09	Human	90	5026	5602.25	0.897139	-1.4785	ASSY_1A006125_H8_1_2013y08m09d_09h36m.jpg
HepaRG Lot #1317386	ASSY_1A006125	ASSY_1A006145	A04	TX000761	100	LDH	2013-08-09	Human	90	5182	5602.25	0.924986	-1.07825	ASSY_1A006125_A4_1_2013y08m09d_09h36m.jpg
HepaRG Lot #1317386	ASSY_1A006125	ASSY_1A006145	A09	TX000761	100	LDH	2013-08-09	Human	90	5987	5602.25	1.06868	0.987165	ASSY_1A006125_A9_1_2013y08m09d_09h36m.jpg
HepaRG Lot #1317386	ASSY_1A006125	ASSY_1A006145	B04	TX000761	31.6228	LDH	2013-08-09	Human	90	4178	5602.25	0.745772	-3.65424	ASSY_1A006125_B4_1_2013y08m09d_09h36m.jpg
HepaRG Lot #1317386	ASSY_1A006125	ASSY_1A006145	B09	TX000761	31.6228	LDH	2013-08-09	Human	90	4575	5602.25	0.816636	-2.63565	ASSY_1A006125_B9_1_2013y08m09d_09h36m.jpg
HepaRG Lot #1317386	ASSY_1A006125	ASSY_1A006145	C04	TX000761	10	LDH	2013-08-09	Human	90	4327	5602.25	0.772368	-3.27195	ASSY_1A006125_C4_1_2013y08m09d_09h36m.jpg
HepaRG Lot #1317386	ASSY_1A006125	ASSY_1A006145	C09	TX000761	10	LDH	2013-08-09	Human	90	4102	5602.25	0.732206	-3.84924	ASSY_1A006125_C9_1_2013y08m09d_09h36m.jpg
HepaRG Lot #1317386	ASSY_1A006125	ASSY_1A006145	D04	TX000761	3.16228	LDH	2013-08-09	Human	90	4217	5602.25	0.752733	-3.55418	ASSY_1A006125_D4_1_2013y08m09d_09h36m.jpg
HepaRG Lot #1317386	ASSY_1A006125	ASSY_1A006145	D09	TX000761	3.16228	LDH	2013-08-09	Human	90	4247	5602.25	0.758088	-3.47721	ASSY_1A006125_D9_1_2013y08m09d_09h36m.jpg
HepaRG Lot #1317386	ASSY_1A006125	ASSY_1A006145	E04	TX000761	1	LDH	2013-08-09	Human	90	4287	5602.25	0.765228	-3.37458	ASSY_1A006125_E4_1_2013y08m09d_09h36m.jpg
HepaRG Lot #1317386	ASSY_1A006125	ASSY_1A006145	E09	TX000761	1	LDH	2013-08-09	Human	90	3934	5602.25	0.702218	-4.28028	ASSY_1A006125_E9_1_2013y08m09d_09h36m.jpg
HepaRG Lot #1317386	ASSY_1A006125	ASSY_1A006145	F04	TX000761	0.316228	LDH	2013-08-09	Human	90	3556	5602.25	0.634745	-5.25013	ASSY_1A006125_F4_1_2013y08m09d_09h36m.jpg
HepaRG Lot #1317386	ASSY_1A006125	ASSY_1A006145	F09	TX000761	0.316228	LDH	2013-08-09	Human	90	4197	5602.25	0.749163	-3.60549	ASSY_1A006125_F9_1_2013y08m09d_09h36m.jpg
HepaRG Lot #1317386	ASSY_1A006125	ASSY_1A006145	G04	TX000761	0.1	LDH	2013-08-09	Human	90	3872	5602.25	0.691151	-4.43936	ASSY_1A006125_G4_1_2013y08m09d_09h36m.jpg
HepaRG Lot #1317386	ASSY_1A006125	ASSY_1A006145	G09	TX000761	0.1	LDH	2013-08-09	Human	90	4149	5602.25	0.740595	-3.72865	ASSY_1A006125_G9_1_2013y08m09d_09h36m.jpg
HepaRG Lot #1317386	ASSY_1A006125	ASSY_1A006145	H04	TX000761	0.031623	LDH	2013-08-09	Human	90	5346	5602.25	0.954259	-0.657469	ASSY_1A006125_H4_1_2013y08m09d_09h36m.jpg
HepaRG Lot #1317386	ASSY_1A006125	ASSY_1A006145	H09	TX000761	0.031623	LDH	2013-08-09	Human	90	5417	5602.25	0.966933	-0.475302	ASSY_1A006125_H9_1_2013y08m09d_09h36m.jpg
HepaRG Lot #1317386	ASSY_1A006125	ASSY_1A006145	A05	TX003698	100	LDH	2013-08-09	Human	90	15099	5602.25	2.69517	24.3661	ASSY_1A006125_A5_1_2013y08m09d_09h36m.jpg
HepaRG Lot #1317386	ASSY_1A006125	ASSY_1A006145	A10	TX003698	100	LDH	2013-08-09	Human	90	34045	5602.25	6.07702	72.9764	ASSY_1A006125_A10_1_2013y08m09d_09h36m.jpg
HepaRG Lot #1317386	ASSY_1A006125	ASSY_1A006145	B05	TX003698	31.6228	LDH	2013-08-09	Human	90	13286	5602.25	2.37155	19.7144	ASSY_1A006125_B5_1_2013y08m09d_09h36m.jpg
HepaRG Lot #1317386	ASSY_1A006125	ASSY_1A006145	B10	TX003698	31.6228	LDH	2013-08-09	Human	90	13863	5602.25	2.47454	21.1949	ASSY_1A006125_B10_1_2013y08m09d_09h36m.jpg
HepaRG Lot #1317386	ASSY_1A006125	ASSY_1A006145	C05	TX003698	10	LDH	2013-08-09	Human	90	7659	5602.25	1.36713	5.27707	ASSY_1A006125_C5_1_2013y08m09d_09h36m.jpg
HepaRG Lot #1317386	ASSY_1A006125	ASSY_1A006145	C10	TX003698	10	LDH	2013-08-09	Human	90	7272	5602.25	1.29805	4.28413	ASSY_1A006125_C10_1_2013y08m09d_09h36m.jpg
HepaRG Lot #1317386	ASSY_1A006125	ASSY_1A006145	D05	TX003698	3.16228	LDH	2013-08-09	Human	90	4907	5602.25	0.875898	-1.78382	ASSY_1A006125_D5_1_2013y08m09d_09h36m.jpg
HepaRG Lot #1317386	ASSY_1A006125	ASSY_1A006145	D10	TX003698	3.16228	LDH	2013-08-09	Human	90	5932	5602.25	1.05886	0.84605	ASSY_1A006125_D10_1_2013y08m09d_09h36m.jpg
HepaRG Lot #1317386	ASSY_1A006125	ASSY_1A006145	E05	TX003698	1	LDH	2013-08-09	Human	90	4123	5602.25	0.735954	-3.79536	ASSY_1A006125_E5_1_2013y08m09d_09h36m.jpg
HepaRG Lot #1317386	ASSY_1A006125	ASSY_1A006145	E10	TX003698	1	LDH	2013-08-09	Human	90	4965	5602.25	0.886251	-1.63501	ASSY_1A006125_E10_1_2013y08m09d_09h36m.jpg
HepaRG Lot #1317386	ASSY_1A006125	ASSY_1A006145	F05	TX003698	0.316228	LDH	2013-08-09	Human	90	4163	5602.25	0.743094	-3.69273	ASSY_1A006125_F5_1_2013y08m09d_09h36m.jpg
HepaRG Lot #1317386	ASSY_1A006125	ASSY_1A006145	F10	TX003698	0.316228	LDH	2013-08-09	Human	90	4376	5602.25	0.781115	-3.14623	ASSY_1A006125_F10_1_2013y08m09d_09h36m.jpg
HepaRG Lot #1317386	ASSY_1A006125	ASSY_1A006145	G05	TX003698	0.1	LDH	2013-08-09	Human	90	3807	5602.25	0.679548	-4.60613	ASSY_1A006125_G5_1_2013y08m09d_09h36m.jpg
HepaRG Lot #1317386	ASSY_1A006125	ASSY_1A006145	G10	TX003698	0.1	LDH	2013-08-09	Human	90	5870	5602.25	1.04779	0.686974	ASSY_1A006125_G10_1_2013y08m09d_09h36m.jpg
HepaRG Lot #1317386	ASSY_1A006125	ASSY_1A006145	H05	TX003698	0.031623	LDH	2013-08-09	Human	90	5391	5602.25	0.962292	-0.542011	ASSY_1A006125_H5_1_2013y08m09d_09h36m.jpg
HepaRG Lot #1317386	ASSY_1A006125	ASSY_1A006145	H10	TX003698	0.031623	LDH	2013-08-09	Human	90	5791	5602.25	1.03369	0.484282	ASSY_1A006125_H10_1_2013y08m09d_09h36m.jpg
HepaRG Lot #1317386	ASSY_1A006125	ASSY_1A006145	A06	TX010385	100	LDH	2013-08-09	Human	90	5551	5602.25	0.990852	-0.131494	ASSY_1A006125_A6_1_2013y08m09d_09h36m.jpg
HepaRG Lot #1317386	ASSY_1A006125	ASSY_1A006145	A11	TX010385	100	LDH	2013-08-09	Human	90	5739	5602.25	1.02441	0.350864	ASSY_1A006125_A11_1_2013y08m09d_09h36m.jpg
HepaRG Lot #1317386	ASSY_1A006125	ASSY_1A006145	B06	TX010385	31.6228	LDH	2013-08-09	Human	90	4430	5602.25	0.790754	-3.00768	ASSY_1A006125_B6_1_2013y08m09d_09h36m.jpg
HepaRG Lot #1317386	ASSY_1A006125	ASSY_1A006145	B11	TX010385	31.6228	LDH	2013-08-09	Human	90	4996	5602.25	0.891785	-1.55547	ASSY_1A006125_B11_1_2013y08m09d_09h36m.jpg
HepaRG Lot #1317386	ASSY_1A006125	ASSY_1A006145	C06	TX010385	10	LDH	2013-08-09	Human	90	3997	5602.25	0.713463	-4.11864	ASSY_1A006125_C6_1_2013y08m09d_09h36m.jpg
HepaRG Lot #1317386	ASSY_1A006125	ASSY_1A006145	C11	TX010385	10	LDH	2013-08-09	Human	90	4240	5602.25	0.756839	-3.49517	ASSY_1A006125_C11_1_2013y08m09d_09h36m.jpg
HepaRG Lot #1317386	ASSY_1A006125	ASSY_1A006145	D06	TX010385	3.16228	LDH	2013-08-09	Human	90	3886	5602.25	0.69365	-4.40344	ASSY_1A006125_D6_1_2013y08m09d_09h36m.jpg
HepaRG Lot #1317386	ASSY_1A006125	ASSY_1A006145	D11	TX010385	3.16228	LDH	2013-08-09	Human	90	5264	5602.25	0.939623	-0.867858	ASSY_1A006125_D11_1_2013y08m09d_09h36m.jpg
HepaRG Lot #1317386	ASSY_1A006125	ASSY_1A006145	E06	TX010385	1	LDH	2013-08-09	Human	90	3926	5602.25	0.70079	-4.30081	ASSY_1A006125_E6_1_2013y08m09d_09h36m.jpg
HepaRG Lot #1317386	ASSY_1A006125	ASSY_1A006145	E11	TX010385	1	LDH	2013-08-09	Human	90	4981	5602.25	0.889107	-1.59396	ASSY_1A006125_E11_1_2013y08m09d_09h36m.jpg
HepaRG Lot #1317386	ASSY_1A006125	ASSY_1A006145	F06	TX010385	0.316228	LDH	2013-08-09	Human	90	4117	5602.25	0.734883	-3.81075	ASSY_1A006125_F6_1_2013y08m09d_09h36m.jpg
HepaRG Lot #1317386	ASSY_1A006125	ASSY_1A006145	F11	TX010385	0.316228	LDH	2013-08-09	Human	90	5146	5602.25	0.918559	-1.17061	ASSY_1A006125_F11_1_2013y08m09d_09h36m.jpg
HepaRG Lot #1317386	ASSY_1A006125	ASSY_1A006145	G06	TX010385	0.1	LDH	2013-08-09	Human	90	3930	5602.25	0.701504	-4.29054	ASSY_1A006125_G6_1_2013y08m09d_09h36m.jpg
HepaRG Lot #1317386	ASSY_1A006125	ASSY_1A006145	G11	TX010385	0.1	LDH	2013-08-09	Human	90	4694	5602.25	0.837878	-2.33033	ASSY_1A006125_G11_1_2013y08m09d_09h36m.jpg
HepaRG Lot #1317386	ASSY_1A006125	ASSY_1A006145	H06	TX010385	0.031623	LDH	2013-08-09	Human	90	4571	5602.25	0.815922	-2.64591	ASSY_1A006125_H6_1_2013y08m09d_09h36m.jpg
HepaRG Lot #1317386	ASSY_1A006125	ASSY_1A006145	H11	TX010385	0.031623	LDH	2013-08-09	Human	90	5284	5602.25	0.943192	-0.816544	ASSY_1A006125_H11_1_2013y08m09d_09h36m.jpg
HepaRG Lot #1317386	ASSY_1A006126	ASSY_1A006146	A01	Phenobarbital	1000	LDH	2013-08-09	Human	89	5615	5327.25	1.05401	0.715765	ASSY_1A006126_A1_1_2013y08m09d_09h36m.jpg
HepaRG Lot #1317386	ASSY_1A006126	ASSY_1A006146	B01	Phenobarbital	316.228	LDH	2013-08-09	Human	89	5634	5327.25	1.05758	0.763026	ASSY_1A006126_B1_1_2013y08m09d_09h36m.jpg
HepaRG Lot #1317386	ASSY_1A006126	ASSY_1A006146	C01	Phenobarbital	100	LDH	2013-08-09	Human	89	4495	5327.25	0.843775	-2.07018	ASSY_1A006126_C1_1_2013y08m09d_09h36m.jpg
HepaRG Lot #1317386	ASSY_1A006126	ASSY_1A006146	D01	Phenobarbital	31.6228	LDH	2013-08-09	Human	89	4467	5327.25	0.838519	-2.13983	ASSY_1A006126_D1_1_2013y08m09d_09h36m.jpg
HepaRG Lot #1317386	ASSY_1A006126	ASSY_1A006146	E01	Phenobarbital	10	LDH	2013-08-09	Human	89	4211	5327.25	0.790464	-2.77662	ASSY_1A006126_E1_1_2013y08m09d_09h36m.jpg
HepaRG Lot #1317386	ASSY_1A006126	ASSY_1A006146	F01	Phenobarbital	3.16228	LDH	2013-08-09	Human	89	4184	5327.25	0.785396	-2.84378	ASSY_1A006126_F1_1_2013y08m09d_09h36m.jpg
HepaRG Lot #1317386	ASSY_1A006126	ASSY_1A006146	G01	0.5% DMSO		LDH	2013-08-09	Human	89	4415	5327.25	0.828758	-2.26918	ASSY_1A006126_G1_1_2013y08m09d_09h36m.jpg
HepaRG Lot #1317386	ASSY_1A006126	ASSY_1A006146	H01	0.5% DMSO		LDH	2013-08-09	Human	89	4683	5327.25	0.879065	-1.60254	ASSY_1A006126_H1_1_2013y08m09d_09h36m.jpg
HepaRG Lot #1317386	ASSY_1A006126	ASSY_1A006146	A12	0.5% DMSO		LDH	2013-08-09	Human	89	6650	5327.25	1.2483	3.29028	ASSY_1A006126_A12_1_2013y08m09d_09h36m.jpg
HepaRG Lot #1317386	ASSY_1A006126	ASSY_1A006146	B12	0.5% DMSO		LDH	2013-08-09	Human	89	5561	5327.25	1.04388	0.581442	ASSY_1A006126_B12_1_2013y08m09d_09h36m.jpg
HepaRG Lot #1317386	ASSY_1A006126	ASSY_1A006146	C12	Total Lysis		LDH	2013-08-09	Human	89	47259	5327.25	8.87118	104.303	ASSY_1A006126_C12_1_2013y08m09d_09h36m.jpg
HepaRG Lot #1317386	ASSY_1A006126	ASSY_1A006146	D12	Total Lysis		LDH	2013-08-09	Human	89	43799	5327.25	8.22169	95.6967	ASSY_1A006126_D12_1_2013y08m09d_09h36m.jpg
HepaRG Lot #1317386	ASSY_1A006126	ASSY_1A006146	A02	TX012530	100	LDH	2013-08-09	Human	89	3896	5327.25	0.731334	-3.56017	ASSY_1A006126_A2_1_2013y08m09d_09h36m.jpg
HepaRG Lot #1317386	ASSY_1A006126	ASSY_1A006146	A07	TX012530	100	LDH	2013-08-09	Human	89	3499	5327.25	0.656812	-4.54769	ASSY_1A006126_A7_1_2013y08m09d_09h36m.jpg
HepaRG Lot #1317386	ASSY_1A006126	ASSY_1A006146	B02	TX012530	31.6228	LDH	2013-08-09	Human	89	3745	5327.25	0.702989	-3.93577	ASSY_1A006126_B2_1_2013y08m09d_09h36m.jpg
HepaRG Lot #1317386	ASSY_1A006126	ASSY_1A006146	B07	TX012530	31.6228	LDH	2013-08-09	Human	89	3509	5327.25	0.658689	-4.52281	ASSY_1A006126_B7_1_2013y08m09d_09h36m.jpg
HepaRG Lot #1317386	ASSY_1A006126	ASSY_1A006146	C02	TX012530	10	LDH	2013-08-09	Human	89	3652	5327.25	0.685532	-4.16711	ASSY_1A006126_C2_1_2013y08m09d_09h36m.jpg
HepaRG Lot #1317386	ASSY_1A006126	ASSY_1A006146	C07	TX012530	10	LDH	2013-08-09	Human	89	3556	5327.25	0.667511	-4.4059	ASSY_1A006126_C7_1_2013y08m09d_09h36m.jpg
[truncated: 19,988 more rows]

## Sheet: Sup Tab 9 Housekeeping Genes
Supplementary Material for “High-Throughput Toxicogenomic Screening of Chemicals in the Environment Using Metabolically Competent Hepatic Cell Cultures”
[truncated: 5 more rows]

[truncated: 3 more sheets: Sup Tab 10 Gene-Rec. Prior Ovr., Sup Tab 11 Gene-Rec Prior Dtail, Sup Tab 12 Chem-Receptor Prior]
